# Supplementary material for: Acute depletion of CTCF directly affects MYC regulation through loss of enhancer–promoter looping
Source: Nucleic Acids Res. 2019 May 25;47(13):6699–713. doi: 10.1093/nar/gkz462 (PMC6648894; doi:10.1093/nar/gkz462)
Supplement: gkz462_Supplemental_Files [file gkz462_supplemental_files.zip]

Archive with 5 entries (5 files):
- NAR revision 2019-4-22 SUPPLEMENTARY INFORMATION-v2.pdf
- Supplementary  Table S2.xls
- Supplementary  Table S3.xlsx
- Supplementary  Table S4.xls
- Supplementary Table S1.xlsx
