# Supplementary material for: Acute depletion of CTCF directly affects MYC regulation through loss of enhancer–promoter looping
Source: Nucleic Acids Res. 2019 May 25;47(13):6699–713. doi: 10.1093/nar/gkz462 (PMC6648894; doi:10.1093/nar/gkz462)
Supplement: gkz462_Supplemental_Files [file gkz462_supplemental_files.zip › Supplementary Table S2.xls]

## Sheet: Additional file 10 Table S2
Gene	c3_no IAA	c16_no IAA	c3_with IAA	c16_with IAA	c3_washout	c16_washout
5S_rRNA	0	0	0	0	0	0
61E3.4	5.91e-06	0.361169	0.255047	0.0947589	0.0164497	0.141511
A-575C2.4	0.190415	0.16151	0.307613	0.285597	0.18069	0.247316
A1BG	0.0602122	0.10035	1.49e-12	0.283646	0.0211357	0.0261899
A1BG-AS1	0.0428895	0.0421256	0.0433992	0.0962614	0.0540361	0.0222059
A1CF	0.000492228	0.000205752	0.00108719	0.000291363	0.000796868	0.00176426
A2M	0.100144	0.136945	0.142885	0.102231	0.120454	0.0470998
A2M-AS1	0.0590622	0.107787	0.109984	0.138532	0.0756622	0.105352
A2ML1	0.0678633	0.0183508	0.0693588	0.157399	0.0081641	0.0542048
A2ML1-AS1	0.267762	0.276923	0.255889	0.187894	0.314466	0.299923
A2ML1-AS2	0	3.58e-158	1.50362e-311	0	5.15e-292	0
A2MP1	0.0657843	0.0802201	0.0612798	0.0729242	0.061424	0.066672
A3GALT2	0.0542244	0.137574	0.170507	0.258409	0.118747	0.0984032
A4GALT	17.6793	19.1704	11.0157	10.9742	21.3277	17.4508
A4GNT	0	0.00377043	0	0	0.025931	0
AAAS	18.3146	15.6446	1.3262	1.80762	17.1992	16.1691
AACP	0	0	0	0	0	0
AACS	1.05608	4.26708	2.05735	5.07832	2.0263	4.0313
AACSP1	5.61e-209	0.00351197	0.00881004	1.6e-42	3.2e-99	2.46e-280
AADAC	0	0	9.27e-08	0.000820257	0	0
AADACL2	0	0.0006392	0	0.000826155	0.00076689	7.39e-08
AADACL3	0	0	0	0.00180938	0	0
AADACL4	0.00168831	0.00215162	0.00228609	0.00201362	0	0.00385836
AADAT	0.340497	0.133351	0.0685389	0.0244742	0.137145	0.134085
AAED1	8.52328	9.20558	10.8411	12.3807	8.30513	9.41682
AAGAB	25.3638	23.8529	20.9397	20.395	23.3546	23.1812
AAK1	0.440162	0.766715	1.41792	1.45615	0.719306	0.530723
AAMDC	9.13768	10.5714	7.23568	6.11879	7.80185	10.9072
AAMP	21.2236	15.7309	17.5579	18.893	16.9048	17.2467
AANAT	0.00113722	0	0.00963473	0.00271267	0	0.00415796
AAR2	8.65686	7.41423	7.24846	6.87675	7.34425	7.46036
AARD	0.0123275	0.00749547	0	0.0105334	0	0
AARS	16.0477	14.7668	12.291	11.6623	15.5577	15.8111
AARS2	7.00253	5.95985	1.04603	0.748474	7.32546	6.00134
AARSD1	18.4308	17.7836	14.837	12.3575	18.2154	16.3058
AASDH	4.04811	4.11603	3.98793	4.40427	4.34715	4.02116
AASDHPPT	22.8218	21.0407	19.731	18.0266	20.1028	21.2797
AASS	1.69304	1.59319	1.16606	1.18544	1.64626	1.96912
AATF	20.4964	12.84	14.9491	13.6526	20.2065	15.8934
AATK	0.0580451	0.0738778	0.161884	0.150404	0.106896	0.0884136
AATK-AS1	0.00215862	0.0113097	0.00194854	0.00128727	0.00119479	0.00328937
AB015752.3	0.0840532	0.103336	0.138982	0.136588	0.0619544	0.0780502
AB015752.4	1.76e-07	3.3e-09	4.92e-08	0.00147207	4.23e-07	7.54e-08
AB019438.63	1.88249	2.28998	1.3962	1.48606	1.73222	1.9022
AB019438.66	0	0	0	0	0	0
AB019439.68	2.45171	3.28461	2.20249	2.49424	2.539	2.52424
AB019440.1	0	0	0	0	0	0
AB019440.50	0	0	0	0	0	0.00952453
AB019441.29	388.093	345.067	314.303	272.959	358.896	313.925
ABAT	0.48259	0.538637	0.760906	0.789632	0.381197	0.516875
ABC11-48400900C8.1	0.281542	0.475111	0.648884	0.574703	0.571304	0.581765
ABC12-47043100G14.2	0.00952382	0.00269608	0	0.00378594	0	0.0058002
ABC7-42389800N19.1	5.95812	4.47971	4.98469	4.68922	5.56069	4.5813
ABC7-43041300I9.1	2.12979	1.89782	5.01112	2.99369	2.02892	2.60778
ABCA1	0.0136509	0.020997	0.0122371	0.00438552	0.0007169	0.0131815
ABCA10	0.00116244	0.0176764	0.00437283	0.0115539	0.0019308	0.00460559
ABCA11P	1.01576	1.12527	1.14537	0.853324	1.23663	1.02961
ABCA12	0.0034007	0.00391079	0.00950134	0.00515962	0.00202313	0.0039515
ABCA13	0.000238098	0.00043836	0.000465759	0.00526996	0.000395496	0.000471691
ABCA17P	6.3505	6.84935	6.60894	5.65092	6.40208	7.55866
ABCA2	0.214424	0.370495	0.981447	0.98466	0.920844	0.361111
ABCA3	0.354925	0.934827	0.908755	0.856032	0.353431	0.490015
ABCA4	0.00147378	0.0179411	0.0319282	0.00351561	0.00146877	0.0578607
ABCA5	0.106222	0.422738	0.396764	0.70866	0.252844	0.720215
ABCA6	0.00119851	0.00999338	0.00212679	0.0028825	0.000331772	0.000273943
ABCA7	4.14139	4.9888	5.60624	6.56434	5.92033	4.28495
ABCA8	0	0.000364934	0.000775487	0.002049	0.000237785	0.000589012
ABCA9	0.00109264	0.00222822	0.0134408	0.00376729	0.00145187	0.0013986
ABCA9-AS1	0	0	0	1.67e-06	0	0
ABCB1	0.000196728	0.000668093	0.000415536	0.00103605	0.000290974	0.000585721
ABCB10	47.747	50.2935	37.2762	34.2812	46.6254	49.4042
ABCB10P1	16.3969	15.6125	13.3237	11.0599	14.6911	15.5147
ABCB10P3	21.9222	20.0599	17.1434	14.7589	21.2985	19.3555
ABCB10P4	17.0866	15.7311	13.5323	12.3789	15.9043	14.9859
ABCB11	0.0022684	0.00296538	0.00378087	0.00291369	0.00173898	0.00335034
ABCB4	0.000961303	0.00306309	0.00130182	0.0125237	0.00079834	0.0469011
ABCB5	0.00140171	0.00283593	0.00295285	0.0119484	0.000905437	0.00832885
ABCB6	9.11296	11.1713	7.77715	7.50808	9.95174	10.7231
ABCB7	9.30724	9.13432	8.61455	9.69995	8.8968	8.89035
ABCB8	17.8257	13.5153	12.7047	11.8376	16.5737	14.9325
ABCB9	0.560239	0.651997	0.921304	1.096	0.851759	0.86532
ABCC1	1.0823	1.03624	1.33161	1.59433	0.993118	0.848237
ABCC10	3.18052	3.3781	3.01938	3.59542	3.17669	2.68332
ABCC11	0.056061	0.0256844	0.0506622	0.0429602	0.0558545	0.0336779
ABCC12	0.000259098	0.000220156	0.000233916	0.000618059	0.000286898	0.00213201
ABCC13	0.0470291	0.0875944	0.128608	0.0669617	0.037805	0.0611097
ABCC2	0.00436002	0.0266918	0.0158942	0.00872028	0.0132197	0.0157809
ABCC3	0.0503594	0.0013998	0.024642	0.0631802	0.00109448	0.00120495
ABCC4	15.5021	14.3135	19.1738	18.751	12.3761	13.4863
ABCC5	16.6049	18.7328	16.6052	15.533	19.0053	19.8445
ABCC5-AS1	1.04e-29	7.75e-37	1.04e-35	1.62e-137	6.67e-47	5.38e-30
ABCC6	0.0820335	0.0502761	0.094351	0.146913	0.00980486	0.156948
ABCC6P1	0.000699272	0	0.0309788	0.000834017	0.0204889	0.00127851
ABCC6P2	0	0	0	0.0809764	0.00556197	0.00459361
ABCC8	0.00406857	0.0403057	0.00510238	0.00512337	0.00250333	0.00413347
ABCC9	0.00232234	0.00197269	0.00209585	0.00108078	0.00513972	0.00212288
ABCD1	0.0801503	0.28404	0.371934	0.542405	0.362197	0.249992
ABCD1P2	0	0	0.00845307	0	0	0
ABCD1P3	0	0	0	0	0	0
ABCD1P4	0.00622723	0	0	0	0	0
ABCD1P5	0	0	0	0	0	0
ABCD2	0.00108596	0.00207617	0	0.00161905	0.000601238	0.00567913
ABCD3	9.20749	9.01249	7.03162	7.33263	8.14762	8.60353
ABCD4	2.21705	2.21212	1.81082	1.23867	2.07294	2.5189
ABCE1	40.5493	36.625	29.8961	26.9824	35.7992	36.2181
ABCF1	2.68963	2.34675	2.43057	1.97174	2.54727	2.51151
ABCF2	12.0705	11.2118	8.41707	8.04112	12.0645	10.1895
ABCF3	4.16427	4.2563	2.99394	3.38791	4.49241	2.80906
ABCG1	0.00096947	0.000494262	0.0108188	0.00185009	0.00107351	0.000531834
ABCG2	1.63457	1.71138	0.762067	0.658638	1.61262	1.37946
ABCG4	0	1.89e-11	0	0	0.00907871	0.00128065
ABCG5	0.014594	0.0223727	0.00844816	0.0191832	0.0145042	0.00855601
ABCG8	0.0226312	0.0128023	0.00683139	0.008994	0	0.000438837
ABHD1	0.261494	0.555062	0.46179	0.429116	0.795243	0.403383
ABHD10	16.4404	15.6553	12.9137	13.2431	15.2998	15.7377
ABHD11	8.36328	6.55865	8.0402	7.6951	6.79459	7.1969
ABHD12	4.21472	3.88615	3.64595	3.9128	3.64983	3.99824
ABHD12B	1.49e-31	1.26e-183	4.53e-90	2.59e-37	3.96e-59	1.17e-89
ABHD13	2.68846	3.12734	2.41786	2.82343	2.15995	2.90087
ABHD14A	4.56869	4.88899	5.75364	3.06364	5.01086	3.17269
ABHD14A-ACY1	3.3224e-05	0.0732498	0.10546	0.0689763	7e-05	2.48e-05
ABHD14B	8.78846	6.97146	3.77283	3.49313	8.19786	7.57745
ABHD15	0.191423	0.193468	0.403894	0.363746	0.18581	0.108158
ABHD16A	2.02216	1.24107	1.89617	1.76364	1.54889	1.73688
ABHD16B	0.760271	0.634778	0.864097	0.739029	0.838625	0.59692
ABHD17A	15.4735	13.3633	15.5422	14.9576	15.321	12.8746
ABHD17AP1	7.04404	5.23454	7.21203	5.69319	7.21721	4.80369
ABHD17AP2	6.79406	5.3111	6.61609	5.46577	6.90662	4.94889
ABHD17AP3	1.76e-16	8.71e-33	1.38e-25	4.68e-50	2.47e-19	1.45e-33
ABHD17AP4	0.402977	0.597537	0.474791	0.569844	0.748029	0.365377
ABHD17AP5	0.560411	0.820072	0.940877	0.790207	0.813199	0.416663
ABHD17AP6	0.633817	0.582935	0.702079	0.380002	0.838949	0.351585
ABHD17AP7	0	0	0	0	0	0
ABHD17AP8	0	0	0	0	0	0
ABHD17AP9	0	0	0	0	0	0
ABHD17B	6.11235	5.77488	7.60326	8.5916	5.64075	5.4869
ABHD17C	0.202821	0.328762	0.362781	0.628956	0.128496	0.35172
ABHD2	7.06486	6.68345	5.90644	6.07738	6.17084	6.49404
ABHD3	3.29888	3.33541	3.8891	3.28349	2.68199	3.63072
ABHD4	1.16799	1.84197	2.68315	3.55025	1.82157	1.6432
ABHD5	11.7768	11.8921	12.1283	12.2159	12.1805	14.4308
ABHD6	1.59134	1.83099	2.05757	2.36737	1.58453	2.02094
ABHD8	1.80846	1.48272	2.55159	2.42677	2.09917	1.58638
ABI1	7.90796	9.10452	10.0593	10.7902	7.62002	9.22971
ABI2	5.8815	6.51736	7.10654	7.39942	5.72277	5.76854
ABI3	0.408424	0.265785	0.0850366	0.0685851	0.234542	0.323838
ABI3BP	0.143354	0.263238	0.38301	0.0972133	0.103614	0.350111
ABL1	10.8016	10.216	9.35431	10.3132	10.3406	9.30482
ABL2	1.24985	1.40488	1.80951	2.08195	1.3413	1.30137
ABLIM1	0.00908379	0.00961259	0.0327326	0.0472233	0.0709732	0.00775268
ABLIM2	0.000878973	0.000414937	0.000969918	0.00104837	0.00162223	0.000714374
ABLIM3	0.0610137	0.0977328	0.0945476	0.172951	0.0253289	0.047541
ABO	0.0447689	0.023152	0.0948816	0.0650025	0.0517153	0.0208983
ABP1	0	0.000437003	0.00745624	0.00368061	0	0
ABR	1.17032	1.24415	2.73149	3.20684	1.99265	2.55741
ABRA	0.109475	0.0864397	0.0989962	0.027633	0.0724843	0.0999591
ABRACL	10.5025	15.3297	9.85358	18.6563	8.64008	15.2461
ABT1	18.1951	15.5008	15.3148	13.6617	15.6101	13.9505
ABT1P1	2.33726	1.89619	1.50604	1.6215	1.86436	1.6724
ABTB1	0.282595	0.490179	0.276471	0.411628	0.170163	0.317711
ABTB2	0.328346	0.243137	0.46389	0.594849	0.202634	0.291311
AC000003.1	0	0	0	0	0	0
AC000029.1	0	0	0	0	0	0
AC000032.2	0.802795	0.637414	0.31933	0.282308	0.602343	0.468895
AC000036.4	0	0	0	0.0104552	0	0
AC000041.8	16.0169	10.241	16.1594	10.6405	13.6278	12.1037
AC000067.1	0	0	0	0	0	0
AC000068.5	0.247161	0.246907	0.308612	0.287811	0.146931	0.164878
AC000077.2	0	0	0	0	0	0.0064697
AC000078.5	0	0.0772371	0.0314831	0.156718	0.0694808	1.06e-57
AC000081.2	0	0.0259536	0	0	0	0
AC000089.3	51.2326	42.3727	35.8415	33.1269	43.3161	39.3109
AC000094.3	0	0	1.28e-44	1.72e-140	0	1.77e-178
AC000095.9	0	0	0	0	0	0
AC000099.1	0	0.00268683	0	4.17e-07	0.000906714	0
AC000110.1	57.0745	52.2648	45.3903	46.7174	48.1288	47.1741
AC000111.3	0	0	0	0	0	0
AC000111.4	0	0	0	0	0	0
AC000111.5	0	0	0	0	0	0
AC000111.6	0	4.38e-09	5.5e-05	8.05e-43	0	2.69e-24
AC000120.7	0.11514	0.0684787	0.278362	0.0639548	0.132539	6.07e-12
AC000123.4	0.307805	0.329513	0.7905	0.268036	0.865018	0.659997
AC000124.1	0.0021556	0.00183101	0.00389086	0	0	0.00196978
AC000362.1	0	0	0	0	0	0
AC000364.1	0	0	0	0	0	0
AC000367.1	0	0	0	0	0	0
AC000370.2	0.000419141	0	0.00151358	0.00149974	0	0.000383198
AC000374.1	0	0	0	0	0	0
AC000403.1	0	0	0	0	0	0
AC002055.4	6.02338	6.79463	6.67096	7.79784	7.43787	7.55331
AC002056.3	4.59186	4.11814	5.60867	6.17676	4.0737	4.57487
AC002056.5	0	0	0	0	0.00754171	0
AC002064.4	0.0786473	0.0793229	0.0575859	0.0716431	0.0496086	0.104479
AC002064.5	0.00570203	0	0.00514631	0	0	0.00173695
AC002066.1	3.65e-11	1.82e-09	4.96e-115	2.12e-55	2.82e-29	4.44e-16
AC002066.2	0	0	0	0	0	0
AC002069.5	2.148	2.08595	1.87027	1.91611	2.10085	2.46136
AC002069.6	0.511141	0.689425	0.511001	0.541488	0.749948	0.516517
AC002070.1	0	0	0	0	0	0
AC002075.3	0.145515	0.277454	0.228953	0.172555	0.0388351	0.0651004
AC002075.4	0.391937	0.160235	0	0.231282	0.414502	0.686639
AC002076.10	0	0	0	0	0	0
AC002115.5	0.00549995	0	0	0	0.00607939	0
AC002115.9	0	0.00379907	0.0201821	0.0160072	0.00989493	0.00408598
AC002116.7	0.396402	0.650673	0.568184	0.438175	0.642669	0.405242
AC002116.8	0.156847	0.199042	0.275494	0.187773	1.44e-06	0.18007
AC002117.1	0.385825	0.475274	0.602252	0.677655	0.460785	0.389013
AC002127.2	0	0	0	0	0	0
AC002127.4	0	0.00209592	0.000371153	0.000490346	0.00227604	0.000375866
AC002128.4	0	0	0.061445	0	0	0.0310063
AC002128.5	7.18e-70	1.7e-68	9.64e-99	2.77e-38	0	0
AC002306.1	2.19e-89	3.84e-60	9.48e-40	7.74e-46	1.15e-53	1.51e-29
AC002310.10	2.03462	1.72718	1.91504	1.87778	2.39266	1.57402
AC002310.12	1.59179	1.72908	1.73412	1.62033	1.58481	1.33459
AC002310.13	0.535773	0.0839671	0.0799139	0.768264	0.654526	0.067566
AC002310.17	0.592133	0.387249	0	0.275946	0	0.532946
AC002310.7	0.195799	0.21909	0.258929	0.350313	0.329657	0.259955
AC002314.4	0	0	0	0	0	0
AC002331.1	0	0	0	0.00227551	0.00211152	0
AC002365.1	0	0	0	0	0	0
AC002366.3	0.0321221	0.0513801	0.0354638	0.0933121	0.019588	0.0177166
AC002368.4	0	0	0	0	0	0.00735736
AC002383.2	0.00150689	0.000640192	0.00238072	0.00359457	0.00125138	0.000688843
AC002386.1	0	0	0.0709843	0	0	0
AC002395.1	0	0	0	0	0	0
AC002398.11	0.545822	0.321248	0.625954	0.275523	0.197	0.833666
AC002398.12	2.75e-08	1.1e-07	1.16e-08	0.0233694	0	2.98e-05
AC002398.13	0.717284	0.841027	0.528752	0.852143	0.698197	0.996926
AC002398.5	0.0686752	0.0319732	0.0596776	0.09988	0.0573771	0.0712757
AC002398.9	1.40202	0.432316	0.450226	1.00872	0.501575	0.592074
AC002400.1	3.37e-23	6.63e-05	0.133429	0.334255	0.000537131	0.197389
AC002401.1	0.0609175	0.0595924	3.37e-05	0.0296696	1.21e-07	0.113142
AC002429.4	0	0	0	0	0	0
AC002429.5	0	0	0	8.26e-08	0.00073816	3.62e-09
AC002451.1	0	0.00716419	0	0.0100673	0.00932392	0
AC002451.3	0.0471453	0.0114077	0.564998	0.0306948	0.014864	0.0122736
AC002454.1	0	0.000796886	0.00105837	0.00139822	0.000259618	0
AC002456.2	0	0.00159286	0.00134834	0	0	0
AC002463.3	0.00176609	0.00093791	0.000797225	0.00105322	0	0.000201841
AC002465.2	0.000158582	0	0	0.00123787	0	0
AC002467.7	4.71339	4.209	5.05519	4.57394	4.34444	3.90302
AC002472.1	2.08e-69	3.53e-27	7.77e-72	2.17e-53	3e-88	1.61e-83
AC002472.11	4.27e-12	4.06e-18	0.0358501	0.00723519	0.00335727	2.43e-29
AC002472.13	0	0.000888971	0	0	0.00115832	0.00095646
AC002477.1	0	0	0	0	0	0
AC002480.2	0	0	0.0140371	0.00231595	0.00858164	0
AC002480.3	0	0	0	0	0	0
AC002480.4	0	0	0	0	0	0
AC002480.5	0	0.000178276	0.000443433	0.000604789	0	0
AC002485.1	0	0	0	0	0	0
AC002486.2	0.696732	0.787071	0.363579	0.577963	0.647134	0.477656
AC002486.3	0	0	0	0	0	0
AC002511.1	0.000957932	0.0101708	0.00172944	0.00713643	0	0.000875651
AC002511.2	0	0	0	0	0	0
AC002511.3	0	0	0	0	0	0
AC002519.5	4.75e-65	4.62e-280	4.34e-98	1.79e-55	8.49e-68	0
AC002519.6	12.7379	11.7158	7.39858	7.54001	10.7851	11.2763
AC002519.8	0	0	2.84e-149	3.96e-69	1.22e-70	0
AC002523.1	0	0	0	0	0	0
AC002539.1	1.61e-08	0.000231521	0.000899923	0.000712916	7.13e-12	2.31e-11
AC002539.2	0	0	0	0	0	0
AC002542.2	2.49e-40	6.29e-150	2.08e-45	1.4e-21	0	1.19e-21
AC002543.2	0.143042	0.292036	0.305841	0.243113	0.10451	0.179569
AC002550.5	2.42334	2.60139	1.36945	1.70386	2.46288	2.48882
AC002551.1	0	0.0218365	9.96e-83	0.00621471	3.7e-29	3.7e-15
AC002553.1	1.22e-143	3.67e-251	0	0	4.9e-81	6.57e-122
AC002553.4	0	0	1.05e-91	0	0	0
AC002558.1	0	0	0	0	0	0
AC002978.1	0	0	0	0	0	0
AC002979.1	0	0	0	0	0	0
AC002981.1	0	0	0	0	0	0
AC002984.2	0	0	0.117577	0	0	0
AC002985.3	0.0652206	0.0823731	0.0807456	0.0675358	0.0669164	0.0554459
AC002992.1	0	0	0	0	0	0
AC002992.4	0	0.0070851	0.011828	0	0.0184422	0.0085574
AC002994.1	1.3e-05	4.24e-06	1.12e-05	1.02e-05	1.53e-05	4.66e-06
AC003001.1	0	0	0	0	0	0
AC003003.5	0	0	0.00288539	0	0	0
AC003005.2	0.159128	0.00927581	0.140923	0.0260525	0.116296	0.0266059
AC003005.4	0.0646286	0.112355	0.112368	0.086759	0.199755	0.127574
AC003006.1	0	0	0	0	0	0
AC003006.7	0.110438	0.139205	0.165929	0.163034	0.130112	0.141367
AC003009.1	0	0	0	0	0	0
AC003009.2	5.78366	4.39196	6.64789	4.96622	5.17249	5.00066
AC003029.1	2.39438	1.78253	2.30398	0.0543798	2.93631	2.17347
AC003035.1	0	0	0	0	0	0
AC003043.1	0.0327723	0.0215379	0.0437637	0.0177376	0.0202574	0.0395441
AC003045.1	0	0	0.0307203	0	0	0
AC003051.1	0.00643907	0.00591515	0.0051852	0.00657316	0.005139	0.00631159
AC003075.4	0.0151354	0.126688	0.240855	0.024222	0.207383	0.0998247
AC003077.1	4.51e-11	0.00442673	6.5e-08	0	0.00682658	1.3e-14
AC003079.1	0	0	0.129896	0	0	0
AC003080.4	0	0	0	0	0	0
AC003084.2	0	0	0	0	0	0
AC003087.4	0	0.0397782	0	0	0	0
AC003088.1	0.000737992	0.00109739	0.00183226	0.00242059	0.00122579	0.00101213
AC003090.1	0.19176	0.149682	0.154051	0.210919	0.14866	0.14251
AC003092.1	0.000432454	0	0.00741782	0.0527646	0.00143648	0.00158147
AC003092.2	0	0	0.0130126	0	0	0
AC003101.1	0.0086694	0.0996086	0.0430156	0.0465227	0.0623121	0.0475029
AC003102.1	20.3641	22.8773	28.7177	25.1284	18.672	24.6157
AC003102.3	0.0476272	0.0580064	0.202327	0.10516	0.0860765	0.0594086
AC003104.1	0.534682	0.951732	1.13505	0.689188	0.449089	0.615961
AC003658.1	0	0	0	0	0	0
AC003664.1	0	0	0	0	0.00281765	0.00232679
AC003665.1	1.66879	1.65064	1.60695	1.70502	1.06829	1.66553
AC003666.1	0	0	0	0	0	0
AC003681.1	0	0	0	0	0	0
AC003682.16	0.121394	0.11847	0.0774563	0.133657	0.201552	0.155138
AC003682.17	0.315515	0.346613	0.481503	0.263082	0.345739	0.314524
AC003956.1	0.232095	0.311747	0.149597	0.163509	0.196931	0.100607
AC003958.2	0	0	0	0	0	0
AC003958.6	0	0	0	0	0	0
AC003968.1	0	0	0	0	0	0
AC003973.1	0	0	0	0	0	0
AC003973.4	0	0	0	0.00247564	0.00114891	0
AC003973.5	0	0	0	0	0	0.00271924
AC003973.6	0	0	0	0.0199707	0	0
AC003984.1	0	0	0	0.000435777	0	0
AC003985.1	0	0.00299611	0	0.00420744	0	0
AC003986.5	0	0	0	0	0	0
AC003986.6	0	0	0	0	0	0
AC003986.7	0	0	0	0	0	0
AC003988.1	0.000286617	0.00121769	0.00103504	0.00239296	0.000952101	0.000786145
AC003989.3	2.72497	0	0	0.410818	0.12211	1.51235
AC003989.4	0.330364	0.474519	0.243525	0.186762	0.31928	0.216083
AC003991.3	0.123217	0.121142	0.00639372	0.00510352	0.0328334	0.0521301
AC004000.1	0	0	0	0	0	0
AC004004.2	0	0	0	0	0	0
AC004006.2	0.0873891	0.14626	0	0	0	0
AC004009.3	0.000393958	0.000669478	0.00106698	0.00234939	0	0.000360177
AC004012.1	0	0	0.016999	0	0	0
AC004014.3	0.00263179	0.00149078	0.00158395	0.00156948	0.000485666	0.00160406
AC004014.4	40.1576	35.9924	34.0808	34.7943	36.6522	34.5795
AC004016.1	0	0	0	0	0	0
AC004016.2	0	0	0	0	0	0
AC004017.1	0	0	0	0.240709	0.21517	0
AC004019.10	0.114588	0.0456768	0.0295433	0	0.0188592	0.0322212
AC004019.13	0.029534	4.25e-65	0.0045022	0.0463822	0.0187213	0.000434539
AC004022.7	0.0212685	0	0	0	0	0
AC004022.8	0	0	0	0	0	0
AC004041.2	0.351774	2.58886	0.798333	0.617071	0.5428	2.09975
AC004051.2	0	0	0	0.00696234	0	0
AC004052.1	0	0	0	0	0	0
AC004053.1	0.000375588	0.000536423	0.000439952	0.00155241	0.000460377	0.000954629
AC004054.1	0	0	0	0	0	0
AC004057.1	426.015	335.26	336.754	293.839	388.976	326.874
AC004062.2	0	0	0	0	0	0
AC004063.1	0	0	0	0	0	0
AC004066.2	1.06137	0.822467	0.794292	0.948288	0.96987	0.721811
AC004066.3	0	0	0	0	0.00174111	0
AC004069.1	10.21	10.8277	9.68342	8.78771	9.68253	11.0493
AC004069.2	5.99087	7.5486	5.18194	7.88029	5.36201	7.60138
AC004070.1	0	0	0	0	0	0
AC004074.3	45.4058	44.7224	44.9865	43.0784	40.8617	46.0431
AC004074.4	0	0	0	0	0	0
AC004076.7	0.265634	0.290873	0.323759	0.330029	0.309721	0.324183
AC004076.9	0.337585	0.359244	0.434958	0.306646	0.398122	0.415142
AC004079.1	0	0	0	0	0	0
AC004112.4	0.141988	0.147886	0.114772	0.116962	0.101067	0.108085
AC004112.5	0	0	0	0	0	0
AC004112.7	0	0	0	0	0	0
AC004125.3	0.00227541	0.00096656	0.00102697	0.00271381	0	0
AC004129.7	0	0	0	0	0	0.00586135
AC004129.9	0	0	0	0	0	0
AC004152.5	0	0	0	0	0	0
AC004152.6	0.0305313	0.025805	0.0548259	0.0727389	0.0334672	0
AC004156.3	0.0329276	0.0188288	0.0395593	0.0130015	0.0484	0.00780267
AC004158.2	0.786241	0.496779	0.819057	0.477178	0.59405	0.857941
AC004158.3	3.32e-07	2.32e-07	3.06e-06	1.15e-06	1.99e-11	1.73e-07
AC004159.1	0	0	0	0	0	0
AC004160.4	0	0	0	4.04e-07	0.00054469	0
AC004166.6	0.0185923	1.95e-05	0.00728568	0.0692348	0.00264253	0.00838068
AC004166.7	2.11215	2.1801	2.98974	2.6722	2.27339	2.15345
AC004221.2	0	0.0467937	0.0287526	0.0329626	0.0175902	0.0753042
AC004231.2	0	0.000295308	0.00215163	0.00195576	0	0.00110059
AC004237.1	0.0702524	0.0882982	0.0762235	0.0826522	0.0583422	0.0712489
AC004257.1	0	0	0	0	0.0185416	0
AC004257.3	0.344872	0.725275	0.873108	0.889053	0.68694	0.723965
AC004381.6	10.1435	8.30171	9.85572	10.0421	7.70221	8.49487
AC004381.7	0.00451221	5.37e-254	0.329564	0.164562	0	1.75e-249
AC004383.3	0.434257	0	0	0.171726	0.153973	0.127587
AC004383.4	1.19538	1.44629	1.02149	1.04693	1.25175	1.18274
AC004386.3	0	0	0	0	0	0
AC004386.4	28.286	28.242	21.4055	22.7375	24.1272	30.0302
AC004447.2	6.23662	6.94197	6.71127	8.46351	7.10346	6.47673
AC004448.2	0	0	0	0	0.00404659	0
AC004448.5	1.1076	1.16289	0.831912	0.99871	1.0363	1.00603
AC004449.6	0.139024	0.0583502	0.0619874	0.24796	0	0.0623311
AC004453.8	2414.93	2056.17	2043.06	1723.19	2283.72	2030.37
AC004458.1	0	0	0	0	0	0
AC004460.1	0	0	0	0	0	0
AC004461.4	1.47e-32	2.74e-37	1.99e-81	6.03e-117	2.73e-110	3.44e-58
AC004463.6	1.52373	1.22872	1.79827	1.44597	1.59753	1.5221
AC004466.1	0.45082	0.683864	0.626886	0.249098	0.352829	0.649409
AC004471.9	0.128439	0.07084	0.00919526	0.0761941	0.403207	0.233173
AC004478.2	1.83713	2.19825	2.11682	1.74023	1.48263	1.41526
AC004485.3	0.000320634	0.00163464	0.000578936	0.00191212	0.000710058	0.00175888
AC004490.1	0.0841558	0.113635	0.187751	0.281207	2.08e-09	0.0158047
AC004492.1	0	0	0	0	0	0
AC004507.1	0.379812	0.448783	0.308704	0.587864	0.602752	0.464503
AC004510.2	3.93496	3.3554	5.22478	4.63066	3.60167	2.69487
AC004510.3	0.158225	0.26566	0.454774	0.50347	0.201586	0.353761
AC004520.1	0	0	0	0	0	0
AC004528.1	0	0	0	0.117101	0	0
AC004528.4	0.00729241	0	3.48e-05	0	0.00381713	0
AC004535.2	0.00413264	0.00350912	0	0.00492827	0	0.00377427
AC004538.3	0.00224756	0.00238712	0.0025174	0.0364058	0.00186118	0.00861165
AC004540.4	1.31e-49	0.0036471	0	7.29e-12	0	0
AC004540.5	0.000753706	0.000800542	0.0504244	0.00539375	0.00125189	0.000861397
AC004543.1	0	0	0	0	0	0
AC004543.2	0	0	0	0	0	0.0040629
AC004549.6	0.01832	0.0838827	0.0470784	0.10721	0.101672	0.03568
AC004552.1	0	0	0	0	0	0
AC004562.1	0	0	0	0.00103933	0	0
AC004593.3	0.0466456	0.0495282	0.13409	0.0311505	0.0640139	0.0924814
AC004595.1	0	0	0	0	0	0
AC004603.4	0	0	0	0	0	1.82e-06
AC004623.2	2.12953	1.34848	2.11865	3.54235	0.310865	1.85935
AC004637.1	0	1.86e-55	0	3.97e-26	0	0
AC004655.1	0	0	0	0	0	0
AC004656.1	0	0	0	0	0	0
AC004673.1	0	0	0	0	0	0
AC004691.5	6.48e-292	0	0	0.00720428	8.91e-269	3.21e-227
AC004692.4	0	0	0	0.140403	0	0.00108845
AC004692.5	0	0	0	0	0	0
AC004696.2	3.97352	2.33126	4.28244	2.64553	4.14062	3.26151
AC004699.1	0	0	0	0	0	0
AC004702.2	0.0537056	0.0674165	0.0898338	0.098155	0.0729835	0.0748601
AC004706.1	0.0499073	0.33828	0.328089	0.224507	0.506469	0.216613
AC004741.3	0.044445	0.016156	0.0258047	0.0197885	0.0426723	0.245493
AC004744.3	0	0	0	0.00112028	0	0
AC004745.1	0	0	0	0	0	0
AC004769.1	0	0	0	0	0	0
AC004771.1	6.35e-306	3.61e-155	3.02e-86	0.00593538	0	1e-196
AC004790.3	0	0	0.0388171	0	0	0
AC004790.4	0	0	0	0	0	0
AC004790.5	0	0	0.0392889	0	0	0
AC004791.2	0.00295747	0	0.00266944	0.0851401	0	0.00135152
AC004797.1	144.651	132.319	119.77	116.385	136.564	125.947
AC004799.3	2.69e-07	0.0530881	0.105221	0.0484283	0.181881	3.04e-11
AC004812.1	0	0	0	0	0	0
AC004817.1	0	0	0	0	0	0
AC004824.1	0	0	0	0	0	0
AC004824.2	0	0	2e-09	5.74e-08	1.05e-09	1.14e-09
AC004832.1	0.140007	0	0.40822	0.0833744	0.0383108	0.0950675
AC004837.3	0	2.04e-21	6.44e-19	3.76e-28	0	0
AC004837.4	0	1.89e-21	3.95e-16	3.47e-28	0	0
AC004837.5	0.0419308	0.0937839	0.116272	0.12691	0.103355	0.0617616
AC004840.8	0.125945	0.0722684	0.0757214	0.0574011	0.0910887	0.0996264
AC004840.9	0.48726	0.499349	0.455678	0.408399	0.474845	0.5827
AC004851.1	0	0	0	0	0	0
AC004854.4	1.37129	1.58072	2.39905	2.99619	1.3203	1.33371
AC004854.5	0	0.0638237	0	0.226819	0	0
AC004862.6	0.000428053	0.0014551	0.00115932	0.000510772	0	0
AC004866.1	0	0	0	0	0	0
AC004866.3	0	0	0	0.140614	0	0
AC004869.2	0	0	0	0	0	0
AC004869.3	0	0	0	0	0	0
AC004870.3	0	0.000297946	0.000400116	3.63e-05	3.14e-09	2.16e-12
AC004870.4	0	0	8.85e-09	5.36e-05	0.0010887	0
AC004870.5	0	0	0	0	0	0.0237874
AC004875.1	0	0	0	0	0	0
AC004878.2	0.00223788	0.0495114	0.0155229	0.0106203	0.00370666	0.00390878
AC004878.3	0.934819	0.326217	0.20347	0.431817	0.447867	0.503791
AC004878.5	0.00305582	1.1e-07	0.00567547	0.00113326	0.00467136	0.00942535
AC004878.6	0.00144018	0.0130725	2.98e-10	0.0178068	7.06e-24	2.58e-12
AC004878.7	0	0	0	0	0	0
AC004878.8	0	0	0.10672	0.00262405	0	0.00651671
AC004889.1	0.000315308	0.340023	0.483502	0.452847	0.219903	0.244301
AC004893.10	1.6656	1.18605	1.29375	1.30314	1.33851	1.24229
AC004893.11	0.368134	0.38611	0.300304	0.272801	0.248261	0.279129
AC004894.2	0.193678	0.140382	0.149132	0.395556	0.182147	0.17571
AC004895.1	0	0	0	0	0	0
AC004895.4	0.100025	0.0388195	0.0374877	0.0565244	0.112678	0.0448864
AC004899.1	0	7.64e-15	7.68e-18	3.52e-11	8.92e-12	6.97e-14
AC004899.3	0.121636	0.195962	0.306815	0.217508	0.228057	0.34359
AC004901.1	0	0.000358027	0.000553806	0.00109668	1.29e-11	0.000217333
AC004906.3	0.00477258	0	0.0258256	0.0153033	0	0.0190195
AC004907.2	0	0	0	0	0	0
AC004909.3	0	0	0	0	0	0
AC004911.2	0	0	0	0	0	0
AC004917.1	0.651766	0.239868	1.7653	0.027423	0.475606	4.85e-05
AC004920.2	0	0	0	0	0	0
AC004920.3	0	0	0	0	0	0
AC004924.1	0	0	0	0	0	0
AC004938.5	0	0	0	0	0	0
AC004941.3	0.00638155	0	0	0	0	0
AC004941.5	107.182	93.6975	97.999	95.0626	102.057	83.4086
AC004943.1	0	0	0	0	0	0
AC004945.1	0	0	0	0.0217417	0	0
AC004947.2	0	0	0.00650011	0.0171916	0	0
AC004951.5	0.749312	0.685035	0.44384	0.673826	0.287193	0.696106
AC004951.6	7.89e-53	6.47e-34	3.11e-236	2.8e-54	0.0423089	0.00569139
AC004967.11	0.133219	0.0375869	0.239586	0.211663	0.122029	0.121046
AC004967.7	1.21675	1.37535	1.19107	1.29048	1.10141	1.2892
AC004967.8	6.86903	6.37032	5.36127	5.00978	7.14207	5.92667
AC004969.1	0	0	0	0	0	0
AC004980.1	0	0	0	0	0	0
AC004980.10	0.598294	0.599848	0.298161	0.509901	0.186036	0.486158
AC004980.11	0.0158908	0.0168664	0.0192905	0.0273946	0.127014	0.027801
AC004980.7	1.53348	1.04497	2.15836	1.63943	1.21359	1.53941
AC004980.8	0	0	0.0264171	0.0444699	0	0
AC004980.9	0.603634	0.645047	1.26141	0.268519	0.456007	0.777276
AC004985.12	0	0	0	0	2.69e-197	0
AC004987.10	9.96e-08	1.11e-06	1.14e-09	6.79e-11	2.8e-06	4.17e-08
AC004987.8	0.0326287	0	0	0.0194454	0.017968	0.0296967
AC004987.9	6.2894	6.81996	6.35978	6.01145	8.50887	6.79752
AC004988.1	0.0265766	0.0269147	0.0388878	0.0252523	0.0549686	0.0412624
AC004996.1	0	0	0.0221437	0	0	0
AC005000.1	115.501	106.17	107.586	97.6235	110.817	103.635
AC005000.2	0	0	0	0	0	0
AC005003.1	0.415921	0.489872	0.364319	0.578483	0.293128	0.368526
AC005007.3	6.79e-31	1.81e-56	7.45e-77	7.93e-77	5.37e-99	5.66e-41
AC005008.2	0.000805416	0.00205289	0.00290826	0.00288183	0.00089167	0.000736267
AC005008.3	0	0	0	0	0	0
AC005009.1	0	0	0	0	0	0
AC005009.2	0	0	0	0	0	0.00634755
AC005013.1	0.000105088	0	9.63e-05	0	0	9.56e-05
AC005013.5	0	0	0.078343	0	0	0.0355577
AC005014.5	1.67068	1.87354	2.46855	2.72015	1.52717	2.04517
AC005017.2	0	0	0	0	0	0
AC005019.2	0	0	0	0	0.0415869	0
AC005019.3	0	0	0.0151117	0.00499383	0	0
AC005020.1	0	0	0	0	0	0
AC005022.1	0	0.000505473	0	0.000709558	0.000658676	0.000543874
AC005027.3	0	0	0	0	4.84e-09	5e-09
AC005029.1	0.00124974	0.0104461	0.00112807	0.00447156	0.00138337	0.0034269
AC005033.6	0	0	0	0	0	0.00595778
AC005034.2	0	0	0	0	0	0
AC005034.3	11.3436	8.23899	9.21766	7.40337	8.1479	8.99914
AC005037.1	0.0178066	0	0.0160248	0	0	0
AC005037.2	0	0	0	0	0	0
AC005037.3	0.481799	0.535905	0.737158	0.708921	0.47778	0.551793
AC005037.4	1.92e-127	3.26e-29	0.0695123	3.42e-15	5.14e-23	5.12e-46
AC005037.6	0	0	1.01e-168	0.1425	0	6.41e-37
AC005040.3	0	0	0	0	0	0
AC005041.11	0	0	0	0	0	0
AC005041.17	3.3e-16	7.3e-16	0.233768	9.94e-22	0.0421813	3.63e-40
AC005042.2	0.328368	0.367297	0.597479	0.284276	0.55023	0.0308431
AC005042.3	0	0	0	0	0	0
AC005042.4	0.00739458	0.00933226	0.0123738	0.0129535	0.00758678	0.00797265
AC005042.5	0	5.81e-182	0.0345277	9e-128	2.44246000191e-315	1.83e-214
AC005048.1	0	0	0	0	0	0
AC005062.2	0.491498	0.720801	0.604547	0.471248	0.651542	0.384642
AC005071.1	0	0	0	0	0	0
AC005076.5	1.587	2.19611	2.65569	2.79763	2.15263	1.84589
AC005077.12	0.00311492	0.00176426	0.00281178	0	0.00459764	0
AC005077.14	0	0.00480894	0	0.0135103	0	0
AC005077.5	0	0.00484085	0	0	0	0
AC005077.7	0.120493	0.135352	0.107456	0.143088	0.00146159	0.0362258
AC005077.8	0	0	0	0.104765	0	0
AC005077.9	0	0	0	0	0	0
AC005082.1	0.127261	0.194892	0.187307	0.195262	0.160917	0.146236
AC005082.12	0.0504515	0.0684715	0.0545602	0.0360898	0.0779535	0.073598
AC005083.1	0.0142971	0.030627	0.055887	0.0568306	0	0.0328848
AC005086.1	0	0	0	0	0	0
AC005086.2	0	0	0	0	0	0
AC005086.3	0	3.69e-62	0.000619571	0	0.00983729	0
AC005086.4	0	0	0	0	0	0.137359
AC005088.1	0	0	0	0	0	0
AC005094.2	0	0	0	0.0422344	0	0
AC005102.1	59.4677	44.5565	51.7372	42.1659	54.8834	42.0822
AC005104.3	0.883318	1.1767	1.19665	2.03612	0.386406	1.12278
AC005105.2	0	0	0	0	0	0
AC005150.1	0	0.0131224	0	0.110768	0.0341185	0.0281935
AC005152.2	0.000204861	0.000174075	0.000739822	0.00122164	0.000113427	0.00018731
AC005152.3	0	0	0.00141093	0.00186434	0	0
AC005154.5	0.977796	1.04861	0.871839	1.10349	1.09604	0.821746
AC005154.6	5.00552	4.61264	6.60244	6.46843	5.03197	6.31845
AC005154.7	2.35e-191	5.1e-89	2.54e-137	4.25e-87	0	3.55e-51
AC005154.8	4.04e-133	1.84e-69	9.77e-72	3.53e-126	1.77e-120	2.86e-22
AC005154.9	9.48e-35	4.48e-36	7.34e-18	6.09e-20	2.95e-31	2.78e-21
AC005159.1	0	0	0	0	0	0
AC005160.3	1.55e-16	0.0426533	5.72e-33	1.58e-11	7.01e-34	2.65e-07
AC005161.1	0	0	0	0	0	0
AC005162.4	0.0139834	6.17e-25	0.0303812	1.49e-15	0.0336325	0.0548893
AC005162.5	0.0453379	0	0.0298426	0	0.0243611	0
AC005176.1	0	0	0	0	0	0
AC005176.2	0	0	0.0101913	0.00633346	0	0
AC005176.3	0	0	0	0	0	0
AC005178.1	0	0	0	0	0	0
AC005189.6	15.9291	14.8881	15.3694	11.6657	16.3158	12.7089
AC005195.1	0	0	0	0	0	0
AC005197.2	0	0	0	0	0	0
AC005215.1	0	0	0	0	0	0
AC005215.2	0	0	0	0	0	0
AC005220.3	0	0	0	0.014401	0	0
AC005224.2	0.192835	0.124545	0.334367	0.184512	0.170006	0.337586
AC005229.1	0	0	0	0	0	0
AC005229.5	0	0	0	0	0	0
AC005229.7	30.7121	31.4372	27.0205	30.7077	28.8125	25.9212
AC005235.1	2.22e-38	7.56e-22	1.65e-08	5.26e-33	8.29e-29	6.23e-09
AC005237.2	0	0	0	0	0	0
AC005237.4	0.00117156	0.000995454	0.000140428	0.00186311	2.04e-107	2.7e-06
AC005251.4	0	0	0	0	0	0
AC005253.2	1.41034	1.36393	1.4513	1.24509	1.55583	1.45186
AC005253.4	34.9148	34.4111	30.0828	25.1809	31.7713	31.5127
AC005255.3	38.6197	36.9843	33.5344	31.0274	30.1149	35.0756
AC005255.5	0	0	0.0903345	0	0	0
AC005255.6	0	0	0	0	0	0
AC005256.1	0.0357303	0.0301718	0.160254	0.379709	0	0.144958
AC005258.3	1.07e-05	0.04008	0.0624289	0.180443	7.91e-06	0.0701736
AC005262.2	1.99655	0.993511	1.52459	1.32387	1.31569	1.03561
AC005262.3	0.0728728	0.235979	0.188526	6.97e-07	2.98e-30	0.227465
AC005262.4	0.167867	0.0918976	0.324686	0.0997345	0.198463	0.0758541
AC005264.2	2.85e-07	2.35e-07	3.76e-10	5.29e-07	1.69e-07	0.0110809
AC005265.1	0	0	0	0	0	0
AC005276.1	0.00119516	0.00101537	0	0.00142543	0	0
AC005280.1	4.99325	4.69986	2.49379	2.62693	7.21713	5.03631
AC005281.1	0.00167661	0.0021904	0.00300938	0.00512242	0.00276819	0.00345516
AC005281.2	0	4.48e-73	0.0127825	0.0476484	0	0.0082272
AC005284.1	0	0	0	0	0	0
AC005288.1	0	0	0	0	0	0
AC005300.5	0	0	0	0	0	0
AC005301.8	0	0	0	0	0	0
AC005304.1	1.6e-29	2.13e-86	6.50220999764e-315	4.6e-14	5.06e-131	0
AC005306.3	1.02757	0.880676	1.03894	2.05408	1.28808	1.07326
AC005307.1	0	0	0.0015714	0.00207643	0	0
AC005307.3	0.000457823	0.000105919	0.000888134	0.00218461	0.000276068	0.000839711
AC005324.6	0.0497575	0	3.44e-168	4.9e-116	0	0
AC005324.7	0	0	0	0	0	0
AC005326.2	4.31894	2.16868	3.25766	1.57904	3.4618	2.58003
AC005329.7	0.349724	0.26839	0.335921	0.255202	0.507396	0.345083
AC005330.2	0	0	0	0	0	0
AC005336.1	0	0	0.0202895	0.017888	0	0.0068441
AC005336.4	0.891325	0.88832	1.19541	1.20815	0.827364	0.795061
AC005336.5	0.951068	0.698746	0.764804	0.596415	1.15437	0.704415
AC005339.2	5.32561	5.14563	7.52553	6.73557	4.53566	6.5755
AC005351.1	6.21968	5.43626	5.8455	5.13123	5.03109	5.77487
AC005355.1	0.00759608	0.00917346	0.0152553	0.0104645	0.00826661	0.00835664
AC005355.2	0	0	0	0	0	0
AC005356.1	0	0	0	0.00641098	0	0
AC005357.1	0	0	0	0	0	0
AC005358.3	0	1.23e-93	0.000503127	0.00119582	0.000308475	0.00203293
AC005363.9	1.54e-84	1.81e-191	3.28e-96	1.91e-45	1.55e-305	3.04e-230
AC005370.1	0	0	0	0	0	0
AC005375.1	0	0	0	0	0	0
AC005387.2	0	2.79e-224	0	6.27633999999e-313	0	4.44e-280
AC005387.3	1.97831	1.41433	2.01449	1.60348	2.27571	1.98408
AC005391.2	0.147652	0.0023711	2.86e-23	0.0359402	0.0640984	0.048309
AC005391.3	0.034155	0.0316991	0.13158	7.57e-05	0.0574659	3.03e-05
AC005392.13	0	0	0	0.00303419	0	0
AC005394.1	9.1e-06	4.27e-09	6.74e-07	0.000224689	2.25e-55	9.17e-05
AC005399.1	0	0	0	0	0	0
AC005477.1	0.0262082	0.0173411	0.0427808	0.0338721	0.0532155	0.0121082
AC005481.5	0	0	0	0	0	0.00307094
AC005484.5	7.25e-21	6.64e-40	6.68e-113	2.75e-227	6.59e-36	8.58e-09
AC005487.2	0.00360122	0.00203964	0.00216711	0.00143169	0	0.00219444
AC005488.1	0.0213707	1.39e-41	1.42e-61	2.18e-26	0.0824485	0.0618108
AC005488.11	3.07e-103	3.98e-231	2.02e-100	3.94e-215	4.33e-263	0
AC005488.12	0.0124328	0.02112	0.0367784	0.0239626	0.114107	0.0373101
AC005493.1	0.00213453	0	0	2.14e-18	0	0.000485223
AC005498.3	0.00836132	0.0254601	0.138558	0.109934	0.151763	0.0381355
AC005498.4	0	0	0.111076	0	0	0
AC005510.1	0	0.0277699	0	0	0	0
AC005513.1	0	0	0	0	0	0
AC005517.3	0	0	0	0.035967	0.0614898	3.4e-120
AC005518.2	0	0	0	0.0342917	0	0
AC005519.4	0.450438	0.183522	0.37167	0.116338	0.287123	0.322422
AC005522.6	0	0	0	0	0	0
AC005522.7	0.00448208	0.08209	0.0164737	0.130351	0.0106841	0.0508028
AC005523.2	13.9257	13.5984	16.2241	9.56994	19.6658	16.5044
AC005523.3	0.278212	0.368911	2.4909	2.19092	0.397639	0.260949
AC005532.5	0.0521187	0.0821337	0.0895435	0.065169	0.053977	0.0814586
AC005534.6	0.706735	1.30835	0.90232	0.983803	0.328458	0.734863
AC005534.8	0.00828435	1.26e-09	1.65e-20	3.5e-05	2.36e-06	1.5e-25
AC005534.9	0.10435	0.0259047	2.99e-07	4.36e-15	0.131843	0.0602992
AC005537.2	0.000604188	0.00102677	0.000545473	0.00120104	0	0.000368274
AC005538.5	0	0	1.37e-15	0.00300378	0	0
AC005539.2	0.830657	0.873809	1.10814	1.24358	0.883611	0.755741
AC005540.3	0.456761	0.32632	1.91631	0.747611	0.775806	0.301194
AC005544.1	0	0	0	0	0	0
AC005546.2	3.43e-241	8.88e-31	4.26e-41	1.45e-32	7.08e-08	1.22e-160
AC005549.1	0	0	0	0	0	0
AC005549.2	0	0	0	0	0	0
AC005549.3	0	0	0	0	0	0
AC005550.3	0	0.000381789	0	2.44e-07	0	0.000683769
AC005550.4	0	0	0	0	0	0.00248163
AC005550.5	0	0	0	0	0	0
AC005559.2	0.00551337	3.87e-07	0.194709	8.71e-07	0.038932	0.0164832
AC005559.3	0.00235936	0	2.3e-36	0.00990649	5.134e-06	0
AC005562.1	2.11518	1.37309	1.69061	1.81396	1.49414	1.96737
AC005588.2	0	0	0	0	0	0
AC005592.1	0	0	0	0	0	0.00113278
AC005592.2	0.0498748	0.00135032	0.0450024	0.0590495	0.00123357	0.00112044
AC005592.3	0	0	0	0	0	0
AC005594.3	8.31e-06	0.0671413	2.54e-06	3.09e-17	0.00905391	0.0916642
AC005597.1	0	0	0	0.0025338	0.00235105	0
AC005606.1	1.59e-134	9.81e-62	2.88e-57	9.54e-300	2.83e-54	2.13e-50
AC005606.14	0.0151921	1.103	0.269352	0.484046	0.434714	0.307954
AC005606.15	4.35259	5.85265	4.67927	5.67504	5.8687	5.97997
AC005609.1	0	0	2.52e-25	0	2.59e-23	0
AC005609.2	0	0	0	0	0	0.0310621
AC005614.3	0.0342476	0.0444209	0.0853386	0.138061	0.0368602	0.0166277
AC005614.5	0.233232	0.271081	0.333273	0.298545	0.246635	0.21242
AC005616.1	3.9e-16	0.00057838	4e-09	1.85e-07	0.000198038	6.45e-22
AC005616.2	0	0	0	0.000231893	0	0
AC005618.1	2.64937	2.00541	1.14809	1.5099	2.72666	1.14439
AC005621.1	0	0	0	0	0	0
AC005624.2	0.149609	0.576691	0.562678	0.515788	0.570679	0.696012
AC005625.1	0.0678266	0	8.799e-06	0.0498808	0	0
AC005626.3	0	0	0	0	0	0
AC005631.1	0	0	0	0	0	0
AC005682.5	5.54366	5.85603	1.86822	2.22471	5.11791	4.6302
AC005682.6	0.206135	0.258284	0.061036	0.0780435	0.385107	0.197645
AC005682.7	0.0561133	0	0	0	0	0.0505026
AC005682.8	0.12758	0.201837	0.128049	0.136033	0.137216	0.157415
AC005686.1	0	0	0	0	0	0
AC005701.1	0	0	0	0	0	0
AC005702.1	0	0	0	0	0	0
AC005702.2	0	0	0	0	0	0
AC005702.3	0	0	0	0	0	0
AC005702.4	0	0	0	0	0	0
AC005703.2	0	0	0	0	0	0
AC005703.3	0	0	0.0106256	0.00964757	0	0.00738866
AC005722.4	0	0	0	0	0	0
AC005725.1	0	0	0	0	0	0
AC005730.2	0.0129496	0.447582	2.13e-194	1.59e-67	0.0708898	0.0701664
AC005740.3	0	0	0	0	0	0
AC005740.4	47.259	35.5879	42.2496	28.3959	51.0148	36.4272
AC005740.5	0.542332	0.516689	0.459346	0.483181	0.477309	0.452042
AC005741.2	0	0	0	0	0	0
AC005757.6	4.4e-210	1.74e-230	7.64e-127	0.00144822	3.02e-187	0.000125126
AC005757.7	1.75e-06	0.229786	1.1e-14	8.96e-12	1.13e-30	5.08e-05
AC005758.1	0	0	0	8.63e-84	0	6.2e-228
AC005772.2	0	0.000430046	0	0.0274999	0	0.000462721
AC005775.2	0.517167	0.581552	0.387926	0.517582	0.0378084	0.148406
AC005776.1	0.895078	1.06305	1.81345	1.06191	1.22783	1.0177
AC005777.3	0	0	0	0	0	0
AC005779.1	0	9.4e-25	0	0	0	0
AC005779.2	5.96e-182	0.00154093	1.46e-165	2.59e-102	9.32e-139	2.42e-13
AC005780.1	0.000544696	0.000231414	0.00122939	0.000649666	0.000301568	0.000498007
AC005783.1	0	0	0	0	0	0
AC005785.2	1.59544	1.21707	1.50642	1.36931	1.53531	1.20297
AC005786.3	0	0	0	0	0	1.50155
AC005786.5	3.93e-05	0.0915089	0.0922896	1.83e-22	0	0
AC005786.7	5.53988	4.20249	6.04121	5.85812	4.93181	3.33909
AC005789.11	0.0122663	0.0208014	0.01105	0.0292458	0.0135279	0
AC005789.9	0.0634623	1.25e-06	2.51e-05	8.92e-06	0.0788787	1.75e-19
AC005794.1	0.874888	0.362692	0.904026	0.518963	0.620304	0.770987
AC005795.1	52.5385	43.1386	55.1477	53.4758	43.0713	42.5475
AC005795.2	5.17915	4.92854	4.97093	5.1275	4.73434	5.00072
AC005808.3	0.0198241	0.0277463	0.038912	0.0436238	0.0187802	0.00933978
AC005822.1	50.8184	46.1699	37.332	38.2744	44.4011	43.0549
AC005831.1	8.55e-15	9.69e-51	2.61e-26	0.00161858	0	1.48e-58
AC005838.2	0.834817	2.91227	1.93332	0.54754	0.0545823	1.7931
AC005841.1	4.36e-285	0	2.13e-296	0	4.65e-267	2.93e-306
AC005863.1	0	0.00128756	0	0	0.00167756	0
AC005863.2	0.000287188	0.000488046	0.00155565	0.0010276	0.000317999	0.0433142
AC005884.1	10.7432	12.5696	8.36619	4.11111	8.10512	11.9197
AC005895.3	0	0.000871573	1.7e-28	0	0.0025093	0
AC005895.4	0	0	0	0	0	0
AC005926.1	0	0	0	0	0	0
AC005932.1	0	0	0	0.0106423	0	0.00271753
AC005943.4	2.64e-234	0	0	9.22e-278	0	0
AC005943.5	0.0988978	0.130473	0.178224	0.144105	0.266729	0.120195
AC005944.2	33.387	31.9262	42.2646	45.7542	37.458	32.8941
AC005954.3	1.61e-44	6.66e-23	3.4e-25	1.31e-16	1.72e-18	3.39e-05
AC005954.4	4.42e-28	4.67e-19	1.64e-19	1.37e-11	5.25e-12	7.29e-11
AC006000.5	0.000330184	0.000490415	5.14e-09	8.52e-08	0	0
AC006001.1	0.0966676	5.14e-08	0.0739809	0.00641905	0.240479	4.78e-05
AC006003.3	0	0	0	0	0	0
AC006004.1	0	0	0	0	0	0
AC006007.1	0	0	0	0	0	0
AC006011.4	5.71253	2.1925	7.07048	1.35974	6.02078	4.07928
AC006014.1	1.24e-06	2.68e-29	9.29e-31	3.98e-28	4.15e-12	0.00035061
AC006014.10	3e-09	0.0205995	0.00664228	0.0539775	0.00947742	0.0212511
AC006014.7	0.0247131	0.0484611	0.0577577	0.0652817	0.00631131	4.52e-29
AC006014.8	4.08e-79	2.46e-137	5.32e-62	1.3e-177	1.18e-104	1.94e-131
AC006019.3	0	0	0	0	0	0
AC006019.4	0	0	0	0.00580733	0	0
AC006022.4	0	0	0	0	0	0
AC006023.8	0.515742	0.730404	0.568739	0.564299	0.561305	0.484875
AC006024.4	0.954556	1.13946	0.8938	0.91353	0.941828	1.07571
AC006026.1	0	0	0	0	0	0
AC006026.10	9.13762	9.23941	8.66024	10.0763	7.93259	8.69502
AC006026.12	0	0	0	0	0	0
AC006026.13	0.15041	0.0347387	0.241547	0.0671585	9.87e-39	2.12e-16
AC006026.9	46.373	38.5059	33.7996	30.7347	38.224	38.5518
AC006028.10	0.026302	0.123341	0.0526113	3.56e-06	0.181934	0.0383988
AC006028.11	64.2349	58.6691	59.8583	64.2739	47.994	51.4694
AC006030.1	0	0	0	0	0	0
AC006033.22	0.642078	0.598674	0.699615	0.763391	1.23481	0.959111
AC006035.1	0.0944848	0.159329	0.0423109	0	0	0
AC006037.2	0	0	0	0	0	0
AC006038.4	0	2.68e-105	0.00172623	0.03434	0	0.00116544
AC006041.1	0	0.0177146	0	0	0	0
AC006042.6	0.945136	0.898987	1.31388	0.802626	0.965912	0.83399
AC006042.7	1.85e-39	3.1e-81	6e-101	7.48e-76	3.43e-89	2.66e-84
AC006042.8	5.81698	5.12653	4.57526	4.40721	6.1713	5.61238
AC006045.3	4.44318	3.6927	3.95432	2.56188	3.31905	3.92659
AC006050.2	0	0	0	0	0	0
AC006070.11	0	0	0	0	0	0
AC006070.12	0	0	0	0	0	0
AC006070.13	0	0	0	0	0	0
AC006076.1	0.102293	0.0359833	0.0127431	0.0168679	0	0.0128868
AC006077.4	0.10339	0.0862891	0	0	0.332659	0.09192
AC006080.1	0	0	0	0	0	0
AC006111.1	0.67509	0.581253	0.339706	0.396986	0.677443	0.338146
AC006115.1	0	0	0	0	0	0
AC006115.3	0.0468519	0.00786567	0.00224674	0.0104655	0.0100035	0.042257
AC006115.6	0	0	0	0	0	0
AC006116.1	0	0	0	0	0	0
AC006116.12	0.00766959	0.0027198	0.142765	0.145534	0.0581668	1.16e-08
AC006116.13	3.09507	2.50134	2.28419	1.61531	2.24914	2.37597
AC006116.14	0.528562	0.0720265	0.210129	0.167218	0.0796483	9.09e-16
AC006116.15	0.00177335	0.0411885	1e-69	0	4.21e-06	0.0660628
AC006116.17	0.720137	0.663385	0.49147	0.638278	0.65991	0.869874
AC006116.19	0.355846	0.163982	0.803796	0.43055	0.792301	0.434449
AC006116.20	0.0355507	0.272785	0.23431	0.127507	0.219816	0.143035
AC006116.21	0.0105531	0.0416383	0.12598	2.1e-118	5.28e-280	5.95e-150
AC006116.22	5.00733	4.77635	5.11902	4.88735	4.15591	4.59015
AC006116.24	0.113832	0.227391	0.310016	0.817812	0.178238	0.26733
AC006116.26	0	0.00412699	0.225868	0.047735	8e-188	3.18e-15
AC006116.27	0.0629402	1.13203	2.44024	0.6902	1.11235	0.72373
AC006126.3	2.98e-230	0	0	2.43e-16	8.22e-253	1.02e-13
AC006126.4	5.19e-231	0	0	0.245759	0	0
AC006128.2	5.72192	5.32333	6.05218	5.1842	6.91679	6.08278
AC006129.1	0	0.0736086	0.159064	0.411116	0.051415	0.0212415
AC006129.2	0.00186648	0	0.00336918	0.00112623	0	0
AC006129.4	0	0.0638934	0	0	0	0.0110411
AC006130.1	0	0	0	0	0	0
AC006130.3	0.0321166	0.0371211	0.0618981	0.0531326	0.0734141	0.0323452
AC006130.4	0	0	0	0	0	0
AC006132.1	1.32762	1.8906	3.00572	3.0039	1.58104	1.41019
AC006133.3	0	0	0	0	0	0
AC006145.1	0	0	0	0	0	0
AC006150.1	0	0.00647095	0	0	0	0
AC006150.2	0	0	0	0	0	0
AC006153.3	0	0	0	4.9e-252	0	1.36e-239
AC006156.1	0.00653478	0.0138127	0.0118158	0.0129956	0.00579713	0.00876979
AC006156.2	0	0	0	0.00931	0	0
AC006157.2	0.329525	0.102825	0.108557	0.039241	0.217736	0.249907
AC006159.3	0	0.000734354	0.00117038	0.00103083	0.000478476	0.000790157
AC006159.4	0	0	0	0	0	0
AC006159.5	0	0	0	0.000400421	0	0
AC006160.4	0	0	0	0	0	0
AC006160.5	0.528734	0.730241	0.635491	1.22464	0.3048	0.561703
AC006160.8	0.614992	0.564498	0.550929	0.359048	0.551763	0.425014
AC006195.2	6.61e-10	0.0309141	0.0211389	0	1.22e-09	6.39e-173
AC006196.1	0	0.000522985	0.00111134	0.000734142	0.000681494	0
AC006227.1	0.000170095	0.000289065	0.000614264	0.00142013	0.000188351	0.000466559
AC006262.10	0	0.0126153	0	0	0	0
AC006262.4	0	0.0026806	0.00317585	0.000105849	0.00215848	0.00250348
AC006262.5	0.0243841	0.612062	2.32062	4.86492	0.691915	0.267477
AC006262.6	0.0130635	0.00502009	0.0160386	0.0400376	0.00743093	0.00548804
AC006272.1	0.0134203	0.02969	0.0670923	0.0220504	0.0386565	0.0703658
AC006272.2	0.0321158	0	0.0689646	0.105206	0	0.0663869
AC006273.5	0.0622501	0.105628	0.0320639	0.0318086	0.049093	0.0648861
AC006273.7	0	0	0	0	0	0
AC006277.2	0.209562	0.213517	0.225493	0.234929	0.204577	0.177712
AC006293.3	7.07e-07	7.14e-07	0.0172681	0.0343976	0.031833	8.12e-07
AC006296.1	0.000732101	0	0	0.00261951	0.000810524	0.00267704
AC006296.2	0	0	0	0	0	0
AC006296.3	0.00903909	0.0291885	0.0308473	0.0138062	0.0377808	0.00713748
AC006322.1	0	0	0	0	0	0
AC006326.3	0	0	0	0	0	0
AC006326.5	0	0	0	0	0	0
AC006328.1	0	0	0	0	0	0
AC006328.9	0	0	0	0	0	0
AC006335.10	0	0	0	0	0	0
AC006335.11	0	0	0	0	0	0
AC006335.2	0	0	3.12e-07	0	0	0
AC006335.6	0	0	0	0	0	0
AC006335.7	0	0.00869812	0	0	0	0
AC006355.3	0	0	0	0	0	0
AC006366.3	0	0	0	0	0	0
AC006369.2	0.0242891	0.0157541	0.253707	0.279567	0.0484042	0.0109818
AC006369.3	0	0	0.0755169	0.0088214	0	0
AC006370.2	8.55e-09	2.3e-09	1.25e-08	8.2e-09	6.68e-09	0.0336822
AC006371.1	0	0	0	0	0	0
AC006372.1	0	0	0	0	0	0
AC006372.4	0.00113335	0.00144444	0.00204629	0.00202762	0.00539855	0.000518059
AC006372.5	0	0	0	0	0	0
AC006372.6	0	0	0.00502946	0	0	0
AC006373.1	0	0	0.000826211	0	0	0.000836658
AC006377.1	0	0	0	0	0	0
AC006378.2	3.01e-07	0.011427	2.09e-06	0.0236913	0.0102781	9.17e-48
AC006378.3	8.34e-191	1.32e-25	1.45e-233	1.04365e-310	0.00955276	2.14e-72
AC006380.1	0	0	0	0	0	0
AC006380.3	0	0	0	0.00347518	0.00322378	0
AC006390.3	0	0	0	0	0	0
AC006390.4	0	0	0	0	0	0
AC006427.2	0	0	0	0	0	0
AC006432.1	0	0	0	0	0	0
AC006445.6	0	0	0	0	0	0
AC006445.7	0.122125	0.296873	0.191891	0.291003	0.265907	0.271867
AC006445.8	0	0	0	0.0143802	0	0
AC006449.1	2.15311	1.88355	3.81047	1.75364	2.91791	1.26855
AC006452.1	0	0	0	0	0	0
AC006455.1	0	0	0	0	0	0
AC006458.3	0	0.0140339	0	0	0	0.00754379
AC006460.2	0.0385815	0.0604389	0.0540535	0.0559037	0.0301037	0.0486247
AC006461.2	0	0	0	0	0	0.0581169
AC006465.3	13.8797	14.9514	9.92083	7.35261	13.2577	13.5497
AC006465.4	47.3043	47.3164	46.4664	45.7494	48.6346	48.5139
AC006466.5	0	0	0	0	0	0
AC006480.1	0	0	0	0	0	0
AC006481.1	0.000302056	0.00119777	0.00109083	0.00216161	0.000557472	0.000552357
AC006482.1	0	0	0	0	0	0.0180827
AC006483.1	0	0	0	0	0	0
AC006483.5	4.20546	0.98613	4.04694	6.09459	0.468961	2.35462
AC006486.1	0.574227	0.672411	0.866146	1.10597	0.512759	0.52331
AC006486.9	0.140216	0.122342	0.194923	0.207878	0.122492	0.195586
AC006487.1	0	0	0	0	0	0
AC006499.1	0	0	0	0	0	0
AC006499.2	0	0	0	0	0	0
AC006499.3	0	0	0	0	0	0
AC006499.4	0	0	0	0	0	0
AC006499.5	0	0	0	0	0	0
AC006499.6	0	0	0	0	0.0601915	0
AC006499.7	0	0	0	0.0504671	0	0
AC006499.8	0.049225	0.0104345	0.0332577	0.0440116	0	0
AC006499.9	0	0	0	0	0	0
AC006509.4	0	0	0	0	0	0
AC006509.6	0.235597	0.223217	0.204363	0.168977	0.223698	0.230329
AC006509.7	7.66471	6.54405	6.30488	5.34107	5.75069	8.32242
AC006534.1	0	0	0	0	0	0
AC006534.2	0	0	0	0	0	0
AC006538.1	1.12508	0.840667	0.989962	1.05488	1.23012	0.877499
AC006538.4	0.284778	0.197036	0.242541	0.21252	0.292327	0.24824
AC006539.1	0	0	0	0	0	0
AC006539.2	0	0.0457216	0	0	0	0
AC006539.3	0	0	0	0	0	0
AC006539.4	0	0	0	0	0	0
AC006547.13	1.00098	0.988158	0.673521	0.723691	1.12419	0.958729
AC006547.14	0.0166489	0.00706328	0.0153883	0.0297762	0.045984	0
AC006547.15	14.9086	12.192	8.91487	7.78007	12.895	13.5954
AC006547.8	3.55071	3.54587	3.42087	2.06913	3.19732	4.12339
AC006548.19	0	0	0	0	0	0
AC006548.26	0	0	0	0	0	0
AC006552.1	0.00919144	0	0	0	0	0
AC006557.1	0	0	0	0	0	0
AC006926.1	0	0	0	0	0	0
AC006942.4	0.48524	0.401724	0.966868	0.716663	0.529563	0.363124
AC006946.12	0.161434	1.25e-06	0	5.47e-06	0	0.0663717
AC006946.15	0.00182324	0.0108415	0.00658227	0.00652338	0.0020178	0.00499866
AC006947.1	0	1.22e-56	1.24e-56	9.61e-60	1.89e-33	2.71e-34
AC006953.1	0	0	0	0	0	0
AC006960.5	0	0	0	0	0	0
AC006960.7	0.00182772	0.00155296	0.00412505	0.00926468	0.00101184	0.00167096
AC006967.1	0.0203161	0	0	0.0242112	0	0
AC006978.6	3.86308	4.21831	4.79847	4.82462	3.05487	3.59918
AC006987.4	0	0	0	0	0	0
AC006987.5	0	0	0	0	0	0
AC006987.6	0	0	0	0	0	0
AC006987.7	0	0	0	0	0	0
AC006988.1	0	0	0	0	0	0
AC006989.2	0	0	0	0	0	0
AC006994.1	0.220661	0.0427618	4.18e-61	0.290511	0.16124	0.372768
AC006994.2	0.218437	0.138896	0.145959	0.260193	0.0110419	0.296958
AC006994.3	0	0	0	0	0	0
AC006995.8	0.0505457	0.0693425	0.0496486	0.0149593	0.0328928	0.0348228
AC007000.10	0.0322491	0.179183	0.0210697	0.00203456	2.55e-41	0.0720143
AC007000.11	0	0	7.48224	0	1.86207	3.17436
AC007000.12	1.25e-23	9.45e-10	1.87e-101	0.0787613	0.00877061	0.0531304
AC007003.1	0	0	0	0	0	0
AC007009.1	2.38685	2.04982	2.83202	2.38087	2.77076	2.54214
AC007009.2	0	0	0	0	0	0
AC007014.1	20.3525	17.1881	15.3347	14.9319	16.4885	16.4121
AC007016.3	0	0	0	0	0	0
AC007025.1	0	0	0	0	0	0
AC007036.4	1.15e-39	4.29e-259	1.16e-125	3.45e-11	0	9.19e-109
AC007036.5	4.75327	5.05753	1.80059	3.96764	2.9569	4.31236
AC007036.6	0.263326	0.341815	0.292162	0.212885	0.170418	0.181671
AC007038.7	0.316016	0.217182	0.322201	0.354922	0.198948	0.18367
AC007040.1	0	0	0	0	0	0
AC007040.11	0.0367836	0.0405353	0.0325049	0.0545261	0.0296574	0.0390915
AC007040.2	0	0	0	0	0	0
AC007040.3	0	0	0	0	0	0
AC007040.5	0	0	0.00882964	0	0	0
AC007040.6	0.00476027	0.0614961	0.104509	0.0599537	0.0267098	0.00215687
AC007040.7	0	0.00168834	0	0.00339555	0	0
AC007040.8	0.000912993	0.000258811	0.00164851	0.00108894	0.00101094	0.00111297
AC007041.1	0	0	0	0	0	0
AC007041.2	26.8954	22.6813	20.4023	18.0316	22.5257	21.8324
AC007050.1	0	0	0	0	0	0
AC007050.17	1.97e-199	1.06e-192	1.05e-110	7.9e-155	1.92e-40	1.67e-37
AC007050.18	0.0248394	0.00720704	0.0149696	0.0250197	0	0.035501
AC007056.1	0	0	0	0	0	0
AC007064.22	0	0	0	0	0	0
AC007064.24	0	0	0.0114354	0.0302676	0	0
AC007064.25	0	0	0.088067	0	0	0
AC007078.4	1.39e-167	8.83e-245	1.75e-48	5.65e-204	6.58e-229	5.57e-164
AC007091.1	0.000503777	0.000784801	0.00166771	0.00380549	0.000371909	7.68e-05
AC007092.1	0.0143509	0.0160654	0.0124192	0.0145243	0.0112762	0.015463
AC007096.1	0	0	0	0	0	0
AC007098.1	0.0202547	0.73035	0.0685452	0.0206673	0.536142	0.380354
AC007099.1	0	0	0	0	0	0
AC007099.2	0	0	0	0.00393999	0	0
AC007106.1	0	0	0.00396897	0.00262204	0	0
AC007114.1	0	0	0	0	0	0
AC007115.3	0	0	0	0	0	0
AC007126.1	0	0	0	0	0	0
AC007128.1	0.0356097	0.0402595	0.0333845	0.0303222	0.0294253	0.0270623
AC007131.1	4.96e-06	0.000521548	0.00107797	0.00124074	1.47e-05	0.00094569
AC007131.2	0.000309222	0.0264078	0.00134837	0.00143975	0.000674775	0.000650475
AC007131.3	0	0	0	0	0	0
AC007136.1	0	0	0	0	0	0
AC007161.5	0.166433	0.287129	0.0806132	0.0917046	0.30717	0.142618
AC007163.10	0	0	0	0	0	0
AC007163.11	0	0	0	0	0	0
AC007163.3	0.0290071	0.0404694	0.140998	0.336793	0.00800169	0.015058
AC007163.4	0.000968439	0.00192079	0.00320544	0.00778437	0.00267197	0.00291482
AC007163.6	0.0282636	0.0312665	0.0403521	0.0402796	0.0273419	0.0352139
AC007163.8	0	0	0	0	0	0
AC007163.9	0	0	0	0	0	0
AC007179.1	0.00242992	0	0	0	0	0
AC007179.2	0	0	0	0	0	0
AC007182.6	0.00944033	0	0.00861084	0	0	0
AC007192.6	0.307415	1.01463	0.819477	0.512128	0.574013	0.69009
AC007193.10	0	0.00163326	0	0.00205282	0	8.51e-12
AC007193.6	0.00055325	0.000219931	0.00195729	0.0067168	0.00162144	0.000616042
AC007193.8	11.821	10.8463	11.4987	10.5929	13.118	12.1192
AC007193.9	2.5e-32	0.0389794	0.424506	0.0174455	0.227483	0.000239881
AC007204.1	0	0	0	0	0	0
AC007204.2	4.44e-12	4.48e-09	6e-09	0.000810993	0.00075381	0.00185527
AC007216.1	0	0	0	0	0	0
AC007216.2	0	0	0	0	0	0
AC007228.11	0.144316	0.0900638	0.328014	0.217804	0.212472	0.151202
AC007228.5	9.41e-10	0.00145115	2.21e-10	0.00204274	1.95e-09	0.00312917
AC007228.8	0	0	0	0	0	0
AC007228.9	0.113319	0.231737	0.320604	0.325925	0.249622	0.188358
AC007229.3	22.2585	19.0378	14.9274	15.5349	20.2314	17.4991
AC007237.2	11.7462	10.87	11.3972	10.6454	11.4302	8.85659
AC007238.1	54.5657	52.6359	48.3964	43.7691	46.9569	44.44
AC007241.1	0	0	0	0	0	0
AC007242.1	0	0	0	0	0	0
AC007246.3	0.927234	1.10172	0.841352	1.0835	0.967832	0.682901
AC007248.6	0	0	0	0	0	0
AC007248.7	0	0	0	0	0	0
AC007249.3	0.0676078	0.036519	0.1964	0.102604	0.0543376	0.0280499
AC007250.4	0	0.000782236	0.000831125	0.00109811	0	0.0025249
AC007251.2	0.0101978	0.0101082	0.01074	0.00608138	0.00658568	0.0124295
AC007253.1	0	0	0	0	0	0
AC007255.7	3.31598	2.94239	3.51681	4.6581	2.91821	2.89926
AC007255.8	0.10313	0.0891406	0.0691715	0.186644	0.0563029	0.367526
AC007256.5	12.4952	12.5437	13.815	14.6696	10.8299	13.19
AC007271.3	8.46e-58	0.00368041	3.51e-34	0.00598683	4.45e-35	2e-26
AC007272.1	0	0	0	0	0	0
AC007272.2	5.52701	6.30823	4.97552	5.03996	6.00272	5.71389
AC007272.3	0.0970169	7.18e-12	0.219549	0.279603	0.0142797	2.1e-05
AC007274.2	0	0	0	0	0	0
AC007274.5	0	0	0	0	0	0
AC007275.2	0	0	0.000769053	0.00169325	0	0
AC007276.5	1.22128	1.46975	1.9545	2.08053	1.54691	0.945241
AC007277.3	0.000335087	0.000568783	3.41e-11	0.00200677	0.000376219	0.000948908
AC007278.2	0	0	0	0	0	0
AC007278.3	0	0	0	0	0	0
AC007279.2	0.217598	2.96e-19	0.385438	0.339336	0.182997	0.000187483
AC007282.6	0	0	0	0	0	0
AC007283.4	12.4424	4.35609	6.56461	1.60966	6.66283	4.71718
AC007283.5	1.25739	1.55225	2.69445	3.26115	1.32277	0.942762
AC007285.6	0.0208429	0.022938	0.021949	0.0218374	0.0183613	0.0259874
AC007285.7	0.0110557	0.0688716	1.62e-12	0.0319363	5.29e-11	1.83e-05
AC007292.1	3.99e-68	1.78e-68	3.93e-74	5.07e-151	2.27e-57	0
AC007292.3	0.349273	0.358119	0.200082	0.488853	0.206137	0.392564
AC007292.4	0.0188515	2.7e-55	0.00769603	3.54e-139	2.31e-57	5.56e-111
AC007292.6	0.646022	0.585199	0.396117	0.764461	0.601835	0.69229
AC007292.7	0.291252	0.368243	0.685622	0.330191	0.490536	0.390323
AC007308.6	1.68e-233	1.59e-163	7.93e-295	4.99e-50	0	1.39e-46
AC007312.3	5.73787	4.71591	6.23018	3.28103	4.87439	4.84793
AC007316.3	0	0	0	0	0	0.0773044
AC007317.1	0.000907697	0.0411222	0.00655505	0.108605	0.00301461	0.00331897
AC007318.5	83.0068	77.0881	73.2879	71.8686	71.1477	71.706
AC007319.1	0.49287	0.224679	0.819597	0.0899255	0.23499	0.489616
AC007322.1	0	0	0	0	0	0
AC007322.3	0	0	0	0.0224641	0	0
AC007322.5	0	0	0	0	0	0
AC007322.7	0	0	0	0	0	0
AC007326.9	0	0	0	0	0	0
AC007327.5	0.00422203	0.00416245	0	0	0	0
AC007327.6	0	0	0	0	0	0
AC007333.1	0	0	0	0	0	0
AC007339.1	0	0	0	0	0	0
AC007347.1	0.689247	1.35009	2.36e-05	0.586272	0.0734447	0.895531
AC007349.4	0.00308729	0.00917939	0.0125396	0.0128872	0.00341707	0.00423246
AC007349.5	0	0.0197638	0.0104988	0	0	0.0241196
AC007349.7	0.016857	0.0143028	0	0.0100494	0	0.0230647
AC007353.1	0	0	0	0	0	0
AC007358.1	0	0	0	0	0	0
AC007359.6	0	0	0	0.000484273	0	0
AC007362.1	0	0	0	0	0	0
AC007362.3	0	0.00128528	0	0	0	0.00183031
AC007364.1	0.000655605	5.3e-228	0.000599393	0.000849707	0.000248039	0.000246659
AC007365.1	0.0141432	0.0102975	0.0127645	0.0192772	0.0134155	0.00553905
AC007365.2	0	0	0	0	0	0
AC007365.3	0.362059	0.249845	0.622007	0.517788	0.132396	0.163365
AC007365.4	0	0	0	0	0	0
AC007375.1	0.00203883	0	0	0	0	0
AC007377.1	0	0	0	0	0	0
AC007379.5	0.0142788	0.0120972	0.000916698	0.00121108	0.0156884	0.0129944
AC007381.2	0	0	0.00106554	0.000703881	0.000653408	0.000539524
AC007381.3	0	0	0	0	0.0226091	0
AC007382.1	0.694055	0.848797	0.309709	0.412523	0.36126	0.29912
AC007383.3	2.86693	2.78597	2.88543	2.58625	2.61563	2.95654
AC007383.4	3.66505	3.76109	3.76825	3.43092	3.44406	3.82998
AC007383.6	89.5818	87.5803	69.061	70.6083	79.9338	83.6929
AC007384.1	0	0	0	0	0	0
AC007386.2	0	0.00579293	0.0184652	0	0	0
AC007386.3	0.0449067	0	0	0	0	0.0810874
AC007386.4	0.0768026	0.0783366	0.113239	0.0854933	0.117388	0.189614
AC007387.2	0	0	0	0	0	0
AC007389.1	3.30903	2.98298	4.04848	3.84748	2.99314	3.15256
AC007389.2	0	0	0	0	0	0
AC007389.3	2.29e-11	9.51e-16	3.55e-09	5.16e-09	0.00931696	7.52e-34
AC007389.4	0	0	0.0284997	0	0	0
AC007389.5	0	0	0	0	0	0
AC007390.4	0	0	0	0	0	0
AC007390.5	4.63868	5.73974	6.58134	6.23001	5.05038	4.85129
AC007390.6	0.0396426	0.0422023	0.251853	4.97e-42	0.248678	7.4e-09
AC007391.2	0.0145653	0	0.0262311	0	0	0
AC007392.3	0.000726471	0.00113171	0.000765196	0.00144413	0.00134076	0.00057469
AC007392.4	0	0	0	0	0	0.0023484
AC007394.3	0	0	0	0	0	0
AC007395.3	1.10461	1.43757	1.30858	1.23086	1.72095	1.48795
AC007395.4	12.3351	11.2465	11.1517	12.8918	10.0084	9.93004
AC007401.1	2.76e-104	0.0438228	0.0278376	0.0362782	2.16e-136	0.0293135
AC007401.2	0.407353	0.450898	0.486017	0.436296	0.289854	0.370477
AC007402.1	0	0	0	0	0	0
AC007403.1	0	0	0	0	0	0
AC007403.2	0	0.000239972	0.0017848	0.000336847	0	0.000516424
AC007403.3	0	0	0	0	0	0
AC007405.2	0	0.0327676	0.0783309	0.0460536	0.0426376	0.026417
AC007405.4	0.186681	0.137408	0.16041	0.187999	0.17881	0.27559
AC007405.6	1.43748	1.90493	1.69635	1.07737	2.15298	1.36832
AC007405.8	1.9847	2.06e-06	0.499529	0.29436	0.728202	2.18e-14
AC007421.1	0	0	0.117948	0.421261	0	0
AC007422.1	0	0	0.00144245	0	0	0
AC007431.1	0	0	0	0	0	0
AC007435.1	0	0	0	0	0	0
AC007436.1	0	0	0	0	0	0
AC007450.1	0	0	0	0	0	0
AC007461.1	0	0	0	0	0	0
AC007461.2	0	0	0	6.14e-07	0	0
AC007463.2	0	0	0	0	0	0
AC007464.1	0.00039916	0.000860622	0.00820293	0.000257856	0.000664143	0.000213554
AC007486.1	0	0	0	0	0	0
AC007528.1	0	0	0	0	0	0
AC007535.1	0	0	0	0	0	0
AC007551.1	0	0	0	0	0	0
AC007551.2	0	0	0	0	1.7e-10	0
AC007551.3	0.227941	0.160402	0.384257	0.219922	0.238156	0.179013
AC007556.3	0	0	0	0.14655	0	0
AC007557.1	0	0	0	0	0	0
AC007557.2	0	0	0	0	0	0
AC007557.3	0	0	0	0	0	0
AC007557.4	0	0	0	0	0	0
AC007559.1	0.388284	0.080735	0	0.113948	0.208466	0.258942
AC007560.1	24.5077	17.6855	21.109	11.419	22.1595	23.9322
AC007560.2	0	0	0	0	0	0
AC007562.1	0.017252	0.0230317	0.0311451	0.0205759	0.0163687	0.0146426
AC007563.1	0	0	0	0	0	0
AC007563.3	0	0	0	0	0	0
AC007563.4	0	0	0	0	0	0
AC007563.5	0.000820025	0.0013936	0.00273361	0.00263325	0.00146688	0.00138421
AC007566.10	2.24326	1.81666	2.47642	1.91576	2.68526	1.41605
AC007566.11	0.00142924	0.00121433	0.00451579	0.00340929	0.0031647	0.0039197
AC007567.1	0	0	0	0	0	0
AC007568.1	0	0	0	0	0.066202	0
AC007611.1	0	0	0	0	0	0
AC007618.3	0	0	0	0	0	0
AC007620.3	15.3441	15.1118	13.2752	10.2647	13.4053	13.9295
AC007631.1	0	0	0	0	0	0
AC007652.1	0.00134106	0.00113929	0.00363146	0.00319887	0.00148441	0.00858018
AC007677.2	0	0	0	0	0	0
AC007679.1	0	0	0.0190083	0	0	0
AC007679.3	0.194027	0.168582	0.206321	0.119761	0.225435	0.168826
AC007679.4	0	4.79e-10	1.28e-38	1.16e-48	0	7.34e-28
AC007680.2	0	0.000419752	0	0	0	0
AC007682.1	0.000247183	0.000402454	0.000570322	0.0010155	0.000243314	0.000426912
AC007682.2	0	0	0	0	0	0
AC007690.1	0.0656919	0.0781676	0.0940484	0.191887	0.106703	0.111714
AC007731.1	0	0	0	0	0	0
AC007740.1	0	0	0	0	0	3.91e-09
AC007742.3	0	0	0	0	0	0
AC007742.7	0	0	0	0	0	0
AC007743.1	0.00648157	0.00550137	0	0	0.00106894	0.0115044
AC007750.5	0	0	0	0	0	0.00157102
AC007773.1	0	0	0	0	0	0
AC007773.2	0.349871	0.129654	0.257775	0.445614	0.179483	0.288054
AC007773.3	0.602507	0.453168	1.26477	1.0099	0.603511	0.593324
AC007787.2	9.62e-126	5.73e-58	0.0301727	0.184694	5.09e-54	1.46e-89
AC007790.4	4.63e-16	0.128661	2.67e-15	0.109882	1.06e-58	0.088815
AC007795.1	0	0	0	0	0	0
AC007796.1	0.000274669	0.000933545	0.00223176	0.00229321	0.000608277	0.000251125
AC007842.1	0	0	0	0	0	0
AC007875.2	0	0	0	0.192692	0	0
AC007875.3	0	0	0	0	0	0
AC007879.1	0.00829468	0.0160818	0.0382208	0.0132461	0.00957159	0.00792491
AC007879.2	0.0884063	0.00551092	0.00316893	0.0989776	0.0434341	0.0337719
AC007879.3	0	0.0132681	0.0140967	0.0915491	0.0338406	0.0718968
AC007879.4	0	0	0	0	0	0
AC007879.5	0.00755966	0.0836133	0.201894	0.0196655	0.00577333	0.0905817
AC007879.6	0	0	0	0	0	0
AC007879.7	0.0292996	7.22e-218	0.0395622	0.0349041	0.0321303	0.102695
AC007880.1	0	0.000925475	0.00196663	0.00649611	0.00120588	0.000995731
AC007881.1	0	0	0	0	0	0
AC007881.2	0	0	0	0	0	0
AC007881.4	0.915522	1.11416	0	1.64072	1.42223	1.17588
AC007881.5	0	0	0	0	0	0
AC007899.3	5.3957	5.13868	3.96529	4.765	4.75936	4.90652
AC007919.1	0	0	0	0	0	0
AC007919.18	38.4528	38.8226	38.8081	33.452	32.3622	32.5556
AC007919.19	0.0926738	4.54e-282	3.17e-239	0	0.285227	0.17481
AC007919.2	0	0	0	0	2.57e-79	0
AC007948.1	0	0	0	0	0	0
AC007950.1	0.00146429	0.00373183	0.0145385	0.0104783	0	0.00133832
AC007952.1	0	0	0	0	0	0
AC007952.4	0	0	2.75e-09	0	0	0
AC007952.5	0	0	0	0	0	0
AC007952.6	0.018005	0	0.0167878	0	0	0
AC007956.1	0.232338	0.754073	1.27794	1.14e-21	0.261277	2.06e-10
AC007965.1	0	0	0	0.00762661	0	0
AC007965.12	0	0	0	0	0	0
AC007966.1	9.02e-187	0	0	0.00275618	0	0.000924659
AC007967.2	0	0.0343726	0	0	0	0
AC007967.3	0	0	0	0.00232459	0	0
AC007967.4	0	0	0	0.0103116	0	0
AC007969.4	14.5072	13.1709	16.1129	19.34	10.1748	10.6129
AC007969.5	819.422	595.176	765.313	546.312	839.55	658.425
AC007970.1	0.0310381	0.113367	0.0075009	0.161036	0.0793875	0.00652415
AC008045.1	0	0	0	0	0	0
AC008060.5	0	0.00103454	0.000763694	0.0018769	0	0.00143741
AC008060.7	0	0.00113622	0	0.00159513	0.00148042	0.00122244
AC008060.8	0.00158546	0.00359229	0.00572521	0.00567295	0.00234056	0.000966305
AC008063.2	0	0	0	0	0	0
AC008063.3	0	0	0	0	0	0
AC008064.1	0	0	0	0	0	0
AC008065.1	3.09e-58	3.75e-149	0.0641407	1.98e-207	0.180552	0.12435
AC008067.2	0	5.98e-15	5.31e-09	8.58e-10	0	0
AC008069.1	0.0235629	0.0809428	0.0355979	0.0367066	0.0340756	0.0268174
AC008069.2	0	0	0	0	0	0
AC008070.1	9.45576	8.74506	6.45236	6.65988	8.47412	7.09215
AC008072.1	0	0	0	0	0	0
AC008073.7	0.00796254	0.0018317	0.00624639	0.00822303	2.85e-106	0.00219585
AC008073.9	0.011118	0	0.0435339	0	0.0344328	0.00698601
AC008074.3	0	0.000824021	0.00175105	0.0396288	0.000715879	0.000886649
AC008074.4	0	0.00222966	0.0011845	0.00313018	0.00145255	0.00119943
AC008074.5	0	0	0	0	0	0
AC008079.9	0	0.00173666	0.000615068	0.00162524	0	0.00062286
AC008085.1	0	0	0	0	0	0
AC008088.4	0.0834944	0.0470685	0.0250011	0.0994713	0	0.0252483
AC008103.5	0.0315598	0.0268089	0.0538044	0.0752791	0.0174643	0.0352519
AC008122.1	0	0	0	0	0	0
AC008132.1	0	0	0.000715682	0.0028367	0.00175542	0.00217422
AC008132.12	7.21612	6.8541	5.91356	7.09154	5.70946	6.28976
AC008132.13	0	0	0	0.00465529	0	0
AC008132.14	0	0	0	0	0	0
AC008147.1	0	0	0	0	0	0
AC008147.2	0	0	0	0	0	0
AC008154.4	0.0135417	0	0	0	0	0
AC008154.5	0	0.00351681	0.00373654	0	0	0
AC008155.1	0.447003	0.372562	0	0	0	0.297494
AC008155.2	0	0	0	0	0	0
AC008163.4	0	0	0	0	0	0.000519696
AC008163.6	0	0	0	0	0	0
AC008166.1	0	0	0	0	0	0
AC008171.1	0	0	0	0	0	0
AC008173.1	0	0	0	0	0	0
AC008174.3	0.00547871	0.0271162	0.00585832	0.00641277	0.0138173	0.0483083
AC008175.1	0	0	0	0.00145338	0	0
AC008175.10	0	0	0	0	0	0
AC008264.4	0	0	0	0	0	0.07244
AC008265.2	0.871043	1.38448	1.56896	1.47638	0.660138	1.15287
AC008267.1	2.15e-23	8.7e-79	5.08e-12	3.76e-06	3.14e-14	1.13e-11
AC008268.1	0	0	0.00689165	0	0	0
AC008268.2	0.00547288	0.00154968	0.00823261	0.00217572	0.0137865	0.00166719
AC008269.2	0	0	0	0	0	0
AC008271.1	0.00035366	0.000901501	0.000638564	0.00168725	0.00117478	0.00161669
AC008277.1	0.224388	0.299141	0.40799	0.301549	0.249532	0.224746
AC008278.2	0.0178199	0.0235465	0.019657	0.0354209	0.00876468	0.00542819
AC008278.3	0	0.00137824	0	0.00193498	0.00179568	0.00148278
AC008279.1	0.225041	0.285341	0.0952194	0.300507	0.18327	0.254329
AC008280.1	4.62e-202	1.34763e-312	4.24e-111	2.73e-173	1.66e-34	5.86e-150
AC008280.3	3.02e-216	3.96e-136	4.13e-152	3.78e-188	7.12e-97	0
AC008280.5	0.988437	1.24682	1.09063	1.00705	0.898467	0.83372
AC008281.1	0	0	0	0	0	0
AC008372.1	0.151189	0.0332109	0.0739739	0.524247	0	0.0403333
AC008387.1	0.00760993	0	0.0137223	0.00907371	0.00840572	0
AC008391.1	0	0	0	0	0	0
AC008394.1	0.000849166	0	0	0.00303836	0.00188018	0
AC008397.1	0	0	0	0	0	0
AC008410.1	0	0	0	0	0	0
AC008427.2	36.3067	35.7964	32.2678	34.8365	32.0508	32.7614
AC008440.10	0.106046	0.0616278	0.0310505	0.0857609	0	0.0743864
AC008440.5	0.00617989	5.14e-21	5.78e-55	0.245947	9.7e-41	0.200207
AC008443.1	1.36e-99	9.29e-14	0.0930867	0.0830503	0.0312993	0.0212384
AC008498.1	0	0.0425529	0	0	0.051152	0
AC008536.1	0	0	0	0	0	0
AC008555.1	0	0	0	0	0	0
AC008555.2	0	0	0	0.103897	0	0
AC008565.1	0	0	0	0	0.00552086	0
AC008581.1	0	0	0	0	0	0
AC008592.3	23.9049	17.8358	18.9442	20.5484	17.4935	18.3816
AC008592.4	0.0159096	0.0115855	0.0138392	0.0234332	0.0113217	0.00727118
AC008592.5	0.00150202	0.00127599	0	0.00716556	0.00166249	0.00274559
AC008592.7	0.0393734	0.0353096	0.0365849	0.0141253	0.0384954	0.0264259
AC008625.1	0	0	0	0	0	0
AC008671.1	0	0	0	0	0	0
AC008674.1	0	0	0	0	0	0
AC008686.1	0.0228265	0.0210059	0.0240355	0.024955	0.0105257	0.0121685
AC008691.1	0	0	0	0.00177796	0	0.0013625
AC008694.2	0.514828	0.748917	0.684472	0.763473	0.549195	1.2518
AC008694.3	0	0	0	0	0	0.00484624
AC008697.1	0.0400193	0.00261417	0.0837047	0.300961	0.000808251	0.00240738
AC008703.1	0.0103004	0.00182734	0.0203864	0.025653	0	0.000983033
AC008703.2	0	0	0	0	0	0
AC008706.1	0	0	0	0	0	0
AC008731.1	0.121541	0.331222	0.358945	0.295039	0.282424	0.208916
AC008738.1	0.637358	0.285464	0.483086	0.661501	0.329821	6.58e-05
AC008738.2	0	0	0	0	0	0
AC008746.10	0	0	0	0	0	0
AC008746.12	0.266327	0.224204	0.33341	0.760661	0.521558	0.335844
AC008746.3	0.0479823	0.0261601	0.0954184	0.17535	0.0672384	0.125909
AC008746.5	1.33e-54	7.89e-55	0.32273	4.21e-07	8.06e-45	0.000778496
AC008746.9	0	0	0	0	0	0
AC008747.1	0	0	0	0	0	0
AC008752.1	0	0	0	0	0	0
AC008752.2	0	0	0	0	0	0
AC008752.3	0	0	0	0	0	0
AC008753.3	0	0	0	0	0	0.264538
AC008753.4	0	0	0	0	0	0
AC008753.6	0.0180604	0.0173025	0.0387521	0.0431902	0.0214205	0.0114861
AC008780.1	0	0	0	0	0	0
AC008781.7	0.0347443	0.0346027	0.058923	0.127693	0.0403741	0.022506
AC008834.1	0.000505111	0.000643791	0.00045602	0.00240981	0.000559308	0.00115454
AC008834.2	0	0	0	0	0	0
AC008836.1	0	0	0	0	0	0
AC008850.3	0	0.188826	0	9.4e-183	0	5.84e-27
AC008865.1	2.97e-13	0.025791	0.112889	0.00264337	0.142517	0.0515548
AC008869.1	0	0	0	0	0	0
AC008914.1	0	0	0	0	0	0
AC008937.2	4.84e-07	3.31e-07	6.22e-07	4.6e-07	2.13e-06	5.25e-07
AC008937.3	0.316746	0.22651	0.305743	0.453934	0.209932	0.172945
AC008938.1	0	0	0	0	0	0
AC008940.1	0	0	0	0	0	0
AC008948.1	0.389828	0.643721	1.83425	2.03217	0.691572	0.577926
AC008949.1	0	0	0	0	0	0
AC008964.1	0	0	0	0	0.00143178	0
AC008967.1	0	0	0	0	0	0
AC008982.2	1.12e-58	1.3e-27	4.04e-18	5.25e-27	4.52e-63	1.73e-27
AC008984.2	0.0107539	0.00497286	0.00805876	0.0160878	0.0219496	0.00393344
AC008984.5	0	0	0	0	0	0
AC008984.6	0	0	0	2.63e-05	0	0.00176499
AC008984.7	0	0.0039092	0	0.0054905	0	0
AC008991.1	0.00603239	0	0	0.00525225	0	0
AC008992.1	0	0	0	0	0	0
AC008992.2	0	0.0144715	0	0	0	0
AC008993.2	0.0768952	1.77e-05	0.912229	1.95e-08	4.8e-10	5.87e-05
AC008993.5	4.09152	3.62029	3.62901	3.3004	3.57209	2.89566
AC009005.2	2.82377	3.95283	3.42659	3.51072	3.01506	3.05862
AC009005.3	171.783	164.63	161.357	142.416	205.105	190.256
AC009009.1	0	0	0	0	0	0
AC009035.1	0	0	0	0	0	0
AC009041.1	0	0	0	0	0	0
AC009041.2	0	0	0	0	0	0
AC009052.12	0.119119	0.197541	0.247241	0.330781	0.24333	0.290073
AC009060.1	0.257458	0.215507	0.0763533	0.305865	0.184905	0.0766251
AC009061.1	0.0994583	0.357398	0.196681	0.212362	0.165217	0.257892
AC009065.1	1.65e-46	2.1e-31	7.24e-29	6.16e-48	1.5e-29	6.83e-41
AC009065.2	0	0	0	0	0	0
AC009065.3	0	0	0	0	0	0
AC009080.1	0	0	0	0	0	0
AC009081.1	0	0	0	0	0	0
AC009093.1	0.0217245	0.0460623	0.0587259	0.0388495	0	0
AC009095.4	0.39143	0.293438	0.463993	0.626311	0.316465	0.336522
AC009107.1	1.69e-77	0.0247138	4.96e-19	2.88e-46	2.99e-48	5.5e-43
AC009110.1	0	0	0	0	0	0
AC009120.10	0.00896027	0.042411	0.0377005	0.0133064	0.0581213	0.0133018
AC009120.3	3.65e-41	0.00653059	0.18729	0.120053	2.36e-37	0.0328891
AC009120.4	1.09914	0.19469	0.587848	0.609806	0.871716	0.721928
AC009120.5	0.0792258	0.386081	0.390082	0.0931808	0.4085	0.361782
AC009120.6	2.18066	1.7916	0.687806	0.669104	0.801008	1.17498
AC009120.8	0	0	0	0	0	0
AC009121.1	0	0	0	0	0	0
AC009132.1	0	0	0	0	0	0
AC009133.12	0.637859	0.241998	0.691278	0.533906	0.505389	0.444885
AC009133.14	2.06643	2.2777	1.4434	1.50241	1.93838	1.6693
AC009133.15	21.8889	20.9696	23.6405	19.591	31.1532	20.7754
AC009133.17	0	0	0	0	0	0
AC009133.19	1.40238	0.849971	1.36448	0.109497	1.49919	1.48442
AC009133.20	0.0046963	9.71e-35	0.0495834	2.66e-145	4.16e-26	1.58e-27
AC009133.21	0	0	0	0	0	0
AC009134.1	0.00235263	0	0	0.00547018	0	0
AC009142.1	0	0	0	0	0	0
AC009158.1	0	0.000992751	0	0.00139368	0	0
AC009159.1	0	0	0	0	0	0
AC009161.1	0	0	0	0	0	0
AC009166.5	0	0	0	0	0	0
AC009196.1	0	0	0	0	0	0
AC009223.1	0	0	0	0	0.0260473	0
AC009223.2	0	0	0.00132404	0	0	0
AC009227.2	0	0	0.000795673	0	0	0
AC009227.3	0	0	0	0	0	0
AC009228.1	2.88e-268	2.08e-40	2.65e-302	2.85e-111	7.41e-78	0
AC009229.4	0.0600742	0	0	0	0	0
AC009229.5	0.00373208	0.00533853	0.00236341	0.00312245	0.00637694	0.00765886
AC009229.6	0.0135292	0.00968974	5.67e-39	3.37e-07	0.10326	3.45e-07
AC009232.2	0	0	0	0	0	0
AC009234.1	0	0	0	0	0	0
AC009234.2	0	0	0	0	0	0
AC009236.1	0.000357962	0.000405557	0.000861812	0.00170779	0	0.000654585
AC009236.2	0	0	0	0	0	0
AC009237.10	0	0	0	0	0	0
AC009237.11	0	0.0724771	0	0	0	0.0773044
AC009237.13	0	0	0	0	0	0
AC009237.14	0	0	0	0	0	0
AC009237.16	0	0	0	0	0	0
AC009237.17	0	0	0	0	0	0
AC009237.2	0	0	0	0	0	0
AC009237.4	0	0	0	0	0	0
AC009237.5	0	0	0	0	0	0
AC009237.6	0	0	0	0	0	0
AC009237.8	0.208909	0.308259	0.357278	0.433324	0.182283	0.281108
AC009237.9	0	0	0	0	0.0486266	0
AC009238.6	3.87e-50	2.05e-21	1.28e-23	8.64e-167	1.06e-12	1.23e-32
AC009238.7	0	0	0	0	0	0
AC009238.8	0	0	0	0	0	0
AC009245.3	146.48	126.139	117.923	109.203	137.335	120.81
AC009262.2	0.00040475	0.00171954	0.000365402	0.129348	0.000448156	0.00111013
AC009263.2	0.747241	0.885484	0.847407	0.703853	0.573922	0.95405
AC009264.1	0.0011448	0.000972766	0.00113694	0.00218467	0.000591601	0.00101184
AC009274.6	6.89265	6.65861	6.75448	5.61585	7.32951	6.70104
AC009276.4	0	0.00435005	0.00462181	0	0	0.00467825
AC009294.1	0	0	0	0	0	0
AC009297.1	0	0	0	0	0	0
AC009299.1	0	0	0	0	0	0
AC009299.2	0.153535	0.240779	0.264096	0.296862	0.134107	0.140097
AC009299.3	1.57816	1.92154	2.25727	1.72793	1.38345	1.46319
AC009299.4	0	0	0	0	0	0
AC009299.5	1.04e-32	0.0304171	0.1966	0.359223	0.0737121	0.437609
AC009302.2	29.5283	22.175	18.1335	17.0531	20.4558	19.6062
AC009302.4	0	0	0	0	0	0
AC009303.1	0	0	5.98393980407e-317	0	0	0
AC009303.3	0	0	0	0	0	0
AC009305.1	0	0	0	0	0	0
AC009305.2	0	0	0	0	0	0
AC009310.1	0	0	0	0	0	0
AC009312.1	0.00121963	0.0010363	0.00220214	0.00193955	0.000900285	0.00185841
AC009313.1	0.000595424	0	0.00108066	0.00035763	0	0.000271338
AC009313.2	0	0	0	0.0126516	0	0
AC009336.1	0	0	0	0	0	0
AC009336.24	0	0	0	0	0	0
AC009362.2	146.189	136.965	98.8296	101.839	109.479	118.068
AC009365.3	0.00118301	0.00140729	0.00149525	0.00141099	0.00130995	0.000648968
AC009365.4	0	0	0	0	0	0
AC009403.2	4.34399	4.31371	4.66457	4.57835	3.32363	3.74925
AC009404.2	0.716521	0.614101	0.685053	0.690496	0.993624	1.15569
AC009410.1	0	0.000376162	0.000666122	0.000704007	0.000817012	0.00121428
AC009411.1	0	0.00221447	0.00389017	0	0	0
AC009411.2	0	0	0	0	0	0
AC009413.2	1.19083	1.46357	1.27245	0.471733	1.37084	1.56201
AC009414.1	0	0	0	0	0	0
AC009469.1	0.0315934	0.162312	0.0894255	0.0537221	0.0610932	0.0275083
AC009473.1	0.0683329	0.180554	4.11e-59	0.0135322	0.117345	0.187436
AC009474.1	0	0	0	0	0	0
AC009474.2	0	0	0	0	0	0
AC009476.1	0	0	0	0	0	0
AC009477.7	0	0	0	0	0	0
AC009478.1	0.000783047	0.000931516	0.000565565	0.000747164	0.000173419	0.00128871
AC009478.2	0	0	0	0	0	0
AC009480.1	0	0	0	0	0	0
AC009480.3	2.79e-08	5e-06	0.00509739	6.2e-13	2.97e-19	0.0176971
AC009480.4	0	0	0	0	0	0
AC009487.4	0	0.0210906	0.0224056	0.0930024	0	0
AC009487.5	0	1.67e-13	1.08e-06	0.00185008	1.74e-09	1.06e-06
AC009487.7	0	0	0	0	0	0
AC009492.1	2.24e-07	4e-09	1.33e-08	4.53e-09	0.000636636	0.000886978
AC009494.3	0	0	0	0	0	0
AC009495.1	0	0	0	0	0	0
AC009495.2	4.3e-07	0	4.87e-09	3.73e-08	1.4e-07	0.0040292
AC009495.3	0	0.0138758	0.00784365	0.0141464	0.00693584	0.0478355
AC009495.4	0.00443682	0.00248329	0.00376829	0.00498349	0.00370282	0.000572924
AC009498.1	0	0	0	0	0	0
AC009499.1	0.00195243	0.00176785	0.00173387	0.00255776	0.0015241	0.00179141
AC009499.2	0	0	0	0	0	0
AC009500.2	0	0	0	0	0	0
AC009501.4	0.042993	0.0142635	0.0403298	0.0398471	0.0224481	0.0494515
AC009502.1	0	0	0	0	0	0
AC009502.2	0	0	0	0	0	0
AC009502.3	0.00252749	0.00214676	0	0	0	0
AC009502.4	0.000685738	0	0	0.000817875	0.000759206	0.00125377
AC009505.2	0	0.00283011	0.0921609	0.106817	0	0.0955466
AC009505.4	0	0	0	0	0	0
AC009506.1	1.17808	1.16894	1.50005	1.71846	1.17921	1.10761
AC009506.2	56.1824	53.1932	54.3111	56.0995	53.5068	48.6355
AC009508.1	0	0.00293152	0	0.0041167	0.00381829	0
AC009517.2	32.5421	25.9485	24.9969	19.5885	26.7664	22.8196
AC009518.2	0	0	0	0	0	0
AC009518.3	0	0	0	0	0	0
AC009518.4	0	0	0.00240047	1.67e-08	0	0
AC009518.5	0	0	8.47e-09	0.0210577	0	0
AC009518.8	1.8e-283	2.66e-199	2.46e-179	1.13e-202	5.13e-216	3.38e-244
AC009531.2	0	0	0.0143159	0.0189545	0.0175165	0
AC009541.1	0	0	0	0	0	0
AC009542.2	5.71581e-311	6.41e-256	1.22e-186	2.28e-263	7.5e-119	1.31e-106
AC009677.1	0	0	0	0	0	0
AC009695.1	0	0	0	0	0	0
AC009779.1	0	0	0	0	0	0
AC009784.1	0	0	0	0	0	0
AC009784.3	0.00115167	0.00135142	0.0231883	0.00202774	0.000607301	0.000802303
AC009784.4	0	0	0	0	0	0
AC009800.1	0	0	0	0	0	0
AC009802.1	0.00255243	0.00216793	0.0069102	0.00304403	0	0.00233214
AC009831.1	0	0	0	0	0	0
AC009835.1	0	0	0	0	0	0
AC009878.2	0	0.000933944	0.00264618	0.000873989	0.000405685	0.000334974
AC009892.1	0	0	0	0	0	0
AC009892.10	0	0	0	0.0074822	0	0.0429925
AC009892.2	0	0	0	0	0	0
AC009892.5	0	0	0	0	0	0
AC009892.9	0	0	0	0	0	0
AC009941.1	0	0	0	0	0	0
AC009945.4	4.48183	3.38319	3.36938	4.02794	3.76191	3.11774
AC009947.2	0	0	0	0	0	0
AC009947.3	0	0	0	0	0	0
AC009947.4	0	0	0	0	0	0
AC009947.5	0	0	0	0	0	0
AC009948.5	2.78521	3.31996	4.115	5.47823	3.13925	3.12428
AC009948.7	16.9226	16.9782	13.3252	15.0276	15.0218	17.418
AC009950.1	1.05e-15	1.97e-47	1.62e-17	8.2635e-05	5.62e-14	0.0752492
AC009950.2	0.019938	1.89e-188	0.0358897	5.78e-49	1.05e-05	0.124215
AC009951.1	2.1e-186	8.88e-106	2.17e-82	2.57e-148	3.35e-106	1.57e-111
AC009951.2	0	0	0	0	2.58e-173	0
AC009955.8	0	0	0	0	0	0
AC009960.1	0	0	0	0	0	0
AC009960.2	0	0	0	0	0	0
AC009960.3	0	0	0	0	0	0
AC009960.4	0	0	0	0	0	0
AC009960.5	0	0	0	0	0	0
AC009960.6	0	0	0	0	0	0
AC009960.7	0	0	0	0	0	0
AC009961.2	1.9e-07	0.0197232	1.24e-06	2.05e-10	1.25e-17	0.0645764
AC009961.3	1.02964	0.918738	2.4194	2.91064	0.681002	1.53751
AC009961.5	0	0	0	2.59e-56	0.00940591	0
AC009963.3	0	1.39302	0	0	0	0
AC009963.4	0	0	0	0	0	0.138339
AC009963.5	7.92396	3.96653	6.19072	4.64017	6.11568	5.4452
AC009963.6	0.116373	0.146823	0.155956	0.138457	0.126407	0
AC009965.1	0	0	0	0	0	0
AC009965.2	0	0	0.00177278	0.00117114	0	0
AC009967.3	0	0	0	0	0	0
AC009969.1	0	0	0	0	0	0
AC009970.1	7.2e-10	0.00197685	3.77e-06	0.0161132	0.0289655	0.0731487
AC009974.11	0	0	0	0	0	0
AC009977.1	0	0	0	0	1.68e-65	0
AC009987.1	0	0	0	0	0	0
AC009994.2	0	0	0	0	0	0
AC009997.1	0	0	0	0	0	0
AC010082.2	0	0.0406717	0.0425343	0.0561315	0	0
AC010084.1	0.00029663	0.000252045	0.00107119	0.00176897	0	0
AC010086.1	0	0.00429639	0	0	0.00559685	0
AC010086.4	0	0	3.29e-05	0	0	0
AC010086.5	0	0	0	0	0	0
AC010090.1	0	0	0	0.00175428	0.00162806	0.00134436
AC010091.1	0.000382738	0.00380326	0.0010365	0.00136952	0.000847635	0.000699845
AC010091.4	0.871235	0.730842	1.07554	0.875535	0.870585	0.600856
AC010092.1	0	0	0	0	0	0
AC010095.5	0.150895	0.17312	0.083812	0.134733	0.0482289	0.0212806
AC010095.6	408.647	316.361	463.293	374.646	372.038	326.539
AC010095.7	0	0	0	0.0470909	0	0
AC010096.1	0.012003	0.0204724	0	0.00425726	0.0271905	0.0111599
AC010096.2	0.0171162	0.0255015	0.00128745	0	0.072425	0.0302236
AC010105.1	0	0.000270029	0	0.000379038	0.000351887	0.000581103
AC010127.3	5.84e-112	0.000132066	0.000401746	0.00127827	0.000727394	0.000141261
AC010127.4	0.00138471	0.00163283	0.000848259	8.49e-16	0.00272215	0.00144116
AC010127.5	0.45616	0.606733	0.569025	0.50605	0.510798	0.501916
AC010132.10	0	0.00109842	0	0	0.00143118	0.00236356
AC010132.11	5.87149	3.88267	4.04937	4.56422	3.26229	3.44938
AC010136.2	0	0	1.91e-200	3.14e-291	0	0
AC010139.1	0	0	0	0	0	0
AC010141.1	0	0	0	0	0	0
AC010141.4	0	0	0	0.0111986	0	0
AC010141.6	0	0	0.00752745	0	0	0
AC010141.8	0	0	0	0	0	0
AC010145.3	0.00122157	0	0	0	0.0013522	0
AC010145.4	0.000287538	0.00024432	0.00120647	0.00148588	0.000318387	0.00157734
AC010146.1	0.36164	0.217519	0.369681	0.307429	0.506132	0.18622
AC010146.2	0	0	0	0	0	0
AC010148.1	0.000957271	0.00162679	0.00367301	0.00199807	0.00132499	0.00109403
AC010149.4	0.185026	0.162507	0.197516	0.224896	0.162948	0.173623
AC010150.1	2.70125	1.73298	2.59699	2.97357	1.6875	1.4518
AC010150.2	0	0	0	0	0	0
AC010153.3	0	0	0	0	0	0
AC010154.2	0	0	0	0	0	0
AC010170.1	0	0	2.82e-06	1.33e-07	0	0
AC010196.1	0	0	0	0	0	0
AC010203.1	0	0	0	0	0	0
AC010207.1	0	0	0	0	0	0
AC010209.1	0	0	0	0	0	0
AC010226.4	1.28496	1.34503	1.3405	0.858379	1.08466	1.21978
AC010235.1	0	0	0	0	0	0
AC010240.2	2.31e-05	3.47e-05	0.0510839	0.0701559	0.0161193	0.127884
AC010240.3	12.3742	10.8249	12.405	12.756	11.0101	11.3992
AC010243.1	6.38e-73	9.24e-10	4.63e-57	3e-05	1.68e-22	0.176086
AC010247.1	0	0	0	0	0	0
AC010295.1	0	0	0	0	0	0
AC010296.1	0	0.0147033	0.091092	0.0686276	0	0
AC010297.1	0	0	0	0	0	0
AC010311.1	0	0	0	0	0	0
AC010319.1	0	0	0	0	0	0
AC010323.1	0	0	0	0	0	0
AC010327.1	0	0	0	0	0	0
AC010327.2	1.43e-05	2.06e-12	6.73e-08	2.1e-05	3.03e-07	4.9e-12
AC010329.1	0	0	0	0	0	0
AC010335.1	0.574158	0.928146	0.564004	1.48766	0.690901	0.550671
AC010336.1	0.616746	0.570478	0.931898	1.09404	0.584667	0.487849
AC010368.1	0	0	0	0	0	0
AC010368.2	0	0	0	0	0	0
AC010376.1	0	0	0	0	0	0
AC010422.1	0	0	0	0	0	0
AC010423.1	0.00334228	0.00217175	0.00177499	0.00234494	0.00326557	0.00323562
AC010441.1	0	0	0	0	0.0114939	0.000919364
AC010455.1	0	0	0	0	0	0
AC010458.1	0	0	0	0	0	0
AC010468.1	78.3865	72.7508	61.6829	63.3187	71.8184	71.4573
AC010468.2	0	0.00602623	0	0.00256928	0	0.00220781
AC010468.3	0	0	0	0	0	0
AC010492.2	19.1791	19.6745	16.9193	18.4435	16.0146	17.884
AC010492.4	0	0	0	0	0	0
AC010492.5	50.9655	41.5963	46.4562	42.3902	46.8333	42.5644
AC010504.2	0.124085	0.120461	0.297474	0.486002	0.108356	0.406779
AC010507.5	0.0283027	0.0288207	0.0514285	0.0845883	0.015738	0.0297167
AC010518.3	0	0.099305	0	0	0	0
AC010522.1	0.0498352	1.52876998622e-316	0	0	1.29e-116	0.00364989
AC010524.2	0.0001832	0.00166989	0.0164896	0.00131189	0	2.5e-32
AC010524.4	0	0	0	0.0067155	0.00598338	0
AC010525.1	9.1e-35	0.179468	1.06e-75	6.13e-86	7.68e-05	5.53e-22
AC010525.2	0	0	0	0	0	0
AC010525.4	1.08e-10	0.0719618	0.281906	1.33e-22	0.133297	0.0458224
AC010525.5	0	0	0.32576	0.042083	6.42e-29	0
AC010525.6	0.0392816	0.188499	0.118501	0.00320787	5.62e-11	7.79e-13
AC010525.7	1.21e-37	7.86e-20	0.000812967	8.5e-18	0.00952116	9.57e-18
AC010528.1	0	0	0	0	0	0
AC010536.1	0.338739	0.330685	0.30929	0.271784	0.496029	0.416335
AC010543.1	0	0	0	0	0	0
AC010546.1	0	0	0	0	0	0
AC010595.1	0	0	0	0	0	0
AC010609.1	0	0	0	0	0	0
AC010620.1	4.71e-102	2.90288e-310	1.84e-276	2.51e-63	0	9.96e-89
AC010641.1	0	0	0	0	0	0.0144265
AC010642.1	1.97681	1.66418	1.87639	1.89402	1.29917	1.22227
AC010642.2	0.017959	0.0456371	0.0808074	0.0856168	0.237222	0.163375
AC010646.3	0.0157614	0.0058745	0.0370552	0.0257927	0.0122808	0.0213182
AC010649.1	0.0832858	0.00791667	0.00280378	0.00118463	0.00343733	0.0581338
AC010677.5	0	0	0	0	0	0
AC010723.1	0	0	0	0	0	0
AC010723.2	0	0	0	0	0	0
AC010724.1	0	0	0	0	0	0
AC010729.1	0	0	6.45e-09	0	0	0
AC010729.2	0	0.00859065	0	0	0	0
AC010729.3	0	0	0.0094828	0	0	0
AC010731.2	0	0	0	0	0.0192689	0
AC010731.3	0	0	0	0	0	0
AC010731.4	0	0.00700336	0	0.00327794	0	0
AC010731.6	0.0273496	0	0	0.0318271	0	0.0250287
AC010733.4	0.00169026	0.00429631	0.00852103	0.00964917	0.0063452	0.00400645
AC010733.5	0.236195	0.791801	0.701133	0.842126	0.594896	0.211276
AC010733.7	0	0	0	0	0	0
AC010739.1	0	0	0	0	0	0
AC010740.1	0.03593	0	0	0.0852168	0	0.0323175
AC010744.1	0	0	0	0	0	0
AC010745.1	0	0	0	0	0	0
AC010745.2	0	0.00325105	0.0500756	0	0	0
AC010745.3	0	0	0	0	0	0
AC010745.4	0	0	0.00552671	0	0	0
AC010746.3	0	0	0.0286559	0	0	0
AC010747.2	0	0	0	0	0	0
AC010754.1	0	0	0	0	0	0
AC010760.1	0	0	0	0	0	0
AC010761.10	0.998293	2.22996	2.08879	1.8964	2.28031	3.4919
AC010761.13	0.234422	0.122791	0.342182	0.12887	0.031096	4.66e-10
AC010761.14	0	0	0	0	0	0
AC010761.6	0.121303	0.82429	1.09996	0.58609	0.326168	0.128623
AC010761.8	2.47408	3.06296	0.147265	1.22247	2.94456	1.9128
AC010761.9	8.39e-11	2.418e-06	1.21e-07	1.29e-21	6.42e-25	0.00180553
AC010874.1	0	0	0	0	0	0
AC010877.1	0	5.28072e-312	1.89e-305	1.05e-176	1.86e-160	0
AC010878.3	40.5185	35.0597	32.816	30.2416	31.5375	32.4063
AC010880.1	0.000723667	0.000204968	0.00152445	0.00172626	0	0.00088219
AC010883.5	0.295983	0.555179	0.598564	0.697183	0.259733	0.362112
AC010884.1	0.00224034	0.00079235	0.00185697	0.00200543	0.00103603	0.00102448
AC010884.2	0	0	0	0	0	0
AC010886.2	0	0	0	0	0	0
AC010887.1	0	0	0	0	0	0
AC010890.1	0	0.000659894	4.93e-23	0	0	0
AC010891.2	0	0	0	0	0	0
AC010894.3	1.11848	0.518179	1.1252	1.07148	0.967808	0.434547
AC010894.4	152.26	159.486	117.725	107.137	130.618	155.672
AC010894.5	2.79e-50	4.22e-62	7.92e-37	6.24e-72	4.41e-23	2.24e-10
AC010900.2	4.55e-180	4.21e-68	3.19e-65	6.37e-09	5.76e-103	1.88e-87
AC010904.1	11.1797	11.8316	23.8133	23.0689	13.89	11.8364
AC010907.2	0	0	0	0	0	0.0216937
AC010907.5	0	0	0	0	0	0.024442
AC010928.1	0	0	0	0	0	0
AC010930.1	0	0	0	0	0	0
AC010967.1	0	0	0	0	0	0
AC010967.2	0.000100887	0	9.1084e-05	0.000721978	0.000111717	0.000461217
AC010967.3	0	0	0	0	0	0
AC010969.1	0	0.0236429	0.0453856	0.0700327	0.0185318	0.015308
AC010970.1	0	0	0	0	0	0
AC010971.1	0.000770202	0.000654383	0.00139056	0.000918611	0.00170539	0
AC010974.3	0	0	0	0	0	0
AC010975.1	0.00152059	0	0	0.00412905	0	0
AC010975.2	0	0	0	0	0	0
AC010976.2	0.398448	0.421708	0.394287	0.446834	0.440121	0.441904
AC010980.2	0.00054652	0	0.000493378	0.000651835	0	0
AC010982.1	0.00542092	0.00394805	0.0167594	0.0175268	0.00256556	0.00353895
AC010982.2	0	0	0	0	0	0
AC010983.1	0	0	0	0.00200217	0	0
AC010984.3	0.0839903	0.0582042	0.0982699	0.0537654	0.017778	0.00775273
AC010984.4	0.0328944	0.0200334	0.020172	0.0448609	0	9.82e-07
AC010987.5	0.000638452	0.000542503	0.00100872	0.00228448	0.000353489	0.00145936
AC010987.6	0	0.000546719	0	0	0.000712418	0
AC010999.1	0	0	0	0	0	0
AC011073.1	0	0	0	0	0	0
AC011193.1	0	0	0	0	0	0
AC011196.3	0	0	0	0	0	0
AC011225.1	0.634923	1.28963	0.564555	0.215463	1.36622	1.29419
AC011233.2	0	0	0	0	0	0
AC011239.1	0	0	0	5.72e-09	4.45e-09	0
AC011242.5	0.634884	0.731137	0.612647	1.02048	0.764476	0.684494
AC011242.6	0	3.62e-40	0	5.73e-08	0	1.87e-14
AC011243.1	0	0	0	0.00210429	0	0.0080457
AC011247.3	0.161363	0.000601393	0.976378	0.791362	0.65644	0.314693
AC011284.3	0	0	0	0	0	0
AC011286.1	0	0	0	0.00108176	0	0
AC011288.2	0.00114543	0.00139043	0.00147126	0.00239217	0.000694062	0.00137538
AC011290.4	0.0184845	0.0581936	0.0258632	0.0275576	0.0276253	0.0160521
AC011290.5	33.4022	31.123	25.7734	25.3668	27.3836	29.1989
AC011293.1	0	0	0	0	0	0
AC011294.3	0	0	0.000595386	0.00157314	0	0.000602957
AC011298.1	0	0	0	0	0	0
AC011298.2	0	0	0	0	0	0
AC011306.1	0.00147481	0.00125288	0.00532471	0.00175894	0	0
AC011306.2	0	0.000573247	0	0.000536436	0	0.000411214
AC011308.1	0	0	0	0	0	0
AC011313.1	0	0	0	0	0	0
AC011322.1	0.0523456	0.0442762	0.00971226	0.0311831	0.0574624	0.0237547
AC011330.12	3.27e-81	0	2.21e-123	0	0	0
AC011330.5	0.631315	0.653164	0.899112	0.960668	0.770311	0.660845
AC011330.6	0.669973	0	0.231912	1.71453	0.760887	0
AC011343.1	0	0.00294497	0.000541517	0.00412918	0.000664176	0.000914007
AC011357.1	0	0	0	0	0	0
AC011363.1	0	0	0	0	0	0
AC011366.3	0	0	0.0120752	0	0	0.0122124
AC011379.1	0	0	0	0	0	0
AC011385.1	0.314077	0.226226	0.59379	0.786166	0.345984	0.400264
AC011385.2	0.363021	0	0	0	0.377544	0
AC011406.2	0.352429	1.96e-13	0.2814	0.981982	0.239169	1.59e-10
AC011407.1	0	0	0	0	0	0
AC011410.1	0	0	0	0	0	0
AC011416.1	0	0	0	0	0	0
AC011431.1	0.0859863	0.115943	0.214435	0.168884	0.117426	0.115455
AC011431.2	0	0	0	0	0	0
AC011450.1	0	0	0	0	0	0
AC011453.1	0	0	0	0	0	0
AC011456.1	0	0	0	0	0	0
AC011465.1	0	0	0	0	0	0
AC011467.1	0	0	0	0	0	0
AC011475.1	9.92e-54	2.21e-68	8.36e-98	1.02e-51	9.85e-162	0.351
AC011477.1	0	0	0	0	0	0
AC011478.1	0	0	0	0	0	0
AC011484.1	0	0	0	0	0	0
AC011498.1	0	0	0	0	0	0
AC011499.1	0	0	0	0	0	0
AC011500.1	0	1.19e-204	0	2.48e-248	0	0
AC011513.4	0.000654917	4.63e-08	0.00177367	2.4e-14	0	0.00179614
AC011515.2	0	0	0	0	0	0
AC011516.1	0	0	0.00428952	0	0	0
AC011516.2	0	0	0	0	0.00759537	0
AC011518.1	0.00663601	0	0	0.00790064	0	0
AC011518.2	0.000235646	0	0	0.000292824	0	0
AC011523.2	0.00217019	0.00157306	0.000835687	0.00145624	0	2.29e-24
AC011524.1	0.000565863	0.000691093	0.000489525	0.00269471	0.000900601	0.000495747
AC011524.2	0	0	0	0	0	0
AC011524.3	0	0	0	0	0	0
AC011525.2	0	0	8.3e-06	0	0	0
AC011525.4	0	0	0.00327189	0	0	0
AC011526.1	0.00203825	0.0365097	0.00513846	0.00291724	0	0.00111808
AC011530.4	0.194121	0.299668	0.347617	0.385859	0.29325	0.306292
AC011537.3	0	0	0	0.00437635	0	9.78e-07
AC011551.3	0.0159838	0.0963382	0.150365	0.0953119	0.118789	0.046806
AC011558.5	10.5099	10.1299	16.2715	16.6328	10.5511	11.596
AC011591.1	0	0	0	0	0	0
AC011625.1	0	0	4.48e-08	0	0	0
AC011626.1	0	0	0	0	0	0
AC011648.1	0	0	0	0.00830734	0.00769721	0
AC011652.1	0	0	0	0	0	0
AC011652.2	0	0	0	0	0	0
AC011718.1	0.112626	0.0187626	0.10072	0.107309	0.00373442	0.0814523
AC011718.2	0.000646199	0	0.00493521	0.00154144	0.00143088	0
AC011718.3	0	0	0	0	0	0
AC011737.2	782.405	641.425	673.79	632.149	730.191	598.508
AC011738.1	0	0	0	0	0	0
AC011738.4	0	0.00047761	0	0.0148726	0	0
AC011742.3	0.574176	0.721995	1.57353	1.02364	0.930384	1.13355
AC011742.5	0.0991292	0	0	0.023627	0.0713188	0.0180261
AC011747.3	0.345532	0.202807	0.99304	1.00947	0.143153	0.195517
AC011747.4	0.66402	0.71009	1.38154	1.82831	0.97213	0.20691
AC011747.6	0.00345082	0.00586371	0.0124604	0.0123472	0.0509083	0.00473175
AC011747.7	1.8253	2.07641	4.00038	4.75211	1.07017	0.638973
AC011748.1	0	0	0	0	0	0
AC011752.1	0.000115932	4.98e-11	5.48e-09	0.000108522	0.000141247	0.000206338
AC011753.5	0	0	2.41e-157	2.71e-23	0.00276491	0
AC011753.6	0	0	0	0	0	0
AC011753.7	0	0	0	0	0	0
AC011754.1	0	0.000594501	0.000631657	0.000834542	0	0.00127932
AC011755.1	0	0	0.0513496	0.0318252	0.010337	0.00797082
AC011816.1	0	0	0	4.51e-55	0	8.44e-14
AC011891.5	0	0	0.0622128	0.0961701	0	0.0265284
AC011893.3	0	0.0247377	0	0	0	0
AC011897.1	0.0100035	0	5.07e-07	0	1.22e-08	0.00443745
AC011897.2	0.00138819	0.00235862	0.00501204	0	0.0030731	0.00253759
AC011899.10	0	0	0	0.00564928	0	0
AC011899.9	0	0	0.000640422	0	0	0
AC011901.2	0.000638443	0.0010849	0	0.000761468	0	0.000583657
AC011933.1	2.99228	1.08702	2.84	1.11484	3.30071	1.78631
AC011933.2	39.7352	28.1475	24.4199	18.299	39.7107	31
AC011994.1	0	0	0	0	0	0
AC011995.1	0	0	0	0.00567733	0	0
AC011995.3	0	0	0	0	0	0
AC011997.1	0.0674126	0.0748087	0.0768785	0.0672424	0.0879377	0.0851055
AC011998.1	0.0148542	0.0165934	0.0150226	0.0164133	0.0156806	0.01493
AC011998.2	0	0	0	0	0	0
AC011998.4	7.07957	5.52454	21.0582	54.7811	31.7041	0
AC011999.1	0.0656827	0.129731	0.157511	0.182631	0.192549	0.139268
AC012003.1	0	0	0	0	0	0
AC012005.1	0	0	0	0	0	0
AC012005.2	0	0	0	0.00384738	0	0
AC012047.1	0	0	0	0	0	0
AC012050.1	0	0	0	0	0	0
AC012065.4	0	0	0	0.0142528	0	0
AC012065.5	0	0	3.46e-05	0	0	0
AC012065.7	0.222001	0.119761	0.226608	0.208672	0.16314	0.248711
AC012066.1	12.0318	11.0151	10.4006	10.9718	11.578	11.7563
AC012067.1	0	0	0	0	0	0
AC012074.1	0	0	0	0	0	0
AC012074.2	0.0261011	0.0172417	0.0616628	0.0796806	0.035293	0.023846
AC012075.1	0	0	0.0808124	0	0	0.040735
AC012075.2	0.00461658	0	0	0	0	0
AC012078.2	0	0	0	0	0	0
AC012119.1	0	0	0	0	0	0
AC012123.1	0	0	0	0	0	0
AC012146.7	3.76628	2.89918	3.10686	2.08438	3.27826	2.75461
AC012150.1	0	0	0	0	0	0
AC012175.1	0	0	0	0	0	0
AC012181.1	0	0	0	0	0	0
AC012215.1	0	0	0	0	0	0
AC012305.1	0	0	0	0	0	0
AC012306.2	0	0	0	0	0	0
AC012307.2	0.120905	0.0512328	0.0952528	0.252204	0.0166518	0.110078
AC012307.3	1.39565	1.22781	0.974531	0.854855	0.949155	1.02567
AC012309.5	0.00701362	0.0131082	0.0606835	0.0100378	0.195523	0.00641038
AC012313.1	0.0478372	0.121436	0.129008	0	0.0788291	0
AC012314.19	0	1.95e-264	2.68e-236	0	3.47e-88	4.6e-107
AC012314.20	0	0.0445916	0.135244	0.0630338	0.0576316	0.238563
AC012314.8	0.38418	0.434974	0.478474	0.292836	0.410268	0.290282
AC012317.1	0	0	0	0.00237584	0	0
AC012318.3	97.7192	90.1726	82.0958	75.171	94.0434	81.9179
AC012322.1	0.00656621	0.00557734	0.00525148	0.00783214	0.00644235	0.0041167
AC012353.1	0	0	0	0	0	0
AC012354.6	0	0	0	0.00161596	0.00149974	0
AC012354.8	67.1949	51.9669	35.3378	29.9912	60.2971	53.1691
AC012358.4	0.0981859	0.198209	0.279028	0.231148	0.0959029	0.141109
AC012358.7	0.104646	0.219383	0.280274	0.0581737	0.258419	0.2654
AC012358.8	0.123219	0.148516	0.262095	0.21612	0.552282	0.300354
AC012360.1	0.0673826	0.0571448	0.08095	0.0937203	0.0123898	0.0614157
AC012360.2	0	0	0	0	0	0
AC012360.4	0.736235	0.466536	0.794706	0.483172	0.483216	0.299546
AC012360.6	0.110736	5.72e-36	0.0263581	2.37e-08	0.0228202	0.0419875
AC012361.1	0	0	0	0	0	0
AC012362.1	0	0	0	0	0	0
AC012362.3	6.2e-07	7.65e-08	0	8.4e-21	0	0
AC012363.10	0	0	0.247496	0	0	0
AC012363.13	0	0	0.0427083	0.0571214	0	0
AC012363.4	0.0040245	0.00340972	0.0108351	0.00464846	0.00323866	0.00667245
AC012363.7	0	0.0606544	0	0	0.120278	0.0617783
AC012363.8	0	0.0225872	0.0239032	0.018447	0.0660817	0.011381
AC012365.3	0	0	0	0	0	0
AC012368.1	0.0958327	0.0770187	0.0588293	0	0.0120057	0
AC012370.2	0.0150571	0.020345	0.140173	0.032323	0.0646257	3.06e-05
AC012370.3	0.0197735	0.0122152	0.0190565	0.119716	0.0395392	0.0136392
AC012379.1	24.4724	19.0841	28.8956	15.8296	30.7633	18.6462
AC012391.1	0	0	0	0	0	0
AC012414.1	0	0	0	0	0	0
AC012441.1	0	0	0	0	0	0
AC012442.5	0.0163536	0.0239335	0.0338299	0.16335	0.0146659	0.0178395
AC012442.6	0.156654	0.0744167	0.104254	0.193863	0.175553	0.0357584
AC012445.1	0	0	0	0	0.00531731	0
AC012451.1	0	0	0.05512	0.024342	0	0
AC012454.4	0	0	0	0	0.0248998	0
AC012456.3	0	0	1.17e-116	0	0	0
AC012456.4	0	2.06e-86	4.53e-177	4.94e-71	0	1.45e-59
AC012457.2	0	0.00339121	0.0180154	0.00952517	0	0.0036475
AC012462.1	0	0	0	0	0	0
AC012462.2	0	0	0.0254809	0.0022514	0	0.00172515
AC012462.3	0	0	0	0	0	0
AC012467.1	0	0	0	0	0	0
AC012485.1	0	0	0	0	0.46099	0
AC012485.2	0	0.00915465	0.00972623	0.0257369	0.0357299	0.0424367
AC012487.2	0.401409	0.2808	0.558898	0.3395	0.460977	0.263707
AC012493.1	3.72308	4.34599	4.05029	3.42007	3.24994	3.60273
AC012493.2	0	0	0	0	0	0
AC012494.1	0	0.000824622	0	0.000578773	0	0
AC012497.2	0	0	0	0	0	0
AC012499.1	0	0.00130359	1.15e-18	3.29e-08	0	0
AC012501.1	0	0	0	0	0	0
AC012501.2	0.000330316	0.000842031	0.00119288	0.00183855	0.00024385	0.000805376
AC012501.3	0	0	0	0	0	0.0306998
AC012506.1	0	0	0	0.061823	0	0
AC012506.2	0	0	0	0	0	0
AC012506.3	0	0	0	0	0	0
AC012506.4	0	0	0.00288344	0.00762184	0.00353494	0
AC012507.3	0	0	0	0	0	0
AC012507.4	0	0	0	0	0	0
AC012512.1	2.57888	2.32168	2.74034	3.35449	2.60076	2.39697
AC012513.4	2.02e-91	3.64e-133	4.38e-68	9.8e-118	2.3e-120	1.35e-112
AC012513.6	0	0	0.00172052	0	0	0.00207696
AC012531.23	0	0	0	0	0	0
AC012531.25	0	0	0	0	0	0
AC012564.1	0	0	0	0	0	0
AC012593.1	0.000538601	0.000582485	0.0266912	0.000642403	0.000162663	0.000671543
AC012594.1	0	0	0	4.17e-10	8.65e-11	1.16e-05
AC012603.1	0	0	0	0	0	0
AC012613.2	0.00186975	0.00606031	0.00269718	0.011848	0.00300482	0.00399771
AC012615.1	1.01125	1.2058	0.682205	1.029	1.71531	0.52021
AC012627.1	0	0	0	0	0	0
AC012667.1	0	0	0	0	0	0
AC012668.1	0	0.000909646	0	0	0	0
AC012668.2	0.000309391	0.000164938	0.000518689	0.000915877	0.000168019	0.000508918
AC012668.3	0	0	0.00502618	0	0	0.00513859
AC012671.1	0	0	0	0	0	0
AC012671.2	0	0	0	0	0	0
AC012671.3	0	0	0	0	0	0
AC012671.4	0	0	0	0	0	0
AC013248.2	0	0	0.0044868	0	0	0
AC013262.1	0	0	0	0	0	0
AC013264.2	0.0162188	0	0	0	0.018123	0
AC013267.1	0	0.085895	0	0	3.07e-09	1.7e-35
AC013268.1	0	0	0	0	0	0
AC013268.2	0.0935701	0.0123641	0.114342	0.102954	0.0482272	0.0797004
AC013268.3	0	0	0	0	0.00707963	0.00796467
AC013268.4	0	0	0	0	0	0
AC013268.5	0.0380731	0.0281787	0.0471184	0.108239	0.0366745	0.0302944
AC013269.1	9.89926	8.56444	10.7389	10.3069	9.77125	9.04793
AC013269.3	0	0	0	0	0	4.72e-08
AC013269.4	0	0.00237734	0	0	0	0.00767202
AC013269.5	0	0	0	0	0	0
AC013271.3	0.0172467	0.0276856	0.0428175	0.0431184	0.0359913	0.00109935
AC013275.1	0	0	0	0	0	0
AC013275.2	0	0	0	0.0107418	0.0016652	0.000438045
AC013283.1	0	0	0	0	0	0
AC013399.3	0	0	0.131102	0	0	0
AC013400.2	0.101424	0.152293	0.122424	0.233175	0.137075	0.206977
AC013401.1	0	0	0.00109083	0	0	0
AC013401.2	0	0	0	0	0	0
AC013402.1	0	0	0	0	0	0
AC013402.2	0	7.24e-10	0	0.000686694	0.000478481	0.000526465
AC013402.3	0	0	0	0	0	0
AC013402.4	0	0	0.0186957	0	0	0
AC013402.5	0	0	0	0	0	0
AC013403.13	0	0	0	0	0	0
AC013404.1	0	0	0	0	0	0
AC013406.1	0	0	0	0	0	0
AC013410.1	0	0	0	0	0	0
AC013410.2	0	0	0	0	0	0
AC013429.4	0.0296026	0	0	0	0	0
AC013429.5	5.31e-23	1.79e-12	1.4e-14	1.09e-20	0.002056	1.73e-12
AC013436.6	0.0177356	0	0.00799344	0.086111	0.00979102	0
AC013437.2	0	0	0	0	0	0
AC013437.4	0	0	0	0	0	0
AC013437.6	3.75e-166	0	0	0	0	0
AC013437.7	0	0	0	1.74e-235	0	0
AC013439.4	0.245358	0.193003	0.156966	0.146216	0.0385878	0.159452
AC013442.1	29.1392	25.9694	27.197	26.774	26.8431	26.8492
AC013444.1	0.292607	0.413611	0.517557	0.452205	0.310899	0.405028
AC013444.2	0	0	0	0	0	0
AC013448.1	0	0	0	0	0	0
AC013448.2	0	0.00302776	0	0	0	0
AC013449.1	71.3887	58.1204	59.5044	49.1109	68.513	58.8266
AC013460.1	0.00261985	0.00222593	0.00118253	0.00156234	0.0100173	0.00818698
AC013463.2	0.134748	0.108112	0.152123	0.00599455	0.155886	0.205214
AC013467.1	0	0.0363521	0.057929	0.127931	0	0.0195129
AC013468.1	0	0	1.31e-114	0	0	0
AC013469.1	0.00922394	0.00470125	0.00333002	0.00660048	0.00408328	0.00674363
AC013470.6	29.0985	25.4679	22.6625	23.4544	26.3502	22.2764
AC013470.8	0.0613349	0.00993225	0	0.0119013	0	0.108934
AC013472.3	2.66e-16	1.2e-57	3.03e-20	7.22e-42	3.65e-65	0.00841015
AC013472.4	0.00932635	0.00798252	0.00838598	0.0161136	0.0127735	0.0132962
AC013474.4	8.81e-197	0	1.47e-89	2.54e-201	6.63e-65	1.02e-98
AC013476.1	0	0	0	0	0	0
AC013477.1	0	0	0	0	0	0
AC013480.2	0	0.0016856	0.00179094	0	0	0
AC013489.1	0	0	0	0	0	0
AC013558.1	0	0	0	0	0	0
AC013717.3	0.174559	0	0.155956	0.0692284	0.0632037	0.209353
[truncated: 51,699 more rows]
