# Supplementary material for: Acute depletion of CTCF directly affects MYC regulation through loss of enhancer–promoter looping
Source: Nucleic Acids Res. 2019 May 25;47(13):6699–713. doi: 10.1093/nar/gkz462 (PMC6648894; doi:10.1093/nar/gkz462)
Supplement: gkz462_Supplemental_Files [file gkz462_supplemental_files.zip › Supplementary Table S3.xlsx]

## Sheet: HiC loops no IAA (combined)
left_region	right_region	name	contact_q.value	left_Gene_2kb	left_Gene_2-50kb	left_Closest_Gene	left_Distance		right_Gene_2kb	right_Gene_2-50kb	right_Closest_Gene	right_Distance
chr1:2125000-2150000	chr1:2300000-2325000	.	n63_qBL5.549028E-4	AL590822.1,FAAP20,RP11-181G12.4	.	AL590822.2	3763		AL513477.1,MORN1,RER1	.	RER1	445
chr1:3375000-3400000	chr1:3525000-3550000	.	n84_qBL0.0014408014	ARHGEF16	.	RP11-168F9.2	3811		MEGF6,RP11-46F15.2,TPRG1L,WRAP73	.	WRAP73	1997
chr1:9325000-9350000	chr1:9525000-9550000	.	n93_qBL2.3840043E-5	H6PD,Z98044.1	.	SPSB1	2940		.	RNA5SP40,RP13-392I16.1,SLC25A33	RP13-392I16.1	13530
chr1:9675000-9700000	chr1:9900000-9925000	.	n59_qBL0.003921996	.	PIK3CD,PIK3CD-AS1,PIK3CD-AS2,RP11-558F24.2,RP13-15M17.1,TMEM201	TMEM201	7214		RP11-84A14.5	.	CTNNBIP1	13234
chr1:12375000-12400000	chr1:12675000-12700000	.	n82_qBL7.248405E-6	.	VPS13D	VPS13D	3417		DHRS3,RP11-474O21.5	.	AADACL4	4567
chr1:16400000-16425000	chr1:16500000-16525000	.	n94_qBL1.4760285E-5	FAM131C	.	CLCNKB	21182		ARHGEF19-AS1	.	ARHGEF19	8021
chr1:17450000-17475000	chr1:17550000-17575000	.	n87_qBL4.1415808E-7	.	PADI2,RP11-380J14.1,Y_RNA	PADI2	4071		PADI1,PADI3	.	PADI1	18
chr1:19225000-19250000	chr1:19425000-19450000	.	n74_qBL4.517383E-4	ALDH4A1,IFFO2,MIR1290,RP13-279N23.2	.	MIR1290	1359		UBR4	.	UBR4	2585
chr1:24525000-24550000	chr1:24700000-24725000	.	n94_qBL2.6229752E-9	RP11-10N16.2	.	AL590683.1	4408		STPG1	.	STPG1	2821
chr1:25000000-25025000	chr1:25150000-25175000	.	n74_qBL4.517383E-4	.	CLIC4,SRRM1,Y_RNA,snoU13	SRRM1	3926		.	RNU6-1208P	RNU6-1208P	45531
chr1:27300000-27325000	chr1:27400000-27425000	.	n84_qBL2.206553E-6	OSTCP2,RP11-344H11.5,RPL12P13,TRNP1	.	KDF1	13104		SLC9A1	.	SLC9A1	1173
chr1:27425000-27450000	chr1:27600000-27625000	.	n83_qBL3.9813176E-6	SLC9A1	.	SLC9A1	31089		WDTC1	.	WDTC1	6506
chr1:27500000-27525000	chr1:27600000-27625000	.	n71_qBL0.001888595	RP11-40H20.5	.	CHCHD3P3	2964		WDTC1	.	WDTC1	6506
chr1:31250000-31275000	chr1:31375000-31400000	.	n98_qBL1.990683E-6	.	LAPTM5,MIR4420,RN7SKP91,RP5-1125N11.1,RP5-1125N11.2	RP5-1125N11.1	13400		SDC3	.	SNORD103A	8620
chr1:36025000-36050000	chr1:36175000-36200000	.	n92_qBL3.8183072E-5	KIAA0319L,NCDN,RP4-728D4.2,TFAP2E	.	NCDN	893		C1orf216	.	RN7SL281P	3126
chr1:45275000-45300000	chr1:45450000-45475000	.	n69_qBL0.0043645278	BTBD19,PTCH2,RNU5E-6P	.	BTBD19	517		EIF2B3,HECTD3,MRPS17P1,RP5-882O7.4	.	HECTD3	2001
chr1:45475000-45500000	chr1:45725000-45750000	.	n69_qBL1.4196258E-5	AL359473.1,HECTD3,UROD	.	HECTD3	778		.	AL592294.1,HPDL,LINC01144,MUTYH,ZSWIM5	LINC01144	19583
chr1:53725000-53750000	chr1:53850000-53875000	.	n80_qBL2.1255188E-5	LRP8,RP4-784A16.1	.	LRP8	2006		.	RP11-117D22.1,RP11-117D22.2,SLC25A3P1	SLC25A3P1	8338
chr1:62625000-62650000	chr1:62850000-62875000	.	n63_qBL0.039598405	.	INADL,L1TD1,PIGPP2,RP5-1155K23.4,RPS15AP7,Y_RNA	PIGPP2	4804		.	DOCK7,USP1	USP1	26969
chr1:68575000-68600000	chr1:68800000-68825000	.	n63_qBL1.969566E-6	.	CTBP2P8,GNG12-AS1,MIR1262,WLS	WLS	3845		.	RP5-1033K19.2,TCEB1P18	TCEB1P18	16346
chr1:75225000-75250000	chr1:75650000-75675000	.	n36_qBL4.1042158E-4	TYW3	.	TYW3	8182		RNU6-622P	.	RNU6-622P	1270
chr1:90075000-90100000	chr1:90225000-90250000	.	n66_qBL0.014121377	FLJ27354,LRRC8C,RP11-302M6.4,RP11-413E1.4	.	RP11-413E1.2	26912		LRRC8C,snoU13	.	RP5-943J3.1	4474
chr1:90250000-90275000	chr1:90450000-90475000	.	n63_qBL0.039598405	RP5-943J3.1	.	RP5-943J3.2	11427		GEMIN8P4,RN7SKP272,ZNF326	.	RP11-302M6.5	44840
chr1:92000000-92025000	chr1:92350000-92375000	.	n65_qBL1.8009894E-4	WDR82P2	.	CDC7	21316		TGFBR3	.	TGFBR3	22398
chr1:92775000-92800000	chr1:93075000-93100000	.	n50_qBL6.660064E-5	RPAP2	.	RPAP2	10358		EVI5	.	HMGB3P9	13187
chr1:93300000-93325000	chr1:93425000-93450000	.	n79_qBL3.5772304E-5	RPL5,SNORA51,SNORA66,SNORD21	.	RPL5	1681		AC093577.1,FAM69A,RN7SL692P,RNU6-970P	.	RNU6-210P	25815
chr1:95000000-95025000	chr1:95250000-95275000	.	n52_qBL0.0022136266	F3	.	ABCD3	20970		.	LINC01057,MIR378G,SLC44A3	LINC01057	10615
chr1:95300000-95325000	chr1:95500000-95525000	.	n54_qBL7.199527E-4	LINC01057	.	SLC44A3	7005		.	ALG14,RP11-313A24.1	RP11-313A24.1	2153
chr1:110075000-110100000	chr1:110300000-110325000	.	n74_qBL5.1031384E-7	GNAI3,GPR61,RP5-1160K1.8	.	AMIGO1	22641		EPS8L3	.	EPS8L3	5056
chr1:110725000-110750000	chr1:111000000-111025000	.	n68_qBL2.5928044E-5	SLC6A17	.	KCNC4-AS1	2609		CYMP,RP11-470L19.5,RP11-470L19.6	.	RP11-470L19.5	25
chr1:113675000-113700000	chr1:114200000-114225000	.	n46_qBL7.2130865E-6	.	LRIG2,RLIMP2,RP11-389O22.4,RP11-389O22.5	RLIMP2	5496		.	PHTF1,RP4-730K3.3	RP4-730K3.3	17253
chr1:115675000-115700000	chr1:116125000-116150000	.	n46_qBL7.2130865E-6	.	RP4-666F24.3,TSPAN2	RP4-666F24.3	32707		RN7SL420P	.	RP11-710N8.3	4594
chr1:153475000-153500000	chr1:153600000-153625000	.	n94_qBL2.6229752E-9	RN7SL44P	.	RN7SL44P	1761		CHTOP,RP1-178F15.4,RP1-178F15.5,S100A1,S100A13	.	S100A13	257
chr1:156050000-156075000	chr1:156175000-156200000	.	n96_qBL5.990743E-6	LMNA,MEX3A	.	LMNA	1450		PMF1,PMF1-BGLAP	.	SLC25A44	4819
chr1:157950000-157975000	chr1:158075000-158100000	.	n78_qBL0.012527389	KIRREL	.	KIRREL-IT1	20341		.	CD1D,ELL2P1,KIRREL,RP11-404O13.1	RP11-404O13.1	10420
chr1:160375000-160400000	chr1:160575000-160600000	.	n89_qBL1.6212545E-4	VANGL2	.	VANGL2	4624		.	CD84,RP11-404F10.2,SETP9,SLAMF1	SLAMF1	16748
chr1:161175000-161200000	chr1:161325000-161350000	.	n99_qBL0.00163619	AL590714.1,APOA2,FCER1G,MIR5187,NDUFS2,NR1I3,TOMM40L	.	NR1I3	1009		CFAP126,RP11-122G18.8,RRM2P2,SDHC	.	RNU6-481P	21080
chr1:162825000-162850000	chr1:163275000-163300000	.	n47_qBL2.7775943E-6	CCDC190	.	RP11-331H2.4	30415		NUF2,RGS5	.	NUF2	7806
chr1:165350000-165375000	chr1:165550000-165575000	.	n74_qBL4.517383E-4	.	LMX1A,RXRG	RXRG	19209		RP11-280O1.2,RP11-306I1.1,RP11-306I1.2	.	MGST3	25099
chr1:172575000-172600000	chr1:172675000-172700000	.	n79_qBL3.5772304E-5	RNU6-693P,SUCO	.	SUCO	3711		.	FASLG,RP1-15D23.2,RP3-332O11.2,SLC25A38P1	SLC25A38P1	17701
chr1:174225000-174250000	chr1:174700000-174725000	.	n49_qBL1.3775096E-4	RABGAP1L	.	RABGAP1L	17040		BANF1P4	.	BANF1P4	1257
chr1:174725000-174750000	chr1:174950000-174975000	.	n56_qBL0.014358785	BANF1P4	.	RABGAP1L	19071		CACYBP,RNU6-307P	.	CACYBP	720
chr1:175100000-175125000	chr1:175275000-175300000	.	n60_qBL0.002533792	.	KIAA0040,RP5-1114G22.2	KIAA0040	10877		RP3-518E13.2	.	RP5-1114G22.1	8784
chr1:178500000-178525000	chr1:178725000-178750000	.	n58_qBL0.006274757	C1ORF220,C1orf220	.	RNA5SP69	5049		.	PTPN2P1,RALGPS2,RP11-428K3.1,SNORA63	SNORA63	2094
chr1:179050000-179075000	chr1:179325000-179350000	.	n58_qBL6.7052235E-5	TOR3A	.	RP11-345I18.1	31900		AXDND1,RN7SL374P	.	SOAT1	61545
chr1:180475000-180500000	chr1:180800000-180825000	.	n51_qBL3.0349305E-5	Y_RNA	.	ACBD6	2912		XPR1	.	AL590085.1	2873
chr1:182400000-182425000	chr1:182750000-182775000	.	n63_qBL1.969566E-6	RGSL1,RP1-223H12.5,TEDDM2P	.	RGSL1	18658		NPL	.	NPL	12774
chr1:182550000-182575000	chr1:182750000-182775000	.	n76_qBL1.8293152E-4	RGS16,RNASEL	.	RP11-317P15.4	9390		NPL	.	NPL	12774
chr1:183600000-183625000	chr1:183875000-183900000	.	n63_qBL5.549028E-4	APOBEC4,ARPC5,RGL1	.	NCF2	39990		.	COLGALT2	COLGALT2	9865
chr1:201525000-201550000	chr1:201750000-201775000	.	n76_qBL1.3500792E-7	.	CSRP1,NAV1,RP11-134G8.5,RP11-134G8.6,RP11-134G8.7	RP11-134G8.6	35816		NAV1	.	NAV1	349
chr1:201950000-201975000	chr1:202075000-202100000	.	n99_qBL1.1557348E-6	RNPEP,RP11-465N4.4,RP11-465N4.5	.	ELF3	2074		GPR37L1	.	ARL8A	4736
chr1:202150000-202175000	chr1:202275000-202300000	.	n87_qBL4.1415808E-7	LGR6,PTPRVP,snoU13	.	LGR6	4837		.	CYCSP4,LGR6,PPP1R12B,UBE2T	UBE2T	4946
chr1:203300000-203325000	chr1:203425000-203450000	.	n81_qBL0.0042918706	FMOD,RP11-435P24.2	.	RNU6-487P	11774		PRELP	.	OPTC	13272
chr1:203475000-203500000	chr1:203650000-203675000	.	n65_qBL1.8009894E-4	.	OPTC,PRELP	OPTC	9902		ATP2B4	.	ATP2B4	18026
chr1:203825000-203850000	chr1:204075000-204100000	.	n78_qBL6.433261E-5	KRT8P29,SNRPE	.	ZC3H11A	5698		RP11-74C13.4,SOX13	.	RP11-74C13.4	191
chr1:204125000-204150000	chr1:204325000-204350000	.	n85_qBL0.0010199002	REN	.	RP11-203F10.1	2135		LINC00628,PLEKHA6,RP11-739N20.2	.	RP11-203F10.6	8615
chr1:204525000-204550000	chr1:204775000-204800000	.	n74_qBL4.517383E-4	RNA5SP74	.	MDM4	13083		NFASC	.	NFASC	39733
chr1:206650000-206675000	chr1:206750000-206775000	.	n103_qBL3.6230564E-4	C1orf147,IKBKE	.	RP11-534L20.5	2282		EIF2D,RASSF5	.	EIF2D	1312
chr1:210575000-210600000	chr1:211300000-211325000	.	n42_qBL3.0119976E-4	.	HHAT,RNU5A-8P,RP5-879K22.1	HHAT	12928		KCNH1,KCNH1-IT1	.	RP11-543B16.1	21831
chr1:212225000-212250000	chr1:212600000-212625000	.	n74_qBL5.1031384E-7	DTL,MIR3122,RPL21P28	.	MIR3122	956		NENF	.	TMEM206	11758
chr1:224300000-224325000	chr1:224475000-224500000	.	n82_qBL7.248405E-6	FBXO28	.	RN7SKP49	4758		NVL,RNU6-1008P,RP11-365O16.5	.	NVL	17384
chr1:225650000-225675000	chr1:226150000-226175000	.	n65_qBL1.8009894E-4	RP11-496N12.6,RP11-496N12.9	.	ENAH	13958		NDUFA3P3	.	SDE2	12032
chr1:228800000-228825000	chr1:229350000-229375000	.	n61_qBL1.0225794E-5	FTH1P2	.	SNORA51	11817		RP5-1061H20.5	.	TMEM78	10384
chr1:231475000-231500000	chr1:231725000-231750000	.	n86_qBL6.88519E-4	EXOC8,SPRTN	.	SPRTN	959		LINC00582	.	DISC1	12562
chr1:234625000-234650000	chr1:234725000-234750000	.	n101_qBL7.6926406E-4	.	LINC01354,TARBP1	TARBP1	10152		IRF2BP2,RP4-781K5.2,U8	.	LINC00184	15058
chr10:6250000-6275000	chr10:6425000-6450000	.	n74_qBL4.517383E-4	PFKFB3	.	PFKFB3	5106		.	RP11-563J2.3	RP11-563J2.3	32722
chr10:13400000-13425000	chr10:13600000-13625000	.	n64_qBL0.028487595	.	C8orf59P1,RP11-445K13.2,SEPHS1	SEPHS1	9703		.	BEND7,PRPF18,RP11-214D15.2,RP11-295P9.13,RP11-295P9.2,RP11-295P9.3,Y_RNA	PRPF18	3928
chr10:16875000-16900000	chr10:17275000-17300000	.	n64_qBL3.3153486E-4	.	RSU1	RSU1	15474		RP11-124N14.3,VIM	.	VIM	2392
chr10:31050000-31075000	chr10:32075000-32100000	.	n49_qBL4.6138322E-7	.	RP11-14C22.6,RP11-330O11.3	RP11-14C22.6	37820		ARHGAP12	.	ARHGAP12	15902
chr10:54050000-54075000	chr10:54225000-54250000	.	n51_qBL0.0038956967	DKK1,PRKG1-AS1	.	DKK1	13		LINC01468	.	LINC01468	9969
chr10:61375000-61400000	chr10:61550000-61575000	.	n45_qBL0.0021504145	.	RP11-135D11.2	RP11-135D11.2	26092		CCDC6	.	MRLN	34202
chr10:70975000-71000000	chr10:71125000-71150000	.	n80_qBL0.005929664	HKDC1,RP11-227H15.4	.	HKDC1	7267		AC016821.1	.	AC016821.1	1604
chr10:71975000-72000000	chr10:72100000-72125000	.	n94_qBL1.4760285E-5	PPA1	.	PPA1	4995		.	CEP57L1P1,EIF4EBP2,LRRC20	LRRC20	11535
chr10:75625000-75650000	chr10:75850000-75875000	.	n81_qBL0.0042918706	CAMK2G	.	CAMK2G	4389		VCL	.	VCL	6766
chr10:88450000-88475000	chr10:88650000-88675000	.	n71_qBL3.6141776E-6	.	BMPR1A,LDB3,OPN4,RP11-359E3.4,U3	LDB3	3488		RNU1-19P	.	RNU1-19P	674
chr10:92650000-92675000	chr10:93000000-93025000	.	n52_qBL1.4317207E-5	RPP30	.	ANKRD1	6033		.	PCGF5	PCGF5	19455
chr10:95125000-95150000	chr10:95225000-95250000	.	n91_qBL2.9293732E-8	MYOF	.	MYOF	24995		MYOF	.	CEP55	6390
chr10:97175000-97200000	chr10:97350000-97375000	.	n80_qBL0.005929664	SORBS1	.	SORBS1	892		ALDH18A1,RP11-7D5.2	.	ALDH18A1	1454
chr10:98825000-98850000	chr10:98950000-98975000	.	n100_qBL6.7830774E-7	.	SLIT1,SLIT1-AS1	SLIT1	12313		.	ARHGAP19,ARHGAP19-SLIT1,SLIT1	SLIT1	4324
chr10:104500000-104525000	chr10:104650000-104675000	.	n57_qBL0.009537949	WBP1L	.	WBP1L	11007		RP11-724N1.1	.	RP11-753C18.8	2056
chr10:111625000-111650000	chr10:111875000-111900000	.	n58_qBL0.006274757	U4,XPNPEP1	.	XPNPEP1	1112		ADD3,SNRPGP12	.	ADD3	36003
chr10:111900000-111925000	chr10:112025000-112050000	.	n70_qBL7.108408E-6	SNRPGP12	.	SNRPGP12	817		.	MXI1,RP11-549L6.2,SMNDC1	RP11-549L6.2	8178
chr10:116625000-116650000	chr10:116875000-116900000	.	n61_qBL0.0015727703	.	FAM160B1,RP11-106M7.4,TRUB1	FAM160B1	4450		.	ATRNL1	ATRNL1	21616
chr10:118550000-118575000	chr10:118925000-118950000	.	n61_qBL0.0015727703	.	ENO4,HSPA12A,RP11-539I5.1,RPL5P27	ENO4	34024		MIR3663,MIR3663HG	.	RPL12P26	6165
chr10:120950000-120975000	chr10:121200000-121225000	.	n86_qBL8.018734E-7	GRK5,GRK5-IT1,RN7SL749P	.	PRDX3	11656		GRK5	.	RGS10	51000
chr10:126200000-126225000	chr10:126425000-126450000	.	n66_qBL9.685116E-5	.	LHPP,RPS10P18	LHPP	9554		FAM53B,METTL10	.	METTL10	4360
chr10:134025000-134050000	chr10:134175000-134200000	.	n83_qBL3.9813176E-6	.	DPYSL4,RP11-140A10.3,STK32C	DPYSL4	7943		LRRC27	.	LRRC27	9889
chr11:2550000-2575000	chr11:2900000-2925000	.	n68_qBL2.5928044E-5						CDKN1C,SLC22A18,SLC22A18AS	.	SLC22A18	5504
chr11:3875000-3900000	chr11:4075000-4100000	.	n85_qBL1.4130459E-6	AC090587.4,AC090587.5,MIR4687,STIM1	.	STIM1	9318		STIM1	.	STIM1	3436
chr11:12075000-12100000	chr11:12250000-12275000	.	n92_qBL3.8183072E-5	RP13-631K18.3	.	RP13-631K18.5	8439		MICAL2	.	MICAL2	2246
chr11:12975000-13000000	chr11:13150000-13175000	.	n69_qBL1.4196258E-5	AC084859.1	.	LINC00958	5839		CTC-497E21.5,RP11-413N13.1	.	RASSF10	118876
chr11:17400000-17425000	chr11:17500000-17525000	.	n87_qBL4.2418344E-4	ABCC8,KCNJ11,RP1-239B22.5	.	ABCC8	1085		ABCC8,USH1C	.	ABCC8	1609
chr11:17625000-17650000	chr11:17725000-17750000	.	n64_qBL3.3153486E-4	.	OTOG	OTOG	25189		MYOD1	.	KCNC1	6360
chr11:19575000-19600000	chr11:19750000-19775000	.	n72_qBL2.013567E-6	MIR4486	.	SNORA1	12838		.	MIR4694,NAV2,RP11-359E10.1	MIR4694	6629
chr11:19975000-20000000	chr11:20125000-20150000	.	n74_qBL4.517383E-4	.	NAV2,NAV2-AS3	NAV2-AS3	2883		NAV2,NAV2-AS1	.	RP11-371I20.2	3277
chr11:36300000-36325000	chr11:36475000-36500000	.	n67_qBL0.009657899	COMMD9,PRR5L	.	COMMD9	2035		PRR5L	.	TRAF6	18060
chr11:44950000-44975000	chr11:45100000-45125000	.	n113_qBL2.297519E-10	TP53I11	.	TSPAN18	2082		PRDM11	.	PRDM11	43227
chr11:56600000-56625000	chr11:57000000-57025000	.	n43_qBL1.2954955E-4	AP000479.1	.	OR5G3	12021		APLNR	.	TNKS1BP1	43153
chr11:58925000-58950000	chr11:59175000-59200000	.	n67_qBL5.0485625E-5	DTX4	.	DTX4	2734		OR5A2	.	OR5A1	10618
chr11:62650000-62675000	chr11:62775000-62800000	.	n71_qBL0.001888595	SLC3A2	.	SLC3A2	723		RP11-959F10.4,SLC22A8	.	RP11-959F10.4	575
chr11:65180000-65190000	chr11:65270000-65280000	.	n48_qBL1.146966E-4	NEAT1	.	NEAT1	246		MALAT1	.	MALAT1	569
chr11:111150000-111175000	chr11:111300000-111325000	.	n80_qBL5.668621E-9	COLCA1,COLCA2	.	COLCA1	770		POU2AF1,RP11-794P6.2,RP11-794P6.3	.	RP11-794P6.2	711
chr11:117700000-117725000	chr11:117900000-117925000	.	n71_qBL5.1986953E-9	FXYD2,FXYD6,RP11-728F11.4	.	FXYD2	588		.	IL10RA,Metazoa_SRP,RP11-652L8.4,TMPRSS4,TMPRSS4-AS1	Metazoa_SRP	12953
chr11:122975000-123000000	chr11:123100000-123125000	.	n80_qBL2.1255188E-5	.	CLMP,HSPA8,RP11-762B21.5,SNORD14C,SNORD14D,SNORD14E	CLMP	6327		.	CLMP,CTD-2216M2.1,U8	CLMP	34012
chr11:125775000-125800000	chr11:126050000-126075000	.	n76_qBL1.8293152E-4	DDX25,PUS3,RP11-680F20.9	.	DDX25	436		RP11-50B3.1,RPUSD4	.	RP11-50B3.1	408
chr11:128150000-128175000	chr11:128500000-128525000	.	n58_qBL6.7052235E-5						.	ETS1,FLI1,RP11-264E20.1,RP11-264E20.2,RP11-744N12.3,SENCR	RP11-264E20.1	8300
chr11:129775000-129800000	chr11:130000000-130025000	.	n76_qBL0.023390252	.	NFRKB,PRDM10	NFRKB	9516		APLP2	.	ST14	4458
chr12:1225000-1250000	chr12:1650000-1675000	.	n71_qBL3.6141776E-6	ERC1	.	ERC1	210		.	FBXL14,LINC00942,WNT5B	WNT5B	8824
chr12:1750000-1775000	chr12:2025000-2050000	.	n78_qBL3.813472E-12	MIR3649,WNT5B	.	WNT5B	9519		CACNA2D4,LINC00940,RP5-1096D14.3	.	CACNA2D4	608
chr12:1900000-1925000	chr12:2025000-2050000	.	n114_qBL1.8677241E-6	CACNA2D4	.	LRTM2	4434		CACNA2D4,LINC00940,RP5-1096D14.3	.	CACNA2D4	608
chr12:3400000-3425000	chr12:3900000-3925000	.	n60_qBL2.0023732E-5	RP5-1063M23.1	.	RP5-1063M23.2	2885		.	CRACR2A,OTUD4P1,PARP11	PARP11	6140
chr12:7375000-7400000	chr12:7600000-7625000	.	n63_qBL5.549028E-4	RP11-185H22.1	.	PEX5	12274		CD163	.	CD163	775
chr12:9875000-9900000	chr12:10525000-10550000	.	n36_qBL4.1042158E-4	CLECL1	.	CD69	13497		KLRK1	.	RP11-277P12.20	8632
chr12:10200000-10225000	chr12:10525000-10550000	.	n58_qBL2.7612154E-11	CLEC9A	.	RP11-133L14.2	6553		KLRK1	.	RP11-277P12.20	8632
chr12:9875000-9900000	chr12:10200000-10225000	.	n85_qBL1.4130459E-6	CLECL1	.	CD69	13497		CLEC9A	.	RP11-133L14.2	6553
chr12:10025000-10050000	chr12:10200000-10225000	.	n68_qBL2.5928044E-5	KLRF2	.	CLEC2B	2266		CLEC9A	.	RP11-133L14.2	6553
chr12:10200000-10225000	chr12:12850000-12875000	.	n32_qBL7.920852E-9	CLEC9A	.	RP11-133L14.2	6553		CDKN1B,GPR19,RP11-180M15.4,RP11-180M15.7	.	GPR19	860
chr12:10525000-10550000	chr12:12850000-12875000	.	n29_qBL2.7846286E-11	KLRK1	.	RP11-277P12.20	8632		CDKN1B,GPR19,RP11-180M15.4,RP11-180M15.7	.	GPR19	860
chr12:10900000-10925000	chr12:11625000-11650000	.	n41_qBL0.021326033	HSPE1P12,RP13-81N3.2	.	YBX3	24090		HIGD1AP8,RP11-711K1.7	.	RP11-434C1.4	3434
chr12:11725000-11750000	chr12:12175000-12200000	.	n62_qBL9.487767E-4	.	AC007450.1,LINC01252,RNU7-60P,RP11-434C1.2	LINC01252	15100		.	BCL2L14	BCL2L14	2779
chr12:53925000-53950000	chr12:54050000-54075000	.	n84_qBL0.0014408014	ATF7	.	ATF7	6241		ATP5G2	.	RP11-972K6.1	23066
chr12:54400000-54425000	chr12:54575000-54600000	.	n111_qBL6.8567396E-10	AC012531.25,HOXC4,HOXC5,HOXC6,HOXC8,RP11-834C11.14	.	HOXC5	1638		SMUG1	.	SMUG1	7988
chr12:62975000-63000000	chr12:63175000-63200000	.	n67_qBL5.0485625E-5	LINC01465,MIRLET7I,MON2,RP11-631N16.2,RP11-631N16.4	.	MON2	2766		PPM1H	.	GAPDHP44	25993
chr12:63200000-63225000	chr12:63450000-63475000	.	n52_qBL0.0022136266	.	PPM1H,RNU1-83P	PPM1H	9008		RSL24D1P5	.	RSL24D1P5	456
chr12:105800000-105825000	chr12:106525000-106550000	.	n51_qBL3.0349305E-5						NUAK1	.	RP11-185N2.1	13783
chr12:106750000-106775000	chr12:107300000-107325000	.	n53_qBL0.046277784	POLR3B	.	POLR3B	751		RPL30P12	.	EEF1B2P4	4239
chr12:125050000-125075000	chr12:125225000-125250000	.	n102_qBL5.3896115E-4	NCOR2	.	RP11-83B20.7	3237		.	RP11-13J12.2,SCARB1	RP11-13J12.2	14930
chr12:131400000-131425000	chr12:131575000-131600000	.	n86_qBL6.88519E-4	.	ADGRD1,RAN,RNU6-1077P,RP11-243M5.1,RP11-243M5.2,RP11-243M5.3,RP11-243M5.4,RP11-243M5.5,RP11-76C10.6,Y_RNA	Y_RNA	8617		ADGRD1	.	ADGRD1	5245
chr13:20750000-20775000	chr13:21050000-21075000	.	n55_qBL0.021576786	GJB2,LINC00556,PPIAP28,RP11-264J4.10	.	GJA3	14813		CRYL1	.	CRYL1	24996
chr13:26125000-26150000	chr13:26625000-26650000	.	n58_qBL6.7052235E-5	ATP8A2	.	RNU6-78P	33743		LINC00415,SHISA2	.	PRUNEP1	43102
chr13:27010000-27020000	chr13:29040000-29050000	.	n38_qBL0.0052727126	.	CDK8	CDK8	35790		.	FLT1,RP11-95G6.1	FLT1	19216
chr13:27550000-27575000	chr13:27925000-27950000	.	n119_qBL1.9372023E-7	RPS21P8	.	RPS20P32	17046		LINC01079	.	RNU6-70P	7118
chr13:27950000-27975000	chr13:28525000-28550000	.	n117_qBL0.0037562973	RNY1P1	.	RNY1P1	1724		CDX2,LINC00543	.	ATP5EP2	5657
chr13:27950000-27975000	chr13:28375000-28400000	.	n147_qBL6.280649E-9	RNY1P1	.	RNY1P1	1724		.	GSX1,RNU6-73P	RNU6-73P	2901
chr13:28670000-28680000	chr13:28800000-28810000	.	n78_qBL1.3142673E-5	CHCHD2P8,FLT3	.	CHCHD2P8	1569		RNU6-82P	.	PAN3	3695
chr13:28715000-28720000	chr13:28800000-28805000	.	n31_qBL0.0047638463	PAN3	.	PAN3	1830		RNU6-82P	.	RNU6-82P	1639
chr13:28875000-28900000	chr13:29200000-29225000	.	n141_qBL1.4567036E-7	FLT1	.	FLT1	2552		.	EIF4A1P7,POMP	POMP	8242
chr13:39600000-39625000	chr13:41250000-41275000	.	n18_qBL1.2255234E-4	NHLRC3,PROSER1	.	PROSER1	1934		.	FOXO1,MIR320D1,MRPS31	FOXO1	9267
chr13:41950000-41975000	chr13:42200000-42225000	.	n60_qBL0.002533792	NAA16,TUBBP2	.	NAA16	1389		.	VWA8	VWA8	45255
chr13:44475000-44500000	chr13:45000000-45025000	.	n60_qBL9.132841E-9	LINC00284	.	RP11-5G9.6	5683		RP11-269C23.4,RP11-71C5.2,TSC22D1	.	RP11-71C5.2	1738
chr13:80000000-80025000	chr13:80100000-80125000	.	n55_qBL0.021576786	.	NDFIP2,NDFIP2-AS1,RBM26,RBM26-AS1,RNA5SP33	RBM26	19389		.	LINC01068,NDFIP2,NDFIP2-AS1	NDFIP2	6873
chr13:97725000-97750000	chr13:98000000-98025000	.	n48_qBL2.9202545E-4	.	snoU13	snoU13	15367		MBNL2,RNA5SP37	.	RAP2A	61477
chr13:99075000-99100000	chr13:99300000-99325000	.	n72_qBL2.013567E-6	FARP1,FARP1-AS1	.	FARP1	1129		RN7SL60P	.	CALM2P4	6508
chr13:110875000-110900000	chr13:111050000-111075000	.	n63_qBL5.549028E-4	.	RP11-212E4.1	RP11-212E4.1	18460		snoU13	.	RP11-291I6.2	6374
chr14:24800000-24825000	chr14:24900000-24925000	.	n81_qBL0.0042918706	ADCY4,RIPK3,RNU6-802P,RP11-934B9.3	.	ADCY4	187		CBLN3,KHNYN,SDR39U1	.	KHNYN	570
chr14:35600000-35625000	chr14:35875000-35900000	.	n62_qBL9.487767E-4	RPL23AP70	.	SEPT7P1	3305		DNAJC8P1,NFKBIA	.	NFKBIA	1046
chr14:56950000-56975000	chr14:57750000-57775000	.	n40_qBL0.0012818911	TMEM260	.	RP11-624J12.1	6050		AP5M1	.	AP5M1	297
chr14:65125000-65150000	chr14:65225000-65250000	.	n89_qBL1.6212545E-4	.	PLEKHG3	PLEKHG3	20821		SPTB	.	SPTB	742
chr14:68400000-68425000	chr14:69300000-69325000	.	n52_qBL1.4317207E-5	.	RAD51B	RAD51B	24978		RN7SL224P	.	MAGOH3P	3480
chr14:68700000-68725000	chr14:69275000-69300000	.	n80_qBL2.1255188E-5	RN7SL108P	.	RP11-204K16.1	81245		.	ACTN1,BLZF2P,MAGOH3P,RN7SL224P,ZFP36L1	ZFP36L1	12031
chr14:70050000-70075000	chr14:70175000-70200000	.	n79_qBL0.008765601	.	CCDC177,RP11-1046B16.1,RP11-1046B16.3,SUSD6	SUSD6	3314		SRSF5	.	SRSF5	33811
chr14:70275000-70300000	chr14:70475000-70500000	.	n82_qBL7.248405E-6	.	SLC10A1,SMOC1,SNORA11,SRSF5	SNORA11	3953		.	SLC8A3,SMOC1	SMOC1	14044
chr14:72975000-73000000	chr14:73350000-73375000	.	n67_qBL5.0485625E-5	RGS6	.	RGS6	6771		DPF3,snoU13	.	snoU13	1231
chr14:75600000-75625000	chr14:75750000-75775000	.	n93_qBL2.3840043E-5	TMED10	.	NEK9	5954		DPPA5P4,LINC01220	.	FOS	3104
chr14:75775000-75800000	chr14:75925000-75950000	.	n95_qBL9.036322E-6	.	DPPA5P4,FOS,LINC01220,RP11-293M10.1,RP11-293M10.2	LINC01220	13890		.	BATF,JDP2,RP11-293M10.6	JDP2	26163
chr14:77325000-77350000	chr14:77525000-77550000	.	n83_qBL0.002108316	.	ANGEL1,LRRC74A,RN7SKP17,RP11-488C13.1,RP11-488C13.4	RP11-488C13.1	3093		RP11-7F17.3	.	RP11-7F17.4	2789
chr14:81725000-81750000	chr14:81900000-81925000	.	n62_qBL9.487767E-4	STON2,UNGP3	.	DYNLL1P1	12094		RP11-299L17.3,STON2	.	STON2	6253
chr14:93000000-93025000	chr14:93125000-93150000	.	n80_qBL2.1255188E-5	RIN3	.	RIN3	17580		RIN3	.	RIN3	6154
chr14:97050000-97075000	chr14:97175000-97200000	.	n68_qBL0.0064539807	RP11-433J8.1	.	PAPOLA	21205		.	RP11-433J8.2	RP11-433J8.2	7529
chr14:100850000-100875000	chr14:101100000-101125000	.	n87_qBL4.1415808E-7	RP11-362L22.1,WDR25	.	WDR25	1663		LINC00523	.	LINC00523	4424
chr14:104025000-104050000	chr14:104125000-104150000	.	n85_qBL0.0010199002	AL139300.1,APOPT1,BAG5,KLC1,RNU4-68P,RP11-73M18.2	.	APOPT1	4340		KLC1,RP11-894P9.1	.	RP11-894P9.1	352
chr15:38750000-38775000	chr15:38975000-39000000	.	n61_qBL0.0015727703	AC109631.1,FAM98B	.	FAM98B	3645		C15orf53	.	RP11-275I4.2	10944
chr15:50950000-50975000	chr15:51175000-51200000	.	n59_qBL0.003921996	.	RN7SL354P,SPPL2A,TRPM7	TRPM7	3968		AP4E1,CTD-2378E12.1	.	CTD-2378E12.1	796
chr15:57625000-57650000	chr15:57800000-57825000	.	n73_qBL1.1235055E-6	.	CGNL1,LINC00926,LINC01413,RNU6-844P,RP11-358M11.4	RP11-358M11.4	6356		CTD-2515H24.4	.	CTD-2515H24.2	21154
chr15:68600000-68625000	chr15:68800000-68825000	.	n70_qBL7.108408E-6	.	FEM1B,ITGA11,RP11-315D16.4	ITGA11	3438		.	CORO2B	CORO2B	46309
chr15:68825000-68850000	chr15:69175000-69200000	.	n72_qBL2.013567E-6	.	CORO2B	CORO2B	21309		.	NOX5,RP11-696L21.2,RP11-809H16.2,SPESP1	SPESP1	22840
chr15:68850000-68875000	chr15:68950000-68975000	.	n99_qBL0.00163619	CORO2B	.	CORO2B	33880		.	CORO2B	CORO2B	25673
chr15:69350000-69375000	chr15:69675000-69700000	.	n58_qBL6.7052235E-5	EWSAT1,RP11-809H16.5	.	NOX5	10571		RP11-253M7.6,Y_RNA	.	RP11-253M7.1	6559
chr15:74925000-74950000	chr15:75050000-75075000	.	n109_qBL2.743887E-9	EDC3	.	CLK3	3498		CSK	.	CSK	5886
chr15:78250000-78275000	chr15:78375000-78400000	.	n69_qBL0.0043645278	ADAMTS7P3,RP11-114H24.3	.	ADAMTS7P3	5335		SH2D7,SNORA63	.	CIB2	3608
chr15:78900000-78925000	chr15:79000000-79025000	.	n59_qBL3.8030998E-5	CHRNA3,RP11-335K5.2	.	CHRNA3	135		CHRNB4,RP11-160C18.2	.	RP11-160C18.2	1035
chr15:80725000-80750000	chr15:81225000-81250000	.	n52_qBL0.06547485	ARNT2,RP11-210M15.1	.	ARNT2	12585		CEMIP,RP11-351M8.2	.	MESDC2	21154
chr15:101175000-101200000	chr15:101525000-101550000	.	n62_qBL0.0538108	RP11-192M23.1,Y_RNA	.	ASB7	25248		.	LRRK1,RP11-505E24.3	LRRK1	11915
chr16:10600000-10625000	chr16:10825000-10850000	.	n67_qBL5.0485625E-5	LINC01290,RP11-27M24.1	.	RNU6-633P	9871		NUBP1	.	NUBP1	1731
chr16:11050000-11075000	chr16:11325000-11350000	.	n80_qBL2.1255188E-5	CLEC16A	.	CLEC16A	11562		HNRNPCP4,RMI2,SOCS1	.	SOCS1	36
chr16:19575000-19600000	chr16:19875000-19900000	.	n52_qBL0.0022136266	C16orf62	.	C16orf62	3146		AC134300.1,GPRC5B	.	GPRC5B	1339
chr16:24050000-24075000	chr16:24500000-24525000	.	n62_qBL4.5057773E-6	.	CTA-113A6.1,PRKCB	PRKCB	6699		CTD-2313J23.1	.	RBBP6	24015
chr16:57100000-57125000	chr16:57200000-57225000	.	n92_qBL3.8183072E-5	CPNE2,NLRC5,RP11-407G23.1	.	RP11-407G23.1	1215		FAM192A,RSPRY1	.	RSPRY1	13510
chr16:77250000-77275000	chr16:77600000-77625000	.	n77_qBL1.099238E-4	RP11-538I12.3,VN2R10P	.	SYCE1L	3510		RP11-571O6.1	.	RP11-571O6.2	66072
chr16:77700000-77725000	chr16:77975000-78000000	.	n75_qBL2.6363952E-7	.	AC092724.1,NUDT7,RP11-571O6.2	RP11-571O6.2	8929		.	RP11-281J9.1	RP11-281J9.1	48681
chr16:84100000-84125000	chr16:84200000-84225000	.	n72_qBL0.0012013882	MBTPS1,RP11-505K9.5	.	MBTPS1	391		ADAD2,DNAAF1,TAF1C	.	ADAD2	64
chr16:84775000-84800000	chr16:85000000-85025000	.	n82_qBL0.0031348637	USP10	.	USP10	1872		ZDHHC7	.	ZDHHC7	13616
chr16:85850000-85875000	chr16:86025000-86050000	.	n99_qBL1.1557348E-6	RP11-568J23.1,RP11-568J23.7	.	RP11-568J23.7	1333		.	RP11-542M13.1,RP11-542M13.2	RP11-542M13.2	9644
chr16:87425000-87450000	chr16:87650000-87675000	.	n55_qBL0.021576786	FBXO31,MAP1LC3B,RP11-178L8.3,ZCCHC14	.	ZCCHC14	1532		.	JPH3,RP11-278A23.4,RP11-482M8.3	JPH3	12169
chr17:650000-675000	chr17:875000-900000	.	n68_qBL0.0064539807	DBIL5P,GEMIN4,GLOD4,RP11-676J12.4	.	FAM57A	5096		AC015884.1,NXN,TIMM22	.	TIMM22	358
chr17:6950000-6975000	chr17:7050000-7075000	.	n75_qBL3.0663452E-4	CTD-2545G14.2	.	SLC16A11	2759		.	ACADVL,ASGR1,ASGR2,CTD-2545G14.4,DLG4,RPL7AP64	ASGR1	5365
chr17:9850000-9875000	chr17:10500000-10525000	.	n49_qBL4.6138322E-7	GAS7	.	GAS7	19690		CTC-297N7.7	.	MYH3	8251
chr17:10225000-10250000	chr17:10500000-10525000	.	n63_qBL5.549028E-4	RP11-401O9.3	.	RP11-401O9.3	1291		CTC-297N7.7	.	MYH3	8251
chr17:15150000-15175000	chr17:15400000-15425000	.	n72_qBL2.013567E-6	AC005703.3,MIR4731,PMP22,RP11-849N15.1,RP11-849N15.3	.	AC005703.3	607		AC005517.3,CDRT4	.	RP11-385D13.3	9403
chr17:19400000-19425000	chr17:19650000-19675000	.	n60_qBL0.002533792	RPL17P43,SLC47A1	.	SLC47A1	1302		AC005722.4,ALDH3A1	.	ALDH3A1	1008
chr17:25675000-25700000	chr17:25900000-25925000	.	n79_qBL3.5772304E-5	RP11-173M1.5	.	RP11-173M1.4	14718		KSR1	.	KSR1	3317
chr17:29875000-29900000	chr17:30150000-30175000	.	n74_qBL4.517383E-4	AC003101.1,MIR193A,RNU6ATAC7P,RP1-41C23.4	.	MIR4725	2289		CTC-542B22.1	.	COPRS	10950
chr17:33625000-33650000	chr17:33850000-33875000	.	n76_qBL1.3500792E-7	RP11-47L3.1	.	RP11-686D22.2	21251		RP11-1094M14.10,SLFN12L	.	RP11-1094M14.12	5225
chr17:40450000-40475000	chr17:40650000-40675000	.	n83_qBL5.125374E-10	STAT3,STAT5A	.	STAT3	2079		AC067852.1,ATP6V0A1,MIR5010,RP11-400F19.18	.	RP11-194N12.2	2115
chr17:41450000-41475000	chr17:41550000-41575000	.	n95_qBL0.00685633	ARL4D,LINC00910,RNU6-1137P	.	ARL4D	1328		AC087650.1,DHX8,RNU6-971P	.	DHX8	23765
chr17:41625000-41650000	chr17:41825000-41850000	.	n66_qBL9.685116E-5	ETV4	.	ETV4	1201		AC055813.1,SOST	.	DUSP3	2136
chr17:46400000-46425000	chr17:46650000-46675000	.	n73_qBL7.4453047E-4	SKAP1	.	THRA1/BTR	15310		HOXB-AS3,HOXB3,HOXB4,HOXB5,HOXB6,RP11-357H14.16	.	HOXB-AS3	4501
chr17:47475000-47500000	chr17:47625000-47650000	.	n93_qBL0.013179908	PHB,RP11-1079K10.1,RP11-1079K10.4,Y_RNA	.	EIF4EP2	2284		AC006487.1,RP5-1029K10.2	.	RP5-1029K10.2	1426
chr17:47925000-47950000	chr17:48050000-48075000	.	n85_qBL0.0010199002	RP11-304F15.3,TAC4	.	RP11-304F15.3	1728		DLX3,DLX4,RP11-1094H24.3	.	DLX4	672
chr17:60775000-60800000	chr17:61025000-61050000	.	n71_qBL3.6141776E-6	MARCH10,RP11-156L14.1	.	MRC2	8781		RP11-180P8.1,RP11-180P8.3,TRMT112P3	.	MIR633	3424
chr17:62100000-62125000	chr17:62200000-62225000	.	n78_qBL6.433261E-5	.	CTC-264K15.6,ERN1,ICAM2,PRR29,PRR29-AS1,SCN4A	ICAM2	2007		ERN1,SNHG25,SNORD104	.	TEX2	7580
chr17:65375000-65400000	chr17:65475000-65500000	.	n82_qBL0.0031348637	PITPNC1	.	PITPNC1	729		.	CTD-2653B5.1,MIR548AA2,PITPNC1,RN7SL756P	MIR548AA2	7395
chr17:66775000-66800000	chr17:67225000-67250000	.	n56_qBL4.1855318E-7	RP11-118B18.2	.	AC011591.1	12301		ABCA10,ABCA5,PRO1804	.	ABCA10	160
chr17:71250000-71275000	chr17:71350000-71375000	.	n76_qBL1.8293152E-4	CPSF4L	.	CDC42EP4	7639		SDK2	.	SDK2	35794
chr17:73300000-73325000	chr17:73400000-73425000	.	n89_qBL0.038822718	AC011933.1,GRB2	.	AC011933.2	9909		GRB2,MIR3678,RNU6-938P	.	Y_RNA	3072
chr17:73400000-73425000	chr17:73500000-73525000	.	n92_qBL3.8183072E-5	GRB2,MIR3678,RNU6-938P	.	Y_RNA	3072		CASKIN2,LLGL2,TSEN54	.	LLGL2	3575
chr17:78400000-78425000	chr17:78950000-78975000	.	n58_qBL6.7052235E-5	ENDOV	.	ENDOV	696		CHMP6,CTD-2561B21.7,RPL12P37	.	AC127496.1	2136
chr18:2950000-2975000	chr18:3225000-3250000	.	n58_qBL6.7052235E-5	RP11-737O24.1,RP11-737O24.2	.	RP11-737O24.2	1661		MYL12A,RP13-270P17.3	.	MYL12A	2217
chr18:3450000-3475000	chr18:3575000-3600000	.	n84_qBL2.206553E-6	GAPLINC,TGIF1	.	TGIF1	120		DLGAP1-AS1,RP11-710M11.1,snoU13	.	snoU13	1960
chr18:12375000-12400000	chr18:12650000-12675000	.	n58_qBL0.006274757	AFG3L2,RNU7-129P	.	RNU7-129P	412		PSMG2,RP11-973H7.3,SPIRE1	.	CEP76	4289
chr18:12725000-12750000	chr18:12925000-12950000	.	n96_qBL9.214378E-10	PSMG2,RP11-973H7.4,RP11-973H7.5	.	RP11-973H7.5	67		PTPN2,SEH1L	.	EIF4A2P1	12157
chr18:44725000-44750000	chr18:45275000-45300000	.	n52_qBL0.0022136266	.	HDHD2,IER3IP1,RNU6-1131P,RP11-49K24.6,SKOR2	RNU6-1131P	10919		.	RP11-767C4.1	RP11-767C4.1	45454
chr18:56425000-56450000	chr18:56725000-56750000	.	n69_qBL0.0043645278	RP11-108P20.2	.	RP11-108P20.3	3871		OACYLP,RP11-685A21.1	.	RP11-685A21.1	988
chr18:60675000-60700000	chr18:60975000-61000000	.	n60_qBL2.0023732E-5						BCL2	.	KDSR	3256
chr18:60800000-60825000	chr18:60975000-61000000	.	n76_qBL1.8293152E-4	RP11-299P2.1	.	BCL2	4102		BCL2	.	KDSR	3256
chr19:2950000-2975000	chr19:3150000-3175000	.	n67_qBL5.0485625E-5	AC006277.3	.	AC006277.3	967		AC005264.2,GNA15,S1PR4	.	GNA15	162
chr19:9725000-9750000	chr19:9900000-9925000	.	n63_qBL0.039598405	ZNF561,ZNF561-AS1	.	ZNF561	45		CTD-2623N2.5,FBXL12,ZNF846	.	ZNF846	3236
chr19:10375000-10400000	chr19:10475000-10500000	.	n97_qBL3.3259057E-6	CTD-2369P2.5,CTD-2369P2.8,ICAM1,ICAM4,ICAM5	.	ICAM5	658		TYK2	.	TYK2	2142
chr19:13075000-13100000	chr19:13200000-13225000	.	n98_qBL0.0022745368	DAND5	.	AC092069.1	5331		LYL1,TRMT1	.	TRMT1	1841
chr19:13975000-14000000	chr19:14175000-14200000	.	n105_qBL1.594327E-4	C19orf57,MIR181C,MIR181D,NANOS3	.	C19orf57	249		C19orf67,CTB-55O6.8,EEF1DP1,SAMD1	.	SAMD1	1520
chr19:16350000-16375000	chr19:16475000-16500000	.	n96_qBL5.990743E-6	.	AP1M1,CTD-2562J15.4,CTD-2562J15.6	AP1M1	5145		.	CTD-2013N17.1,CTD-2013N17.6,CTD-2013N17.7,CTD-2562J15.6,EPS15L1,KLF2,RN7SL844P	EPS15L1	2237
chr19:33450000-33475000	chr19:33575000-33600000	.	n61_qBL0.0015727703	CEP89,FAAP24,RPL31P60	.	RHPN2	6678		GPATCH1	.	GPATCH1	784
chr19:33725000-33750000	chr19:33875000-33900000	.	n84_qBL2.4928498E-10	.	AC008738.1,CEBPA,CEBPA-AS1,CTD-2540B15.11,CTD-2540B15.12,CTD-2540B15.13,CTD-2540B15.6,CTD-2540B15.7,CTD-2540B15.9,LRP3,SLC7A10	SLC7A10	8245		PEPD	.	CEBPG	9782
chr19:39600000-39625000	chr19:39800000-39825000	.	n72_qBL0.0012013882	PAK4	.	CTC-218B8.3	2103		CTC-246B18.8,GMFG,LRFN1	.	GMFG	1171
chr19:44325000-44350000	chr19:44425000-44450000	.	n60_qBL0.002533792	LYPD5,ZNF283	.	LYPD5	215		ZNF45	.	ZNF45	1110
chr19:56000000-56025000	chr19:56100000-56125000	.	n96_qBL0.0048337397	SSC5D	.	SSC5D	66		CTD-2537I9.18,FIZ1,ZNF524,ZNF865	.	ZNF865	2339
chr2:10275000-10300000	chr2:10550000-10575000	.	n77_qBL1.099238E-4	C2orf48,SNORA2	.	RRM2	8043		HPCAL1	.	SNORA80B	11975
chr2:10975000-11000000	chr2:11250000-11275000	.	n62_qBL0.0538108	AC092687.4,PDIA6	.	PDIA6	2390		AC062028.1,C2orf50	.	RP11-345J13.1	7732
chr2:30425000-30450000	chr2:30925000-30950000	.	n58_qBL6.7052235E-5	AC104698.2	.	LBH	4398		.	AC092569.2,CAPN13,RP11-523J2.1	CAPN13	5350
chr2:30925000-30950000	chr2:31375000-31400000	.	n53_qBL0.0013123449	.	AC092569.2,CAPN13,RP11-523J2.1	CAPN13	5350		GALNT14	.	GALNT14	5157
chr2:37875000-37900000	chr2:38050000-38075000	.	n78_qBL6.433261E-5	CDC42EP3	.	CDC42EP3	200		LINC00211	.	AC010878.3	5942
chr2:38825000-38850000	chr2:38925000-38950000	.	n88_qBL2.5426224E-4	AC011247.3,HNRNPLL	.	HNRNPLL	6218		.	AC018693.5,AC074366.3,GALM,GEMIN6,SRSF7,TTC39DP	GALM	16563
chr2:42075000-42100000	chr2:42300000-42325000	.	n95_qBL9.036322E-6	AC009413.2,RNU4-63P,Y_RNA	.	AC104654.1	4215		.	AC013480.2,PKDCC	PKDCC	17903
chr2:48325000-48350000	chr2:48625000-48650000	.	n60_qBL2.0023732E-5	.	AC079807.4	AC079807.4	42073		.	PPP1R21,RP11-191L17.1	RP11-191L17.1	17736
chr2:65150000-65175000	chr2:65250000-65275000	.	n95_qBL9.036322E-6	.	AC007386.2,AC007386.3,RN7SL211P,RNU6-548P,SLC1A4,snoU13	AC007386.3	12768		AC007386.4	.	CEP68	8501
chr2:65300000-65325000	chr2:65400000-65425000	.	n70_qBL0.0028663678	.	AC007386.4,CEP68,RAB1A	CEP68	2137		.	AC007318.5,ACTR2,RAB1A,RP11-420C9.1,SNORA74	RP11-420C9.1	5947
chr2:68950000-68975000	chr2:69125000-69150000	.	n88_qBL2.5426224E-4	ARHGAP25	.	ARHGAP25	26934		.	BMP10,GKN2	BMP10	26352
chr2:69250000-69275000	chr2:69525000-69550000	.	n66_qBL0.014121377	.	ANTXR1,GKN1	ANTXR1	9471		.	GFPT1,RP11-85D18.1,Y_RNA	Y_RNA	11733
chr2:69775000-69800000	chr2:69925000-69950000	.	n74_qBL5.1031384E-7	.	AAK1,B3GALNT1P1,RN7SL604P,RP11-77O7.1,SNORA36C	AAK1	3360		AC092431.3,ANXA4	.	ANXA4	19107
chr2:70550000-70575000	chr2:70850000-70875000	.	n91_qBL7.033946E-13	.	AC022201.5,BRD7P6,FAM136A,PCYOX1,SNRPG	BRD7P6	5143		.	AC007395.3,ADD2	ADD2	25480
chr2:99025000-99050000	chr2:99175000-99200000	.	n70_qBL0.0028663678	.	CNGA3,INPP4A	INPP4A	11318		INPP4A	.	INPP4A	4112
chr2:99250000-99275000	chr2:99450000-99475000	.	n76_qBL1.3500792E-7	.	COA5,MGAT4A,UNC50,YWHAQP5	MGAT4A	4936		RNU7-46P	.	KIAA1211L	10825
chr2:100875000-100900000	chr2:101000000-101025000	.	n64_qBL0.028487595	.	LINC01104,LONRF2	LINC01104	15907		.	AC012493.1,CHST10,RP11-292K15.1,RP11-292K15.2	RP11-292K15.1	6117
chr2:101200000-101225000	chr2:101600000-101625000	.	n55_qBL0.021576786	AC068538.4,HMGN2P22,RN7SL360P	.	snoU13	6069		AC016738.4,NPAS2,RPL31	.	NPAS2	1284
chr2:102625000-102650000	chr2:102850000-102875000	.	n60_qBL0.002533792	IL1R2	.	IL1R2	23		FAM183DP	.	IL1RL2	46226
chr2:111550000-111575000	chr2:111875000-111900000	.	n66_qBL0.014121377	ACOXL	.	ACOXL	59568		AC096670.3,BCL2L11	.	AC096670.3	1836
chr2:113375000-113400000	chr2:113475000-113500000	.	n97_qBL0.0032590893	AC079922.2	.	AC079922.3	3267		NT5DC4	.	CKAP2L	13651
chr2:121425000-121450000	chr2:121825000-121850000	.	n61_qBL0.0015727703	.	AC018866.1,GLI2,Y_RNA	Y_RNA	16151		AC067960.1	.	Y_RNA	26715
chr2:134875000-134900000	chr2:135150000-135175000	.	n54_qBL7.199527E-4	MGAT5,MIR3679	.	RNA5SP104	88767		.	AC013718.1,TMEM163	AC013718.1	39178
chr2:135750000-135775000	chr2:136450000-136475000	.	n51_qBL3.0349305E-5	.	CCNT2,MAP3K19,RAB3GAP1,snoU13	MAP3K19	5390		.	MIR128-1,R3HDM1,RNU6-512P,UBXN4	R3HDM1	4080
chr2:136675000-136700000	chr2:137125000-137150000	.	n66_qBL1.4970782E-11	DARS	.	DARS	2565		RN7SKP141	.	UBBP1	37518
chr2:145250000-145275000	chr2:145400000-145425000	.	n62_qBL0.0538108	RP11-107E5.3,ZEB2,ZEB2-AS1	.	ZEB2	73		TEX41	.	TEX41	535
chr2:147475000-147500000	chr2:148650000-148675000	.	n24_qBL0.012464392						AC009480.3	.	ACVR2A	8257
chr2:153025000-153050000	chr2:153475000-153500000	.	n57_qBL1.2215061E-4	STAM2	.	STAM2	18281		FMNL2	.	PRPF40A	15618
chr2:166800000-166825000	chr2:166975000-167000000	.	n44_qBL5.1576964E-5	AC010127.3,TTC21B	.	TTC21B-AS1	9599		AC010127.3,SCN1A,Y_RNA	.	AC010127.3	5692
chr2:171200000-171225000	chr2:171650000-171675000	.	n71_qBL3.6141776E-6	AC012594.1	.	AC012594.1	2081		AC007405.8,GAD1	.	GAD1	122
chr2:173025000-173050000	chr2:173325000-173350000	.	n55_qBL0.021576786	.	snoU13	snoU13	4153		AC078883.3,ITGA6	.	ITGA6	2691
chr2:175600000-175625000	chr2:175850000-175875000	.	n68_qBL0.0064539807	.	AC018890.4,CHN1,CHRNA1,H3F3AP4	CHRNA1	4140		CHN1	.	Y_RNA	7469
chr2:200825000-200850000	chr2:201325000-201350000	.	n49_qBL4.6138322E-7	C2orf47	.	C2orf47	1011		SPATS2L	.	SPATS2L	19628
chr2:217375000-217400000	chr2:217525000-217550000	.	n105_qBL3.4079402E-8	RPL37A	.	RPL37A	11137		IGFBP2	.	IGFBP2	659
chr2:218650000-218675000	chr2:218850000-218875000	.	n87_qBL4.1415808E-7	AC009469.1,TNS1	.	TNS1	27		TNS1	.	TNS1	6344
chr2:219150000-219175000	chr2:219250000-219275000	.	n95_qBL0.00685633	TMBIM1	.	TMBIM1	3070		CTDSP1,MIR26B,RP11-378A13.2,SLC11A1	.	SLC11A1	122
chr2:223175000-223200000	chr2:223425000-223450000	.	n55_qBL4.1805158E-4	AC010980.2,RP11-384O8.1	.	CCDC140	7303		RP11-16P6.1	.	GAPDHP49	55439
chr2:236675000-236700000	chr2:237100000-237125000	.	n46_qBL0.037729416	AC064874.1	.	AGAP1	57178		ASB18,RNU1-31P	.	GBX2	22989
chr20:4575000-4600000	chr20:4675000-4700000	.	n89_qBL1.6212545E-4	.	RPL7AL2,RPS4XP2	RPL7AL2	3055		.	PRND,PRNP,PRNT,RP5-1068H6.1,RP5-1068H6.6	PRND	2557
chr20:9375000-9400000	chr20:9575000-9600000	.	n73_qBL1.1235055E-6	.	PLCB4	PLCB4	23391		.	RP5-986I17.2	RP5-986I17.2	18745
chr20:16775000-16800000	chr20:17400000-17425000	.	n52_qBL0.0022136266	.	OTOR,RP5-1195D24.1	RP5-1195D24.1	44793		.	DYNLT3P1,PCSK2	PCSK2	19079
chr20:17650000-17675000	chr20:17875000-17900000	.	n68_qBL2.5928044E-5	BANF2,RRBP1	.	BANF2	5588		RNU6-192P	.	RP5-905G11.3	6197
chr20:22300000-22325000	chr20:22650000-22675000	.	n58_qBL0.006274757	RP5-1004I9.2	.	LINC01427	35334		RP11-359G22.2,RP11-359G22.4	.	AL158175.1	38939
chr20:22675000-22700000	chr20:23300000-23325000	.	n48_qBL2.9202545E-4	.	AL158175.1,KRT18P3,RP11-359G22.2,RP11-359G22.4	RP11-359G22.4	8898		RP5-851M4.1	.	NXT1	6374
chr20:30425000-30450000	chr20:30525000-30550000	.	n69_qBL0.0043645278	DUSP15,FOXS1	.	DUSP15	7801		PDRG1,TTLL9	.	TTLL9	3397
chr20:42350000-42375000	chr20:42700000-42725000	.	n83_qBL3.9813176E-6	GTSF1L	.	RNU6-639P	50183		.	TOX2	TOX2	17009
chr20:45825000-45850000	chr20:46250000-46275000	.	n54_qBL7.199527E-4	.	MIR3616,RP5-890O15.3	MIR3616	29391		NCOA3,RP5-1049G16.4	.	SULF2	11311
chr20:46300000-46325000	chr20:47225000-47250000	.	n63_qBL5.549028E-4	CTD-2653D5.1,SULF2	.	SULF2	5998		.	PREX1	PREX1	9276
chr20:47275000-47300000	chr20:47500000-47525000	.	n76_qBL0.023390252	PREX1	.	PREX1	1336		.	ARFGEF2,RP5-906C1.1	ARFGEF2	13428
chr20:47950000-47975000	chr20:48125000-48150000	.	n89_qBL1.6212545E-4	.	KCNB1,ZFAS1	KCNB1	28542		.	KCNB1,PTGIS	KCNB1	24167
chr20:48575000-48600000	chr20:48675000-48700000	.	n113_qBL2.923406E-6	KRT18P4,RNU6-147P,SNAI1	.	KRT18P4	1718		UBE2V1	.	UBE2V1	1288
chr20:48575000-48600000	chr20:48775000-48800000	.	n68_qBL2.5928044E-5	KRT18P4,RNU6-147P,SNAI1	.	KRT18P4	1718		LINC01273,RP11-112L6.2,RP11-112L6.3	.	TMEM189	4730
chr20:52175000-52200000	chr20:52675000-52700000	.	n51_qBL6.828282E-8	ZNF217	.	RP4-724E16.2	5691		BCAS1,MIR4756	.	BCAS1	29762
chr20:52700000-52725000	chr20:52800000-52825000	.	n77_qBL0.017235916	.	BCAS1,CYP24A1,MIR4756	BCAS1	12868		PFDN4	.	CYP24A1	9489
chr20:55950000-55975000	chr20:56050000-56075000	.	n105_qBL1.594327E-4	RBM38,RP4-800J21.3	.	RAE1	3810		HMGB1P1	.	CTCFL	24313
chr20:61675000-61700000	chr20:61800000-61825000	.	n70_qBL0.0028663678	.	BHLHE23,HAR1A,HAR1B,LINC00029,LINC01056,RP11-305P22.9	LINC01056	5637		MIR124-3,RP5-963E22.4	.	YTHDF1	22491
chr21:30450000-30475000	chr21:30725000-30750000	.	n61_qBL0.0015727703	MAP3K7CL	.	MAP3K7CL	46		AP000240.9,BACH1-AS1,BACH1-IT1,BACH1-IT2	.	BACH1-IT1	1045
chr21:32550000-32575000	chr21:32950000-32975000	.	n69_qBL0.0043645278	.	TIAM1	TIAM1	47377		.	AP000251.3,FBXW11P1,TIAM1	TIAM1	17711
chr21:36250000-36275000	chr21:36375000-36400000	.	n98_qBL1.990683E-6	RUNX1	.	RUNX1	18126		.	RUNX1	RUNX1	21567
chr21:39575000-39600000	chr21:39700000-39725000	.	n80_qBL2.1255188E-5	AP001425.14,DSCR10	.	AP001434.2	10123		LINC01423	.	KCNJ15	31152
chr21:39850000-39875000	chr21:40500000-40525000	.	n56_qBL2.3202297E-4	ERG,SNRPGP13	.	ERG	28973		RPL23AP12	.	RPL23AP12	506
chr21:40875000-40900000	chr21:41075000-41100000	.	n65_qBL1.8009894E-4	AF121897.4	.	SH3BGR	3251		AF064860.7	.	IGSF5	17335
chr21:46350000-46375000	chr21:46525000-46550000	.	n81_qBL0.0042918706	FAM207A,ITGB2,LINC01547,LL21NC02-1C16.1,LL21NC02-1C16.2	.	ITGB2	1213		ADARB1	.	RP5-1023B21.1	3992
chr22:19700000-19725000	chr22:19875000-19900000	.	n63_qBL0.039598405	GP1BB,SEPT5	.	TBX1	19227		AC000078.5,TXNRD2	.	AC000078.5	188
chr22:22550000-22575000	chr22:22675000-22700000	.	n81_qBL2.5926976E-9	IGLV10-54,IGLV11-55,IGLV6-57,IGLVI-56,IGLVIV-53	.	TOP3BP1	3959		IGLV1-50,IGLV1-51,IGLV5-52,IGLV9-49,LL22NC03-80A10.11	.	IGLV5-52	1918
chr22:23300000-23325000	chr22:23450000-23475000	.	n94_qBL1.4760285E-5	.	AP000361.2,AP000362.1,IGLC4,IGLC5,IGLC6,IGLC7,IGLJ4,IGLJ5,IGLJ6,IGLJ7	AP000361.2	5439		GNAZ,Metazoa_SRP,RSPH14	.	Metazoa_SRP	192
chr22:23500000-23525000	chr22:23625000-23650000	.	n95_qBL9.036322E-6	BCR,BCRP8	.	RAB36	7700		BCR	.	BCR	1662
chr22:26875000-26900000	chr22:27025000-27050000	.	n80_qBL0.005929664	HPS4,SRRD,TFIP11	.	HPS4	2024		ISCA2P1,MIAT	.	MIAT	3191
chr22:29250000-29275000	chr22:29425000-29450000	.	n88_qBL2.5426224E-4	.	CTA-292E10.6,CTA-292E10.7,CTA-292E10.8,ZNRF3	ZNRF3	4581		ZNRF3-AS1	.	C22orf31	7832
chr22:36700000-36725000	chr22:36850000-36875000	.	n95_qBL9.036322E-6	MYH9,RN7SL349P	.	MYH9	2241		RP5-1119A7.14	.	TXN2	2387
chr22:39550000-39575000	chr22:39900000-39925000	.	n53_qBL6.179173E-6	CBX7,FUNDC2P4	.	CBX7	1322		ATF4,MIEF1	.	MIEF1	538
chr22:41775000-41800000	chr22:41900000-41925000	.	n104_qBL2.4363643E-4	RNU6-495P,TEF	.	RNU6-495P	1714		ACO2	.	POLR3H	15390
chr22:42550000-42575000	chr22:42825000-42850000	.	n85_qBL1.4130459E-6	CYP2D8P	.	CYP2D7	9423		CTA-126B4.7,NFAM1	.	SERHL	46586
chr22:46000000-46025000	chr22:47975000-48000000	.	n14_qBL7.192452E-5	LINC01589,RNU6-1161P	.	FBLN1	27081		.	LINC00898,RP11-191L9.4	LINC00898	25651
chr22:46525000-46550000	chr22:46700000-46725000	.	n74_qBL4.517383E-4	PPARA	.	PPARA	893		GTSE1,TRMU	.	TRMU	1773
chr3:9000000-9025000	chr3:9325000-9350000	.	n63_qBL5.549028E-4	RAD18	.	SRGAP3	11138		.	PGAM1P4,SRGAP3,SRGAP3-AS4	SRGAP3-AS4	26557
chr3:10800000-10825000	chr3:11075000-11100000	.	n50_qBL6.660064E-5	AC018495.3,LINC00606	.	SLC6A11	32886		SLC6A1	.	SLC6A1	77
chr3:10800000-10825000	chr3:10975000-11000000	.	n67_qBL5.0485625E-5	AC018495.3,LINC00606	.	SLC6A11	32886		SLC6A11	.	SLC6A1	34411
chr3:11400000-11425000	chr3:11700000-11725000	.	n51_qBL0.0038956967	ATG7	.	ATG7	16326		.	RP11-169K17.3,VGLL4	VGLL4	14603
chr3:12175000-12200000	chr3:12500000-12525000	.	n82_qBL7.248405E-6	SYN2,TIMP4	.	SYN2	150		TSEN2	.	TSEN2	932
chr3:16325000-16350000	chr3:16550000-16575000	.	n76_qBL1.3500792E-7	.	DPH3,OXNAD1,RFTN1,RP11-415F23.2,RP11-415F23.3,RP11-415F23.4,RP11-608O8.2	RP11-415F23.2	5947		RFTN1,RP11-194G10.3	.	LINC00690	2828
chr3:24800000-24825000	chr3:25625000-25650000	.	n39_qBL0.002537913						.	SNORD5,TOP2B	TOP2B	7432
chr3:36775000-36800000	chr3:37000000-37025000	.	n56_qBL2.3202297E-4	DCLK3	.	DCLK3	3715		PRADC1P1,RNU6ATAC4P,RP11-129K12.1	.	EPM2AIP1	8759
chr3:45550000-45575000	chr3:45675000-45700000	.	n85_qBL0.0010199002	LARS2,LARS2-AS1	.	LARS2	7967		.	AC099539.1,LIMD1,LIMD1-AS1,SACM1L	LIMD1	7168
chr3:45975000-46000000	chr3:46400000-46425000	.	n51_qBL3.0349305E-5	CXCR6,FYCO1	.	FYCO1	64		CCR2,CCR5	.	CCR2	1020
chr3:46125000-46150000	chr3:46400000-46425000	.	n84_qBL2.4928498E-10	.	FLT1P1	FLT1P1	35169		CCR2,CCR5	.	CCR2	1020
chr3:46725000-46750000	chr3:46925000-46950000	.	n70_qBL0.0028663678	ALS2CL,TMIE	.	ALS2CL	6056		AC109583.1,MYL3,PTH1R	.	PTH1R	153
chr3:47550000-47575000	chr3:47825000-47850000	.	n72_qBL2.013567E-6	ELP6	.	AC099778.1	6590		DHX30,SMARCC1	.	SMARCC1	1405
chr3:52025000-52050000	chr3:52125000-52150000	.	n115_qBL1.2104458E-6	RPL29	.	ACY1	2682		.	DUSP7,LINC00696,POC1A	LINC00696	27434
chr3:52775000-52800000	chr3:53100000-53125000	.	n54_qBL7.199527E-4	NEK4,RP5-966M1.4	.	NEK4	4872		SERBP1P3	.	SERBP1P3	894
chr3:56725000-56750000	chr3:57000000-57025000	.	n65_qBL1.8009894E-4	.	FAM208A	FAM208A	7736		ARHGEF3	.	ARHGEF3-AS1	25896
chr3:63325000-63350000	chr3:63775000-63800000	.	n49_qBL4.6138322E-7	SYNPR	.	AC099545.1	4537		AC136289.1	.	C3orf49	5039
chr3:64000000-64025000	chr3:64450000-64475000	.	n49_qBL1.3775096E-4	PSMD6,RP11-245J9.6	.	PSMD6	1037		.	ADAMTS9,PRICKLE2,RNU6-739P,RP11-14D22.1,RP11-14D22.2	PRICKLE2	18849
chr3:67150000-67175000	chr3:68925000-68950000	.	n44_qBL1.00527835E-7						RNA5SP135	.	FAM19A4	31719
chr3:101525000-101550000	chr3:101925000-101950000	.	n53_qBL0.0013123449	NFKBIZ,RP11-49I4.3	.	NXPE3	4296		.	ZPLD1	ZPLD1	30473
chr3:111825000-111850000	chr3:112000000-112025000	.	n68_qBL2.5928044E-5	C3orf52,MIR567	.	GCSAM	2013		RP11-90K6.1,SLC9C1	.	RP11-90K6.1	969
chr3:112775000-112800000	chr3:113000000-113025000	.	n63_qBL5.549028E-4	RP11-572M11.1	.	AC078785.1	11372		BOC,CFAP44	.	BOC	1587
chr3:123025000-123050000	chr3:123200000-123225000	.	n79_qBL3.5772304E-5	ADCY5	.	ADCY5	2075		HACD2	.	ADCY5	31396
chr3:124275000-124300000	chr3:124400000-124425000	.	n81_qBL0.0042918706	KALRN	.	KALRN	3507		AC080008.1	.	KALRN	3813
chr3:124475000-124500000	chr3:124600000-124625000	.	n79_qBL3.5772304E-5	ITGB5,ITGB5-AS1	.	ITGB5-AS1	3		ITGB5	.	ITGB5	2435
chr3:148850000-148875000	chr3:148975000-149000000	.	n84_qBL2.206553E-6	.	CP,HLTF,HLTF-AS1,HPS3,MED28P2,Y_RNA	HPS3	2522		CPHL1P	.	RP11-206M11.7	2570
chr3:149950000-149975000	chr3:150200000-150225000	.	n51_qBL3.0349305E-5	LINC01213	.	RP11-167H9.5	7024		.	EIF2A,SERP1,TSC22D2	TSC22D2	25262
chr3:155875000-155900000	chr3:156200000-156225000	.	n51_qBL3.0349305E-5	RP11-118D22.3	.	KCNAB1	14249		.	KCNAB1,KCNAB1-AS1,RP11-305K5.1,SSR3	RP11-305K5.1	17036
chr3:160975000-161000000	chr3:161125000-161150000	.	n62_qBL9.487767E-4	.	EEF1GP4,NMD3,PSMC1P7,RP11-479I16.2	NMD3	32282		RP11-3P17.4,RP11-3P17.5,RPL23AP42	.	SPTSSB	34333
chr3:178725000-178750000	chr3:179025000-179050000	.	n59_qBL3.8030998E-5	.	ZMAT3	ZMAT3	39354		ZNF639	.	RP11-255C15.3	8111
chr3:184075000-184100000	chr3:184250000-184275000	.	n64_qBL0.028487595	CHRD,CLCN2,POLR2H,THPO	.	CLCN2	184		EIF2B5-AS1	.	EPHB3	4573
chr3:184275000-184300000	chr3:184475000-184500000	.	n95_qBL1.7679316E-9	EIF2B5-AS1,EPHB3	.	EIF2B5-AS1	295		RP11-329B9.1	.	RP11-329B9.5	14394
chr3:185675000-185700000	chr3:185950000-185975000	.	n81_qBL1.3865464E-5	RN7SL637P,RP11-443P15.2	.	RN7SL637P	83		DGKG	.	DGKG	4748
chr3:187450000-187475000	chr3:188650000-188675000	.	n40_qBL7.992134E-6	BCL6,RP11-211G3.2	.	BCL6	6590		TPRG1,TPRG1-AS1	.	TPRG1	19544
chr3:192525000-192550000	chr3:193275000-193300000	.	n40_qBL7.992134E-6	.	FGF12	FGF12	39448		RP11-175P19.2	.	ATP13A4	2090
chr3:194850000-194875000	chr3:194950000-194975000	.	n71_qBL0.001888595	MIR3137,RN7SL36P,XXYLT1,XXYLT1-AS2	.	XXYLT1	7080		XXYLT1	.	XXYLT1	5809
chr3:195000000-195025000	chr3:195250000-195275000	.	n66_qBL0.014121377	ACAP2,ACAP2-IT1	.	ACAP2	2594		AC091633.3,PPP1R2,RNU6ATAC24P	.	PPP1R2	3565
chr3:195950000-195975000	chr3:196225000-196250000	.	n70_qBL0.0028663678	PCYT1A,SLC51A	.	PCYT1A	144		RNF168,SMCO1	.	AC092933.4	5662
chr4:16025000-16050000	chr4:16200000-16225000	.	n161_qBL1.2468738E-30	PROM1	.	RNU6-350P	14591		TAPT1	.	TAPT1	1655
chr4:40925000-40950000	chr4:41200000-41225000	.	n63_qBL5.549028E-4	APBB2	.	APBB2	29712		APBB2	.	UCHL1	33431
chr4:77425000-77450000	chr4:77650000-77675000	.	n60_qBL0.002533792	RP11-688H10.1	.	RNU6-145P	3480		.	RP11-359D14.2,RP11-359D14.3,SHROOM3	RP11-359D14.2	4627
chr4:81275000-81300000	chr4:81950000-81975000	.	n56_qBL4.1855318E-7	.	C4orf22,RP11-395C17.1	RP11-395C17.1	9870		BMP3	.	C4orf22	84038
chr4:87400000-87425000	chr4:87800000-87825000	.	n66_qBL3.428747E-7	.	MAPK10,MIR4452	MAPK10	25665		C4orf36	.	RP11-397E7.2	2509
chr4:89450000-89475000	chr4:89925000-89950000	.	n33_qBL0.004637919	RP11-466G12.2	.	RP11-466G12.2	1689		FAM13A	.	FAM13A	1051
chr4:110900000-110925000	chr4:111425000-111450000	.	n46_qBL0.0010626644	EGF,RNU6-35P	.	EGF	404		ENPEP,RP11-380D23.1	.	ENPEP	20585
chr4:140100000-140125000	chr4:140200000-140225000	.	n74_qBL4.517383E-4	ELF2,RN7SL311P,Y_RNA	.	ELF2	1629		MGARP,NAA15,NDUFC1	.	RNU6-1214P	14533
chr4:154550000-154575000	chr4:154650000-154675000	.	n75_qBL3.0663452E-4	KIAA0922,RP11-153M7.3	.	RP11-153M7.1	4725		RNF175	.	RNF175	6025
chr5:950000-975000	chr5:1125000-1150000	.	n84_qBL0.0014408014	.	AC116351.1,AC116351.2,NKD2,RP11-43F13.3,RP11-43F13.4,RP11-661C8.2,RP11-661C8.3,TRIP13	RP11-661C8.2	3570		.	CTD-3080P12.3,SLC12A7	SLC12A7	12851
chr5:1150000-1175000	chr5:1625000-1650000	.	n43_qBL1.2954955E-4	.	CTD-3080P12.3,SLC12A7,SLC6A19	CTD-3080P12.3	3661		RP11-43F13.1	.	CTD-2012J19.1	10049
chr5:10450000-10475000	chr5:10600000-10625000	.	n65_qBL0.020215714	.	LINC01513,MARCH6,ROPN1L,ROPN1L-AS1,RP11-1C1.4,RP11-1C1.5,RP11-1C1.6,RPL30P7	LINC01513	4484		.	ANKRD33B,ANKRD33B-AS1,RP11-215G15.4,RP11-54F2.1,RP11-54F2.8	ANKRD33B-AS1	3337
chr5:14725000-14750000	chr5:15000000-15025000	.	n64_qBL3.3153486E-4	ANKH	.	ANKH	5997		.	SEPHS2P1	SEPHS2P1	39659
chr5:36725000-36750000	chr5:36850000-36875000	.	n59_qBL0.003921996	CTD-2353F22.1	.	SLC1A3	44551		CTD-2653M23.3,NIPBL	.	NIPBL	1862
chr5:39575000-39600000	chr5:40725000-40750000	.	n37_qBL1.6903577E-4	.	CCDC11P1	CCDC11P1	2260		.	PRKAA1,PTGER4,SNORA57,TTC33	TTC33	6047
chr5:54200000-54225000	chr5:54425000-54450000	.	n67_qBL5.0485625E-5	.	AC112198.1,RP11-45H22.1,RP11-45H22.2,RP11-45H22.3	RP11-45H22.2	25934		.	CDC20B,GPX8,GZMA,MIR449A,MIR449B,MIR449C	GPX8	5947
chr5:55550000-55575000	chr5:56125000-56150000	.	n55_qBL1.0060919E-6	PSMC1P4,RNA5SP185	.	RNU6ATAC2P	18516		.	AC008937.2,MAP3K1,snoU13	snoU13	2976
chr5:56575000-56600000	chr5:57750000-57775000	.	n42_qBL3.0119976E-4	.	CTD-2516K3.3,GPBP1	CTD-2516K3.3	15847		PLK2	.	GAPT	12263
chr5:73175000-73200000	chr5:73925000-73950000	.	n61_qBL3.4557575E-9	ARHGEF28	.	ARHGEF28	4226		ENC1,HEXB	.	HEXB	30970
chr5:73950000-73975000	chr5:74200000-74225000	.	n50_qBL0.0062101167	.	ENC1,HEXB,RNU6-658P	HEXB	5970		CTD-2503O16.3	.	CTD-2503O16.3	706
chr5:79375000-79400000	chr5:79575000-79600000	.	n68_qBL0.0064539807	CTD-2201I18.1,THBS4	.	THBS4	342		CTC-512J14.7,KRT18P45	.	SNORA31	2187
chr5:125250000-125275000	chr5:125650000-125675000	.	n31_qBL5.342687E-4	.	CTC-394G3.2,RPSAP37	CTC-394G3.2	27555		.	GRAMD3,RP11-114J13.1	GRAMD3	20825
chr5:131400000-131425000	chr5:131525000-131550000	.	n62_qBL0.0538108	CSF2,snoZ6	.	IL3	3778		AC063976.7,P4HA2	.	P4HA2-AS1	4431
chr5:131725000-131750000	chr5:131825000-131850000	.	n89_qBL1.6212545E-4	C5orf56,SLC22A5	.	SLC22A5	348		IRF1,RP11-89G4.1	.	IRF1	277
chr5:134900000-134925000	chr5:135050000-135075000	.	n83_qBL5.125374E-10	CTC-321K16.1,CXCL14	.	CTC-321K16.1	4733		AC009009.1	.	AC009009.1	1096
chr5:140800000-140825000	chr5:140925000-140950000	.	n84_qBL2.206553E-6	AC005618.9,PCDHGA11,PCDHGA12,PCDHGB8P,PCDHGB9P	.	PCDHGB7	2742		CTD-2024I7.13,DIAPH1	.	DIAPH1	8696
chr5:141375000-141400000	chr5:141500000-141525000	.	n63_qBL5.549028E-4	GNPDA1	.	AC005740.5	12749		NDFIP1	.	NDFIP1	11647
chr5:142275000-142300000	chr5:143200000-143225000	.	n32_qBL1.9538724E-4	ARHGAP26	.	ARHGAP26	20542		.	HMHB1	HMHB1	8274
chr5:145675000-145700000	chr5:145800000-145825000	.	n63_qBL5.549028E-4	.	POU4F3,RBM27	POU4F3	18588		TCERG1	.	TCERG1	1875
chr5:149000000-149025000	chr5:149200000-149225000	.	n81_qBL1.3865464E-5	ARHGEF37	.	RNU6-588P	13697		PPARGC1B	.	PPARGC1B	207
chr5:149625000-149650000	chr5:149800000-149825000	.	n68_qBL0.0064539807	CAMK2A	.	CAMK2A	110		RPS14	.	RPS14	1500
chr5:149925000-149950000	chr5:150025000-150050000	.	n102_qBL2.1440756E-7	NDST1,snoU13	.	snoU13	1750		CTC-345K18.2,MYOZ3	.	MYOZ3	984
chr5:157575000-157600000	chr5:158525000-158550000	.	n46_qBL0.0010626644	.	CTC-436K13.1,CTC-436K13.4,CTC-436K13.5	CTC-436K13.1	2405		EBF1,RP11-175K6.1,RP11-175K6.2	.	EBF1	370
chr5:157575000-157600000	chr5:158100000-158125000	.	n56_qBL2.3202297E-4	.	CTC-436K13.1,CTC-436K13.4,CTC-436K13.5	CTC-436K13.1	2405		.	EBF1	EBF1	10017
chr5:171900000-171925000	chr5:172100000-172125000	.	n88_qBL2.5426224E-4	.	AC011407.1,SH3PXD2B	SH3PXD2B	18474		CTB-79E8.2	.	MIR5003	10832
chr5:172150000-172175000	chr5:172325000-172350000	.	n95_qBL9.036322E-6	.	CTB-79E8.2,DUSP1,RP11-779O18.1,RP11-779O18.2,RP11-779O18.3,RP11-779O18.4,Y_RNA	RP11-779O18.1	10230		ERGIC1	.	ERGIC1	1107
chr5:172750000-172775000	chr5:173000000-173025000	.	n72_qBL0.0012013882	STC2	.	RNU6-500P	14243		CTB-33O18.2,CTB-33O18.3	.	CTB-33O18.1	10519
chr5:174950000-174975000	chr5:175125000-175150000	.	n80_qBL0.005929664	SFXN1	.	SFXN1	1111		CTC-251I16.1,RNU6-226P	.	HRH2	14763
chr6:775000-800000	chr6:1400000-1425000	.	n53_qBL0.0013123449	RP11-284J1.1	.	RP11-532F6.5	13325		.	FOXF2,RP4-668J24.2	FOXF2	9931
chr6:3275000-3300000	chr6:3725000-3750000	.	n71_qBL3.6141776E-6	SLC22A23	.	RP11-506K6.4	11897		PXDC1,RP11-420L9.5	.	RP11-420L9.5	1346
chr6:15250000-15275000	chr6:15475000-15500000	.	n62_qBL9.487767E-4	JARID2,JARID2-AS1	.	JARID2	914		JARID2	.	JARID2	1590
chr6:15675000-15700000	chr6:16125000-16150000	.	n76_qBL1.3500792E-7	.	DTNBP1	DTNBP1	11712		MIR4639,MYLIP,U3	.	RP1-13D10.2	11158
chr6:20275000-20300000	chr6:20500000-20525000	.	n67_qBL1.5033672E-7						Y_RNA	.	CDKAL1	9689
chr6:26025000-26050000	chr6:27100000-27125000	.	n27_qBL9.370486E-6	HIST1H2AB,HIST1H2BB,HIST1H3B,HIST1H3C,HIST1H4B,U91328.2	.	HIST1H4A	3093		HIST1H2AG,HIST1H2AH,HIST1H2BJ,HIST1H2BK,HIST1H4I,MIR3143	.	RP1-86C11.7	9001
chr6:27125000-27150000	chr6:27750000-27775000	.	n58_qBL6.7052235E-5	.	HIST1H2AG,HIST1H2AH,HIST1H2BJ,HIST1H2BK,HIST1H4I,MIR3143,RNU2-62P,RP1-86C11.7,RP11-209A2.1	MIR3143	9595		HIST1H2AI,HIST1H2BL,HIST1H4PS1,RSL24D1P1	.	HIST1H2BL	709
chr6:32375000-32400000	chr6:32750000-32775000	.	n90_qBL1.3412033E-12	BTNL2	.	BTNL2	96		.	HLA-DOB,HLA-DQA2,HLA-DQB2,MIR3135B,PSMB8,PSMB8-AS1,PSMB9,TAP1,TAP2,XXbac-BPG246D15.9	HLA-DOB	9687
chr6:37000000-37025000	chr6:37125000-37150000	.	n113_qBL2.923406E-6	COX6A1P2	.	FGD2	10682		PIM1,SNORD112	.	SNORD112	1444
chr6:39125000-39150000	chr6:39250000-39275000	.	n103_qBL1.1286175E-7	.	ANKRD18EP,KCNK5,SAYSD1	SAYSD1	42036		.	KCNK16,KCNK17,RP1-137F1.3	KCNK17	7201
chr6:43725000-43750000	chr6:44025000-44050000	.	n83_qBL3.9813176E-6	RP1-261G23.7,VEGFA	.	RP1-261G23.5	19430		RP5-1120P11.1,RP5-1120P11.3	.	RP5-1120P11.4	7433
chr6:47050000-47075000	chr6:47275000-47300000	.	n51_qBL0.0038956967	.	ADGRF1	ADGRF1	39902		TNFRSF21	.	B3GNTL1P2	36680
chr6:52150000-52175000	chr6:52250000-52275000	.	n80_qBL2.1255188E-5	MCM3	.	MCM3	322		.	EFHC1,PAQR8	EFHC1	10107
chr6:76000000-76025000	chr6:76225000-76250000	.	n51_qBL0.0038956967	.	COX7A2,FILIP1,HMGB1P39,RP1-234P15.4,RP11-415D17.3,TMEM30A	HMGB1P39	4696		.	FILIP1,RNU1-34P,RP11-474L11.3,RPL26P20	RPL26P20	15579
chr6:110025000-110050000	chr6:110350000-110375000	.	n60_qBL2.0023732E-5	FIG4	.	FIG4	2077		.	GPR6	GPR6	49684
chr6:125625000-125650000	chr6:126075000-126100000	.	n64_qBL1.4410122E-10	HDDC2	.	HDDC2	1777		.	HEY2,NCOA7,NCOA7-AS1,RP11-624M8.1	NCOA7	2308
chr6:125625000-125650000	chr6:126275000-126300000	.	n32_qBL1.9538724E-4	HDDC2	.	HDDC2	1777		HINT3,RNA5SP216	.	RNA5SP216	1080
chr6:126100000-126125000	chr6:126275000-126300000	.	n59_qBL0.003921996	NCOA7	.	NCOA7	6282		HINT3,RNA5SP216	.	RNA5SP216	1080
chr6:134225000-134250000	chr6:134400000-134425000	.	n69_qBL0.0043645278	.	TARID,TBPL1,TCF21	TARID	11061		.	HMGA1P7,RN7SL408P,SLC2A12	HMGA1P7	11874
chr6:136950000-136975000	chr6:137100000-137125000	.	n71_qBL3.6141776E-6	RNA5SP219,RP3-325F22.3	.	MAP3K5	44356		MAP3K5	.	PEX7	18703
chr6:137400000-137425000	chr6:137950000-137975000	.	n45_qBL0.0021504145	.	IL20RA	IL20RA	33684		.	RP11-95M15.1	RP11-95M15.1	19598
chr6:151325000-151350000	chr6:151625000-151650000	.	n59_qBL3.8030998E-5	MTHFD1L	.	MTHFD1L	5669		AKAP12,RN7SKP268	.	RNY4P20	4933
chr6:157150000-157175000	chr6:157275000-157300000	.	n97_qBL3.3259057E-6	ARID1B	.	ARID1B	47508		RP11-2J18.1	.	ARID1B	18395
chr6:159125000-159150000	chr6:159375000-159400000	.	n62_qBL9.487767E-4	AMZ2P2	.	MIR3918	35785		RSPH3	.	RP1-111C20.4	9211
chr7:19150000-19175000	chr7:19700000-19725000	.	n29_qBL0.003837804	AC003986.6,AC003986.7,TWIST1	.	AC003986.5	8917		.	AC004543.1,MIR3146,TWISTNB	TWISTNB	14958
chr7:26725000-26750000	chr7:26875000-26900000	.	n36_qBL4.1042158E-4	.	C7orf71,SKAP2	SKAP2	32094		SKAP2	.	SKAP2	4204
chr7:73000000-73025000	chr7:73125000-73150000	.	n81_qBL2.5926976E-9	CTA-315H11.2,MLXIPL	.	CTA-315H11.2	832		ABHD11,ABHD11-AS1,MIR4284,RN7SL265P,STX1A	.	ABHD11	1832
chr7:73475000-73500000	chr7:73600000-73625000	.	n81_qBL0.0042918706	CTB-51J22.1,LIMK1	.	LIMK1	7410		EIF4H,LAT2,MIR590	.	EIF4H	1848
chr7:92250000-92275000	chr7:92450000-92475000	.	n88_qBL7.963221E-12	.	CDK6,FAM133B	CDK6	2410		AC002454.1,CDK6	.	AC002454.1	9224
chr7:98050000-98075000	chr7:98425000-98450000	.	n66_qBL9.685116E-5	.	AC074121.4,AC091654.7,BAIAP2L1,RPS3AP26	AC091654.7	8929		TMEM130	.	TMEM130	14569
chr7:98625000-98650000	chr7:98900000-98925000	.	n84_qBL0.0014408014	AC004893.11	.	AC004893.11	14212		ARPC1A,MYH16	.	MYH16	2960
chr7:105675000-105700000	chr7:105775000-105800000	.	n90_qBL1.0410212E-4	RP4-568B10.1	.	CDHR3	6126		.	DCAF13P1,RNU6-392P,SYPL1	DCAF13P1	9183
chr7:106425000-106450000	chr7:106775000-106800000	.	n50_qBL6.660064E-5	.	CTB-111H14.1,RNA5SP236,RP5-884M6.1	RNA5SP236	2840		CTA-360L10.1	.	CTA-360L10.1	823
chr7:107800000-107825000	chr7:108125000-108150000	.	n51_qBL0.0038956967	NRCAM	.	NRCAM	2919		PNPLA8,RPL7P32	.	RPL7P32	678
chr7:116575000-116600000	chr7:116750000-116775000	.	n59_qBL0.003921996	RNA5SP239,ST7,ST7-AS1,ST7-OT4	.	AC106873.4	7526		ST7	.	ST7	10184
chr7:121025000-121050000	chr7:121175000-121200000	.	n51_qBL3.0349305E-5	CYCSP19,FAM3C	.	RP11-3L10.2	9127		.	AC004875.1	AC004875.1	14808
chr7:131175000-131200000	chr7:131325000-131350000	.	n57_qBL1.2215061E-4	PODXL,RP11-180C16.1	.	AC008264.4	4897		AC093106.4,EEF1B2P6	.	AC093106.4	267
chr7:142700000-142725000	chr7:142900000-142925000	.	n75_qBL2.6363952E-7	OR9A2	.	OR9P1P	19681		RP11-556I13.1,RP11-556I13.2,TAS2R40	.	GSTK1	16187
chr8:1825000-1850000	chr8:1950000-1975000	.	n81_qBL0.0042918706	ARHGEF10	.	ARHGEF10	783		.	KBTBD11,KBTBD11-OT1,MYOM2,RP11-1049H7.2,RP11-439C15.4,RP11-439C15.5	RP11-1049H7.2	6651
chr8:8875000-8900000	chr8:9675000-9700000	.	n41_qBL0.021326033	ERI1	.	ERI1	1158		.	TNKS,snoU13	snoU13	24520
chr8:12725000-12750000	chr8:12875000-12900000	.	n71_qBL0.001888595	.	AC090133.1	AC090133.1	13348		RNU6-842P	.	RNU6-842P	1860
chr8:16625000-16650000	chr8:17000000-17025000	.	n73_qBL7.4453047E-4						RP11-468H14.1,ZDHHC2	.	RP11-468H14.2	11310
chr8:17175000-17200000	chr8:17425000-17450000	.	n70_qBL0.0028663678	.	MTMR7,VPS37A	MTMR7	5629		PDGFRL	.	RP11-349F21.1	3887
chr8:17450000-17475000	chr8:17550000-17575000	.	n83_qBL0.002108316	RP11-349F21.1	.	PDGFRL	16058		MTUS1,RP11-326L2.1	.	MTUS1	266
chr8:17450000-17475000	chr8:17750000-17775000	.	n67_qBL5.0485625E-5	RP11-349F21.1	.	PDGFRL	16058		FGL1,RP11-156K13.3	.	FGL1	683
chr8:17575000-17600000	chr8:17750000-17775000	.	n81_qBL0.0042918706	MTUS1	.	MTUS1	902		FGL1,RP11-156K13.3	.	FGL1	683
chr8:20100000-20125000	chr8:20200000-20225000	.	n107_qBL8.4755145E-9	LZTS1	.	LZTS1-AS1	8285		RP11-563N12.2	.	LZTS1	38527
chr8:22280000-22290000	chr8:22420000-22430000	.	n40_qBL0.0025157407	RNU6-336P	.	RNU6-336P	1905		RP11-582J16.3,SORBS3	.	SORBS3	851
chr8:22475000-22500000	chr8:22750000-22775000	.	n143_qBL2.3757719E-14	BIN3,CCAR2,RP11-582J16.5	.	CCAR2	99		RP11-87E22.1	.	PEBP4	10421
chr8:22475000-22500000	chr8:22875000-22900000	.	n78_qBL0.012527389	BIN3,CCAR2,RP11-582J16.5	.	CCAR2	99		RP11-875O11.1,TNFRSF10B	.	TNFRSF10B	7440
chr8:26525000-26550000	chr8:27050000-27075000	.	n69_qBL0.0043645278	.	DPYSL2	DPYSL2	29954		.	AC090150.1,RP11-521M14.1,STMN4	RP11-521M14.1	8162
chr8:27175000-27200000	chr8:27450000-27475000	.	n84_qBL2.4928498E-10	PTK2B	.	PTK2B	5854		CLU	.	SCARA3	16386
chr8:27325000-27350000	chr8:27425000-27450000	.	n123_qBL2.161219E-8	CHRNA2,EPHX2	.	EPHX2	360		.	CLU,GULOP,SCARA3	GULOP	7209
chr8:27700000-27725000	chr8:27900000-27925000	.	n102_qBL5.3896115E-4	.	MIR4287,PBK,RP11-1149M3.2,RP11-597M17.1,RP11-597M17.2,RP11-597M17.3	RP11-1149M3.2	4006		.	ELP3,NUGGC,SCARA5	NUGGC	16367
chr8:27700000-27725000	chr8:28175000-28200000	.	n68_qBL0.0064539807	.	MIR4287,PBK,RP11-1149M3.2,RP11-597M17.1,RP11-597M17.2,RP11-597M17.3	RP11-1149M3.2	4006		PNOC,RP11-380I10.4	.	PNOC	351
chr8:27925000-27950000	chr8:28175000-28200000	.	n117_qBL5.074649E-7	ELP3,NUGGC	.	ELP3	356		PNOC,RP11-380I10.4	.	PNOC	351
chr8:29200000-29225000	chr8:29575000-29600000	.	n83_qBL0.002108316	DUSP4,RP4-676L2.1	.	AC084262.3	19128		LINC00589	.	LINC00589	5625
chr8:29200000-29225000	chr8:29875000-29900000	.	n70_qBL7.108408E-6	DUSP4,RP4-676L2.1	.	AC084262.3	19128		MAP2K1P1,RNU6-1218P	.	RNU6-1218P	1424
chr8:29575000-29600000	chr8:29850000-29875000	.	n101_qBL3.801867E-7	LINC00589	.	LINC00589	5625		.	MAP2K1P1,MIR3148,RNU6-1218P,SARAF	MAP2K1P1	10230
chr8:30075000-30100000	chr8:30400000-30425000	.	n80_qBL5.668621E-9	HSPA8P11	.	CTD-2345M20.2	7608		CTD-2373N4.3,RBPMS	.	CTD-2373N4.5	29432
chr8:36700000-36725000	chr8:37575000-37600000	.	n57_qBL1.2215061E-4	.	RP11-962G15.2,TPT1P8	TPT1P8	21001		ERLIN2,RP11-863K10.2,RP11-863K10.7	.	RP11-863K10.4	5522
chr8:38250000-38275000	chr8:38550000-38575000	.	n121_qBL6.0396445E-8	FGFR1,LETM2,RP11-350N15.3,RP11-350N15.6	.	FGFR1	32		RP11-495O10.1	.	TACC1	10705
chr8:38675000-38700000	chr8:38825000-38850000	.	n115_qBL1.2104458E-6	TACC1	.	RP11-723D22.3	3957		CTD-2544N14.3,HTRA4,PLEKHA2,TM2D2	.	TM2D2	1555
chr8:39750000-39775000	chr8:40050000-40075000	.	n47_qBL0.024815788	IDO1,RP11-44K6.2	.	IDO1	405		.	C8orf4,RP11-470M17.2	RP11-470M17.2	31023
chr8:42000000-42025000	chr8:42225000-42250000	.	n104_qBL2.4363643E-4	AP3M2,RP11-589C21.5	.	AP3M2	284		DKK4,POLB,VDAC3	.	VDAC3	1729
chr8:42025000-42050000	chr8:42125000-42150000	.	n125_qBL1.8192655E-4	AP3M2,PLAT	.	AP3M2	193		IKBKB,RP11-231D20.2	.	RP11-231D20.2	1785
chr8:42250000-42275000	chr8:42650000-42675000	.	n55_qBL4.1805158E-4	VDAC3	.	VDAC3	579		CHRNA6	.	THAP1	22931
chr8:42275000-42300000	chr8:42525000-42550000	.	n77_qBL1.099238E-4	.	DKK4,POLB,RP11-1007J8.1,SLC20A2,VDAC3	VDAC3	14450		.	CHRNB3,RP11-412B14.1,RP11-412B14.2	CHRNB3	2520
chr8:49225000-49250000	chr8:49825000-49850000	.	n54_qBL7.199527E-4	.	CTD-2210A23.1,RNU6-295P,RPL29P19	RNU6-295P	4411		RP11-22C8.1,SNAI2	.	C8orf22	116871
chr8:54775000-54800000	chr8:54900000-54925000	.	n85_qBL0.0010199002	RGS20,RP11-1070A24.1,RP11-1070A24.2	.	RGS20	10540		.	LYPLA1,RGS20,RP11-30L15.4,RP11-30L15.6,TCEA1	TCEA1	9489
chr8:56725000-56750000	chr8:56925000-56950000	.	n85_qBL0.0010199002	.	LYN,TGS1,TMEM68	TGS1	22344		RN7SL323P	.	RP11-446E9.1	13766
chr8:57125000-57150000	chr8:57825000-57850000	.	n53_qBL0.046277784	CHCHD7,PLAG1,RP11-140I16.3	.	CHCHD7	631		RNU6-13P	.	AC032027.1	18648
chr8:67350000-67375000	chr8:67500000-67525000	.	n117_qBL5.074649E-7	ADHFE1,C8orf46	.	ADHFE1	5252		MYBL1	.	MYBL1	142
chr8:71025000-71050000	chr8:71425000-71450000	.	n70_qBL0.0028663678	NCOA2	.	NCOA2	3477		.	AC120194.1,RP11-333A23.2,RP11-333A23.3,RP11-333A23.4	RP11-333A23.2	5948
chr8:73925000-73950000	chr8:74075000-74100000	.	n70_qBL0.0028663678	RNU6-285P,TERF1	.	TERF1	3857		.	RP11-956J14.2,SBSPON	RP11-956J14.2	28862
chr8:75000000-75025000	chr8:75250000-75275000	.	n71_qBL0.001888595	RP11-6I2.4	.	RNU6-1197P	8228		CTD-2320G14.2,GDAP1	.	GDAP1	187
chr8:75275000-75300000	chr8:75750000-75775000	.	n48_qBL1.0696598E-6	GDAP1,Y_RNA	.	GDAP1	12321		.	PI15,RP11-3N13.2,RP11-758M4.3,RP11-758M4.4	RP11-758M4.4	4160
chr8:80575000-80600000	chr8:81150000-81175000	.	n52_qBL0.0022136266						MIR5708	.	RP11-941H19.1	3390
chr8:80975000-81000000	chr8:81125000-81150000	.	n81_qBL0.0042918706	RP11-26J3.4,TPD52	.	TPD52	9336		TPD52	.	MIR5708	3625
chr8:81900000-81925000	chr8:82125000-82150000	.	n89_qBL1.6212545E-4	PAG1	.	PAG1	232		.	FABP5,RP11-363E6.1,RP11-363E6.3,RP11-363E6.4,UBE2HP1	RP11-363E6.1	6392
chr8:94825000-94850000	chr8:94950000-94975000	.	n97_qBL3.3259057E-6	TMEM67	.	TMEM67	1490		PSMA2P2,RPL34P18	.	AC105081.1	11083
chr8:96900000-96925000	chr8:97150000-97175000	.	n70_qBL7.108408E-6	.	RP11-31K23.1	RP11-31K23.1	35461		GDF6,KB-1043D8.8	.	RP11-44N17.2	9972
chr8:98725000-98750000	chr8:99025000-99050000	.	n69_qBL1.4196258E-5	.	LAPTM4B,MTDH,RNU7-177P,Y_RNA	MTDH	6360		MATN2	.	KB-1208A12.3	3955
chr8:101575000-101600000	chr8:101825000-101850000	.	n70_qBL0.0028663678	SNX31	.	ANKRD46	2989		RNU4-83P	.	RPS20P23	35908
chr8:102325000-102350000	chr8:103200000-103225000	.	n68_qBL0.0064539807	KB-1410C5.4	.	RNU7-67P	5405		RRM2B	.	RRM2B	1457
chr8:103675000-103700000	chr8:103800000-103825000	.	n116_qBL8.0291915E-7	KB-1042C11.1	.	KB-1042C11.1	1134		KB-1732A1.1	.	AZIN1	17455
chr8:120875000-120900000	chr8:121075000-121100000	.	n85_qBL1.4130459E-6	DEPTOR,KB-1471A8.1,RN7SL396P	.	RN7SL396P	98		.	COL14A1,RP11-760H22.2	COL14A1	2981
chr8:124450000-124475000	chr8:124700000-124725000	.	n107_qBL8.4755145E-9	.	ATAD2,FBXO32,IMPDH1P6,WDYHV1	WDYHV1	7765		.	ANXA13,KLHL38	ANXA13	15163
chr8:127850000-127875000	chr8:130700000-130725000	.	n48_qBL1.0696598E-6	PCAT1	.	RP11-351C8.1	47119		.	CCDC26,GSDMC,MTRF1LP2,RP11-419K12.1	RP11-419K12.1	4076
chr8:128750000-128775000	chr8:130575000-130600000	.	n58_qBL6.384417E-8	MYC	.	MYC	1523		CCDC26	.	AC016178.2	65088
chr8:131125000-131150000	chr8:131675000-131700000	.	n60_qBL0.002533792	ASAP1	.	ASAP1	341		.	KB-1568E2.1	KB-1568E2.1	7043
chr8:133875000-133900000	chr8:134450000-134475000	.	n68_qBL2.5928044E-5	TG	.	TG	9935		.	CTC-369M3.1,ST13P6,ST3GAL1	ST3GAL1	13177
chr8:134200000-134225000	chr8:134450000-134475000	.	n123_qBL2.161219E-8	WISP1	.	WISP1-OT1	16300		.	CTC-369M3.1,ST13P6,ST3GAL1	ST3GAL1	13177
chr8:133875000-133900000	chr8:134200000-134225000	.	n135_qBL8.448486E-12	TG	.	TG	9935		WISP1	.	WISP1-OT1	16300
chr8:135700000-135725000	chr8:135875000-135900000	.	n86_qBL6.88519E-4	ZFAT	.	ZFAT	205		.	AC083843.2,NCRNA00250,RP11-1057B8.2	RP11-1057B8.2	12822
chr8:139175000-139200000	chr8:139675000-139700000	.	n76_qBL1.8293152E-4	.	FAM135B	FAM135B	10354		.	COL22A1	COL22A1	34436
chr9:4775000-4800000	chr9:4975000-5000000	.	n59_qBL3.8030998E-5	RCL1,RP11-307I14.2	.	KLF4P1	4972		JAK2	.	AL158147.1	6903
chr9:27325000-27350000	chr9:27525000-27550000	.	n82_qBL1.2051302E-9	.	EQTN,LINC00032,RP11-298E2.2	EQTN	27864		IFNK,MOB3B	.	IFNK	688
chr9:33075000-33100000	chr9:33200000-33225000	.	n77_qBL1.099238E-4	SMU1	.	AL162590.1	32787		SPINK4	.	SPINK4	15163
chr9:35775000-35800000	chr9:35875000-35900000	.	n97_qBL3.3259057E-6	NPR2	.	RP11-112J3.16	2692		NDUFA5P4	.	OR13J1	4403
chr9:37025000-37050000	chr9:37125000-37150000	.	n117_qBL5.074649E-7	PAX5,RP11-297B17.2	.	PAX5	22252		ZCCHC7	.	ZCCHC7	4367
chr9:74875000-74900000	chr9:75425000-75450000	.	n40_qBL0.0012818911	RP11-63P12.2	.	RP11-63P12.7	2748		TMC1	.	TMC1	1201
chr9:79050000-79075000	chr9:79300000-79325000	.	n83_qBL0.002108316	GCNT1	.	RP11-66C24.1	15150		PRUNE2	.	PRUNE2	153
chr9:80580000-80590000	chr9:80640000-80650000	.	n43_qBL0.0038248128						GNAQ	.	RP11-336N8.1	116109
chr9:92200000-92225000	chr9:92850000-92875000	.	n87_qBL4.1415808E-7	GADD45G	.	UNQ6494	29730		RP11-406A20.5	.	IL6RP1	5150
chr9:100475000-100500000	chr9:100650000-100675000	.	n63_qBL5.549028E-4	.	AL445531.1,KRT18P13,NCBP1,RP11-546O6.4,XPA	RP11-546O6.4	5491		TRMO	.	Y_RNA	2973
chr9:114850000-114875000	chr9:115100000-115125000	.	n68_qBL0.0064539807	SUSD1	.	RNU6-855P	25078		RP11-432F4.2	.	PTBP3	4054
chr9:117175000-117200000	chr9:117400000-117425000	.	n80_qBL2.1255188E-5	DFNB31	.	RP11-9M16.2	14218		C9orf91,RP11-402G3.5	.	RP11-402G3.3	9029
chr9:124300000-124325000	chr9:124750000-124775000	.	n70_qBL7.108408E-6	AL357936.1	.	DAB2IP	4337		.	TTLL11-IT1	TTLL11-IT1	24003
chr9:124875000-124900000	chr9:125100000-125125000	.	n72_qBL2.013567E-6	MIR4478	.	TTLL11	19116		.	AL162424.1,PTGS1,RN7SL227P,RP11-498E2.9,RP11-542K23.10,RP11-542K23.7	PTGS1	7810
chr9:129700000-129725000	chr9:129950000-129975000	.	n73_qBL0.05663506	RALGPS1	.	RALGPS1	22271		RALGPS1	.	RP13-225O21.2	3449
chr9:139400000-139425000	chr9:139500000-139525000	.	n98_qBL1.990683E-6	MIR4673,NOTCH1	.	NOTCH1	704		LINC01451	.	U3	3033
chr9:140000000-140025000	chr9:140100000-140125000	.	n102_qBL5.3896115E-4	DPP7,MAN1B1,snoU13	.	MAN1B1	1122		CYSRT1,NDOR1,RNF208,RNF224,SLC34A3,TMEM203,TPRN	.	SLC34A3	210
chrX:9950000-9975000	chrX:10075000-10100000	.	n52_qBL0.0022136266	.	CLDN34,WWC3,WWC3-AS1	WWC3	8603		.	CLCN4,Y_RNA	CLCN4	24986
chrX:109400000-109425000	chrX:109650000-109675000	.	n40_qBL0.035966966	.	SNORD96B,TMEM164	TMEM164	11917		RGAG1	.	AMMECR1	8461
chrX:133625000-133650000	chrX:133900000-133925000	.	n52_qBL0.0022136266	.	AC004383.3,HPRT1,LINC00629,MIR450A1,MIR450A2,MIR450B,MIR503,MIR503HG,MIR542	AC004383.3	6733		FAM122B,PLAC1	.	PLAC1	1649

## Sheet: HiC loops with IAA (combined)
left_region	right_region	name	contact_q.value	left_Gene_2kb	left_Gene_2-50kb	left_Closest_Gene	left_Distance		right_Gene_2kb	right_Gene_2-50kb	right_Closest_Gene	right_Distance
chr12:9875000-9900000	chr12:10550000-10575000	.	n32_qBL3.8558882E-4	CLECL1	.	CD69	13497		KLRC3,KLRC4,KLRC4-KLRK1	.	KLRK1	5528
chr12:10200000-10225000	chr12:12850000-12875000	.	n18_qBL0.0024776554	CLEC9A	.	RP11-133L14.2	6553		CDKN1B,GPR19,RP11-180M15.4,RP11-180M15.7	.	GPR19	860
chr12:10200000-10225000	chr12:10525000-10550000	.	n47_qBL0.0030071433	CLEC9A	.	RP11-133L14.2	6553		KLRK1	.	RP11-277P12.20	8632
chr13:27025000-27050000	chr13:29025000-29050000	.	n90_qBL2.1171215E-4						.	FLT1,RP11-95G6.1	FLT1	19216
chr15:68850000-68875000	chr15:68950000-68975000	.	n74_qBL0.0037991214	CORO2B	.	CORO2B	33880		.	CORO2B	CORO2B	25673
chr21:36250000-36275000	chr21:36375000-36400000	.	n76_qBL0.0021074726	RUNX1	.	RUNX1	18126		.	RUNX1	RUNX1	21567
chr22:46000000-46025000	chr22:47975000-48000000	.	n15_qBL0.001497755	LINC01589,RNU6-1161P	.	FBLN1	27081		.	LINC00898,RP11-191L9.4	LINC00898	25651
chr4:16025000-16050000	chr4:16200000-16225000	.	n97_qBL3.5051195E-10	PROM1	.	RNU6-350P	14591		TAPT1	.	TAPT1	1655
chr7:92250000-92275000	chr7:92450000-92475000	.	n58_qBL7.113943E-4	.	CDK6,FAM133B	CDK6	2410		AC002454.1,CDK6	.	AC002454.1	9224
chr8:126125000-126150000	chr8:128925000-128950000	.	n18_qBL0.0024776554	NSMCE2	.	NSMCE2	10400		PVT1	.	PVT1	1755
