# Supplementary material for: Acute depletion of CTCF directly affects MYC regulation through loss of enhancer–promoter looping
Source: Nucleic Acids Res. 2019 May 25;47(13):6699–713. doi: 10.1093/nar/gkz462 (PMC6648894; doi:10.1093/nar/gkz462)
Supplement: gkz462_Supplemental_Files [file gkz462_supplemental_files.zip › Supplementary Table S4.xls]

## Sheet: SEM clone_27_peaks
# This file is generated by MACS version 2.1.1.20160309
# Command line: callpeak -t JWH121.bam -c JWH124.bam --keep-dup all -g hs -f BAM --outdir ./ -n clone_27 -B -p 1e-3
# ARGUMENTS LIST:
# name = clone_27
# format = BAM
# ChIP-seq file = ['JWH121.bam']
# control file = ['JWH124.bam']
# effective genome size = 2.70e+09
# band width = 300
# model fold = [5	50]
# pvalue cutoff = 1.00e-03
# qvalue will not be calculated and reported as -1 in the final output.
# Larger dataset will be scaled towards smaller dataset.
# Range for calculating regional lambda is: 1000 bps and 10000 bps
# Broad region calling is off
# Paired-End mode is off
# tag size is determined as 51 bps
# total tags in treatment: 6658979
# total tags in control: 4292478
# d = 54
# alternative fragment length(s) may be 3	54 bps
chr	start	end	length	abs_summit	pileup	-log10(pvalue)	fold_enrichment	-log10(qvalue)	name
chr1	11209	11386	178	11294	72.84	13.4626	2.73487	9.39322	clone_27_peak_1
chr1	237722	237783	62	237766	15.47	6.9063	4.11769	3.23727	clone_27_peak_2
chr1	416637	416731	95	416682	5.16	9.28684	5.67014	5.43758	clone_27_peak_3
chr1	461882	461988	107	461941	9.67	6.95301	5.33461	3.25663	clone_27_peak_4
chr1	714042	714095	54	714075	21.27	9.46042	4.45446	5.59845	clone_27_peak_5
chr1	714162	714330	169	714198	39.32	17.0669	5.04019	12.8431	clone_27_peak_6
chr1	805214	805331	118	805310	16.76	10.2513	5.92	6.34123	clone_27_peak_7
chr1	840140	840197	58	840159	16.12	14.9606	8.55769	10.8234	clone_27_peak_8
chr1	856477	856664	188	856613	21.92	9.46042	4.58338	5.59845	clone_27_peak_9
chr1	911554	911710	157	911606	78	112.91	37.98	106.568	clone_27_peak_10
chr1	968403	968543	141	968456	16.12	5.94583	3.42308	2.32952	clone_27_peak_11
chr1	999332	999385	54	999360	18.05	15.4794	8.2967	11.313	clone_27_peak_12
chr1	1057610	1057671	62	1057659	14.18	8.41215	5.06051	4.62323	clone_27_peak_13
chr1	1185683	1185796	114	1185748	46.41	32.8153	9.48246	28.0366	clone_27_peak_14
chr1	1243362	1243460	99	1243415	16.12	4.70182	2.85256	1.22498	clone_27_peak_15
chr1	1243794	1243898	105	1243826	30.94	4.80778	2.28154	1.32103	clone_27_peak_16
chr1	1284730	1284816	87	1284796	17.4	15.2892	8.62446	11.1328	clone_27_peak_17
chr1	1307540	1307639	100	1307599	20.63	17.8802	9.41972	13.611	clone_27_peak_18
chr1	1310719	1310827	109	1310728	33.52	12.6807	4.315	8.64922	clone_27_peak_19
chr1	1334743	1334980	238	1334802	37.39	15.5595	4.79846	11.3912	clone_27_peak_20
chr1	1343252	1343338	87	1343299	9.02	6.95301	5.01231	3.25663	clone_27_peak_21
chr1	1373593	1373703	111	1373668	8.38	10.1549	7.1136	6.27166	clone_27_peak_22
chr1	1376431	1376490	60	1376457	21.27	15.2574	7.4241	11.1011	clone_27_peak_23
chr1	1398025	1398116	92	1398069	7.09	8.64601	6.11085	4.84765	clone_27_peak_24
chr1	1440436	1440489	54	1440465	18.05	17.2961	9.40238	13.0631	clone_27_peak_25
chr1	1440965	1441089	125	1441046	70.26	49.2489	10.1804	44.0252	clone_27_peak_26
chr1	1447417	1447494	78	1447457	27.72	17.3804	7.17961	13.1408	clone_27_peak_27
chr1	1565798	1565854	57	1565850	10.31	5.08049	3.77128	1.5511	clone_27_peak_28
chr1	1590808	1590894	87	1590858	20.63	14.2141	7.20923	10.1149	clone_27_peak_29
chr1	1609252	1609334	83	1609272	6.45	4.07966	3.72308	0.66692	clone_27_peak_30
chr1	1624733	1624954	222	1624818	96.69	42.055	5.7466	37.0125	clone_27_peak_31
chr1	1656126	1656179	54	1656149	19.98	5.28566	2.99758	1.73421	clone_27_peak_32
chr1	1678049	1678178	130	1678075	80.58	44.0498	7.41608	38.9569	clone_27_peak_33
chr1	1837780	1837891	112	1837846	22.56	12.6839	5.89038	8.64986	clone_27_peak_34
chr1	2126508	2126574	67	2126534	8.38	5.34812	4.28702	1.79313	clone_27_peak_35
chr1	2126713	2126845	133	2126801	38.03	45.4632	18.7655	40.3372	clone_27_peak_36
chr1	2232632	2232709	78	2232685	24.5	8.23007	3.6422	4.45348	clone_27_peak_37
chr1	2313331	2313453	123	2313367	36.74	26.7525	9.43576	22.1582	clone_27_peak_38
chr1	2345971	2346049	79	2346008	12.89	6.6833	4.63077	3.02104	clone_27_peak_39
chr1	2479584	2479667	84	2479637	16.12	14.9606	8.55769	10.8234	clone_27_peak_40
chr1	2480290	2480345	56	2480337	57.37	22.6584	4.86423	18.209	clone_27_peak_41
chr1	3236675	3236728	54	3236691	4.51	6.09012	4.74381	2.46529	clone_27_peak_42
chr1	3407942	3408037	96	3407963	8.38	3.62443	3.12667	0.28114	clone_27_peak_43
chr1	3481957	3482048	92	3481965	8.38	5.94877	4.69	2.32952	clone_27_peak_44
chr1	3526810	3526863	54	3526824	10.31	7.99793	5.65692	4.22871	clone_27_peak_45
chr1	3535729	3535793	65	3535743	58.02	25.4061	5.36503	20.8653	clone_27_peak_46
chr1	3537835	3537951	117	3537921	20.63	14.2141	7.20923	10.1149	clone_27_peak_47
chr1	3641123	3641183	61	3641159	26.43	13.452	5.48584	9.38276	clone_27_peak_48
chr1	5570072	5570139	68	5570094	7.09	10.1872	6.71321	6.29892	clone_27_peak_49
chr1	5806026	5806088	63	5806055	16.76	10.2513	5.92	6.34123	clone_27_peak_50
chr1	6035363	6035454	92	6035413	19.98	17.3805	9.59007	13.1408	clone_27_peak_51
chr1	6040628	6040703	76	6040681	8.38	5.94877	4.69	2.32952	clone_27_peak_52
chr1	6086242	6086338	97	6086315	19.98	10.0802	5.24577	6.19831	clone_27_peak_53
chr1	6259670	6259723	54	6259684	16.76	3.75727	2.53714	0.38704	clone_27_peak_54
chr1	6279091	6279158	68	6279096	3.22	3.44998	3.18963	0.12908	clone_27_peak_55
chr1	6305208	6305363	156	6305311	16.12	3.75727	2.44505	0.38704	clone_27_peak_56
chr1	6306880	6307024	145	6306951	33.52	16.81	5.75333	12.5962	clone_27_peak_57
chr1	6403652	6403760	109	6403682	40.61	22.9833	6.93512	18.5222	clone_27_peak_58
chr1	6408145	6408198	54	6408188	5.8	3.22608	3.40077	0	clone_27_peak_59
chr1	6423248	6423394	147	6423275	13.54	20.3456	11.9547	15.9817	clone_27_peak_60
chr1	6498242	6498303	62	6498273	20.63	26.4904	14.5543	21.9113	clone_27_peak_61
chr1	6535726	6535780	55	6535772	32.23	11.9912	4.15384	8.00654	clone_27_peak_62
chr1	6546673	6546768	96	6546696	34.16	17.6571	5.86077	13.3955	clone_27_peak_63
chr1	6550081	6550135	55	6550107	15.47	13.7287	8.23538	9.64225	clone_27_peak_64
chr1	6614585	6614695	111	6614688	31.59	11.3145	4.07327	7.35774	clone_27_peak_65
chr1	6761926	6762103	178	6761978	50.92	23.5351	5.7694	19.0577	clone_27_peak_66
chr1	6780201	6780263	63	6780250	26.43	11.2515	4.57154	7.29584	clone_27_peak_67
chr1	6787670	6787727	58	6787701	23.85	11.0053	4.97015	7.06313	clone_27_peak_68
chr1	7130607	7130677	71	7130640	19.98	18.7993	10.4915	14.4887	clone_27_peak_69
chr1	7278469	7278522	54	7278474	4.51	6.09012	4.74381	2.46529	clone_27_peak_70
chr1	7707448	7707512	65	7707481	7.74	4.98931	4.36769	1.4746	clone_27_peak_71
chr1	7727737	7727847	111	7727764	64.46	24.0609	4.67582	19.5684	clone_27_peak_72
chr1	7868470	7868524	55	7868502	19.98	7.99138	4.19661	4.22871	clone_27_peak_73
chr1	7916643	7916696	54	7916648	14.83	4.70046	3.16523	1.22498	clone_27_peak_74
chr1	7962970	7963030	61	7962984	12.89	6.6833	4.63077	3.02104	clone_27_peak_75
chr1	8042467	8042619	153	8042515	39.32	36.7173	13.4405	31.8265	clone_27_peak_76
chr1	8075158	8075254	97	8075210	4.51	7.42785	5.07392	3.71604	clone_27_peak_77
chr1	8409160	8409232	73	8409212	13.54	5.46828	3.63423	1.90719	clone_27_peak_78
chr1	8877789	8877855	67	8877838	10.96	5.08049	3.98615	1.5511	clone_27_peak_79
chr1	8922683	8922738	56	8922719	5.16	6.42006	4.86867	2.77706	clone_27_peak_80
chr1	9048268	9048321	54	9048268	23.21	11.0053	4.84123	7.06313	clone_27_peak_81
chr1	9065331	9065417	87	9065354	48.35	40.6812	12.3365	35.6798	clone_27_peak_82
chr1	9129814	9129884	71	9129839	20.63	14.2141	7.20923	10.1149	clone_27_peak_83
chr1	9170970	9171069	100	9171017	37.39	20.2698	6.39795	15.9089	clone_27_peak_84
chr1	9327227	9327377	151	9327329	52.21	27.8207	6.65173	23.196	clone_27_peak_85
chr1	9335835	9335915	81	9335852	9.67	4.33257	3.55641	0.88459	clone_27_peak_86
chr1	9349223	9349276	54	9349249	48.99	27.2051	7.14154	22.5932	clone_27_peak_87
chr1	9362908	9362961	54	9362913	4.51	5.48488	4.53315	1.92058	clone_27_peak_88
chr1	9516002	9516102	101	9516049	8.38	5.94877	4.69	2.32952	clone_27_peak_89
chr1	9551258	9551378	121	9551293	65.75	54.7104	13.3501	49.3536	clone_27_peak_90
chr1	9555443	9555550	108	9555482	30.3	16.9306	6.25938	12.7101	clone_27_peak_91
chr1	9648578	9648783	206	9648678	95.4	93.9175	19.2806	87.832	clone_27_peak_92
chr1	9687135	9687271	137	9687180	82.51	31.5114	4.9124	26.7712	clone_27_peak_93
chr1	9762471	9762524	54	9762486	10.96	7.99793	5.97923	4.22871	clone_27_peak_94
chr1	9785251	9785312	62	9785274	22.56	16.3197	7.85384	12.1199	clone_27_peak_95
chr1	9844756	9844810	55	9844781	30.94	6.22951	2.66179	2.5961	clone_27_peak_96
chr1	9927691	9927755	65	9927727	116.68	84.8266	11.7675	78.8831	clone_27_peak_97
chr1	9935067	9935166	100	9935083	19.34	18.7993	10.1692	14.4887	clone_27_peak_98
chr1	9970547	9970653	107	9970638	33.52	9.80686	3.452	5.93938	clone_27_peak_99
chr1	10003373	10003457	85	10003425	16.76	7.66459	4.44	3.9225	clone_27_peak_100
chr1	10092689	10092998	310	10092805	39.97	15.1687	4.55179	11.023	clone_27_peak_101
chr1	10270389	10270476	88	10270415	36.74	27.451	9.77293	22.8377	clone_27_peak_102
chr1	10488237	10488336	100	10488288	52.86	30.9436	7.69406	26.2192	clone_27_peak_103
chr1	10490407	10490502	96	10490416	16.76	7.66459	4.44	3.9225	clone_27_peak_104
chr1	10490717	10490836	120	10490800	25.14	19.0752	8.41597	14.7616	clone_27_peak_105
chr1	10970126	10970190	65	10970141	10.96	7.99793	5.97923	4.22871	clone_27_peak_106
chr1	11021223	11021278	56	11021240	30.94	12.3086	4.56307	8.30746	clone_27_peak_107
chr1	11120198	11120307	110	11120223	37.39	27.8561	9.59692	23.2242	clone_27_peak_108
chr1	11301905	11301967	63	11301945	12.25	10.1966	6.62384	6.29892	clone_27_peak_109
chr1	11397749	11397802	54	11397762	3.22	5.28397	3.81144	1.73396	clone_27_peak_110
chr1	11702643	11702699	57	11702663	33.52	16.81	5.75333	12.5962	clone_27_peak_111
chr1	11705891	11705951	61	11705924	79.29	50.0368	8.92085	44.7947	clone_27_peak_112
chr1	11771315	11771369	55	11771343	7.74	10.9919	7.51754	7.05413	clone_27_peak_113
chr1	11898846	11898923	78	11898896	21.27	31.9533	16.822	27.1959	clone_27_peak_114
chr1	11967881	11967976	96	11967898	48.99	24.3491	6.24884	19.8373	clone_27_peak_115
chr1	11968614	11968695	82	11968622	9.67	4.33257	3.55641	0.88459	clone_27_peak_116
chr1	12178821	12178877	57	12178838	10.96	17.8255	10.6886	13.5593	clone_27_peak_117
chr1	12184987	12185099	113	12185015	23.21	17.4005	8.06871	13.1537	clone_27_peak_118
chr1	12202945	12202998	54	12202971	3.87	3.20073	3.53243	0	clone_27_peak_119
chr1	12244497	12244554	58	12244514	10.31	12.399	8.21033	8.388	clone_27_peak_120
chr1	12256827	12256916	90	12256874	14.83	4.70046	3.16523	1.22498	clone_27_peak_121
chr1	12269012	12269129	118	12269100	45.12	27.7107	7.68718	23.0889	clone_27_peak_122
chr1	12290023	12290109	87	12290062	16.12	10.2513	5.70513	6.34123	clone_27_peak_123
chr1	12680022	12680078	57	12680058	24.5	14.5125	6.37384	10.3977	clone_27_peak_124
chr1	13106580	13106634	55	13106613	6.45	11.1989	6.85744	7.25004	clone_27_peak_125
chr1	13460253	13460311	59	13460263	7.09	4.98931	4.04538	1.4746	clone_27_peak_126
chr1	13462509	13462562	54	13462524	7.09	13.1687	7.45109	9.11666	clone_27_peak_127
chr1	13840539	13840607	69	13840566	9.02	14.5285	8.62703	10.4097	clone_27_peak_128
chr1	13897592	13897645	54	13897601	7.09	4.98931	4.04538	1.4746	clone_27_peak_129
chr1	14151725	14151781	57	14151733	5.16	8.57183	5.52984	4.77597	clone_27_peak_130
chr1	15373164	15373239	76	15373172	3.87	4.97472	4.30922	1.4746	clone_27_peak_131
chr1	15389126	15389179	54	15389129	6.45	4.07966	3.72308	0.66692	clone_27_peak_132
chr1	15455162	15455225	64	15455203	54.15	24.4532	5.51477	19.9386	clone_27_peak_133
chr1	15599217	15599270	54	15599219	13.54	5.46828	3.63423	1.90719	clone_27_peak_134
chr1	15650189	15650242	54	15650226	27.72	17.3804	7.17961	13.1408	clone_27_peak_135
chr1	15710936	15711002	67	15710969	5.16	5.91432	4.65024	2.30898	clone_27_peak_136
chr1	15738255	15738320	66	15738295	7.09	4.98931	4.04538	1.4746	clone_27_peak_137
chr1	15757794	15757866	73	15757834	24.5	35.9112	18.5017	31.0377	clone_27_peak_138
chr1	15921730	15921797	68	15921772	3.87	4.59828	4.18906	1.13277	clone_27_peak_139
chr1	16118619	16118732	114	16118686	19.34	10.0802	5.08461	6.19831	clone_27_peak_140
chr1	16142179	16142239	61	16142193	9.67	6.95301	5.33461	3.25663	clone_27_peak_141
chr1	16335654	16335713	60	16335678	37.39	27.8561	9.59692	23.2242	clone_27_peak_142
chr1	16343979	16344222	244	16344189	38.03	28.9709	9.75807	24.3049	clone_27_peak_143
chr1	16359490	16359552	63	16359506	35.45	25.6604	9.11346	21.1025	clone_27_peak_144
chr1	16382735	16382806	72	16382760	43.19	54.8491	22.0946	49.4871	clone_27_peak_145
chr1	16405514	16405641	128	16405538	37.39	20.2698	6.39795	15.9089	clone_27_peak_146
chr1	16408982	16409035	54	16408991	14.18	12.5229	7.59077	8.49783	clone_27_peak_147
chr1	16514355	16514460	106	16514420	81.22	48.288	8.22215	43.0873	clone_27_peak_148
chr1	16571046	16571104	59	16571058	29.65	16.0393	6.13046	11.8589	clone_27_peak_149
chr1	16690018	16690114	97	16690052	18.05	7.28745	3.80984	3.57838	clone_27_peak_150
chr1	16767069	16767155	87	16767128	21.27	22.2492	11.6122	17.8148	clone_27_peak_151
chr1	16825577	16825649	73	16825645	7.09	4.07983	3.44288	0.66692	clone_27_peak_152
chr1	16835717	16835819	103	16835770	14.83	12.5229	7.91307	8.49783	clone_27_peak_153
chr1	16840020	16840112	93	16840068	14.18	3.6454	2.53026	0.29967	clone_27_peak_154
chr1	16947674	16947735	62	16947687	41.26	23.9089	7.04256	19.4214	clone_27_peak_155
chr1	16992817	16992920	104	16992829	14.18	10.7097	6.46023	6.78634	clone_27_peak_156
chr1	17011415	17011483	69	17011436	47.06	23.5025	6.00711	19.0302	clone_27_peak_157
chr1	17036422	17036529	108	17036468	52.86	20.8853	4.89622	16.5023	clone_27_peak_158
chr1	17067574	17067712	139	17067597	9.02	7.06539	5.08347	3.3651	clone_27_peak_159
chr1	17240383	17240436	54	17240423	39.32	13.5438	4.03215	9.47282	clone_27_peak_160
chr1	17242167	17242224	58	17242175	9.02	8.73343	6.10289	4.92307	clone_27_peak_161
chr1	17274938	17275117	180	17274976	41.9	4.01865	1.86522	0.62116	clone_27_peak_162
chr1	17278287	17278389	103	17278299	9.67	6.95301	5.33461	3.25663	clone_27_peak_163
chr1	17287276	17287335	60	17287329	9.67	6.95301	5.33461	3.25663	clone_27_peak_164
chr1	17372723	17372815	93	17372766	9.02	14.5285	8.62703	10.4097	clone_27_peak_165
chr1	17380652	17380740	89	17380656	21.27	7.73977	3.71205	3.99364	clone_27_peak_166
chr1	17386301	17386355	55	17386326	21.92	11.7967	5.72923	7.81599	clone_27_peak_167
chr1	17452380	17452465	86	17452429	32.88	9.22533	3.38754	5.39654	clone_27_peak_168
chr1	17732818	17732871	54	17732856	16.12	10.2513	5.70513	6.34123	clone_27_peak_169
chr1	17804007	17804061	55	17804047	5.16	9.28684	5.67014	5.43758	clone_27_peak_170
chr1	17820836	17820999	164	17820930	23.85	24.2093	12.4254	19.707	clone_27_peak_171
chr1	17828959	17829021	63	17828999	30.94	16.9306	6.3883	12.7101	clone_27_peak_172
chr1	17933500	17933553	54	17933528	10.96	17.6152	10.6373	13.3562	clone_27_peak_173
chr1	17988215	17988268	54	17988232	7.09	4.98931	4.04538	1.4746	clone_27_peak_174
chr1	17998465	17998591	127	17998566	9.02	11.5821	7.57146	7.61428	clone_27_peak_175
chr1	18626356	18626409	54	18626370	3.87	5.46326	4.43647	1.90526	clone_27_peak_176
chr1	18924049	18924117	69	18924102	10.31	16.3609	9.73652	12.157	clone_27_peak_177
chr1	19201873	19201936	64	19201912	25.14	37.7489	18.9695	32.8269	clone_27_peak_178
chr1	19210592	19210645	54	19210620	3.87	5.12214	4.35081	1.59127	clone_27_peak_179
chr1	19210771	19210881	111	19210805	23.21	45.5856	21.5319	40.4579	clone_27_peak_180
chr1	19233553	19233638	86	19233606	15.47	6.9063	4.11769	3.23727	clone_27_peak_181
chr1	19567908	19567966	59	19567946	32.88	27.847	11.2918	23.2175	clone_27_peak_182
chr1	19668134	19668187	54	19668144	16.76	10.2513	5.92	6.34123	clone_27_peak_183
chr1	19717621	19717677	57	19717632	7.09	4.98931	4.04538	1.4746	clone_27_peak_184
chr1	19717909	19718022	114	19717973	10.31	3.53412	2.82846	0.20518	clone_27_peak_185
chr1	19775485	19775538	54	19775493	3.87	4.59828	4.18906	1.13277	clone_27_peak_186
chr1	19980336	19980391	56	19980358	34.81	17.6571	5.9682	13.3955	clone_27_peak_187
chr1	19986443	19986544	102	19986495	19.34	10.0802	5.08461	6.19831	clone_27_peak_188
chr1	19988388	19988441	54	19988414	7.09	9.61435	6.50906	5.74972	clone_27_peak_189
chr1	20031181	20031234	54	20031224	14.18	6.17367	3.79538	2.54102	clone_27_peak_190
chr1	20042192	20042304	113	20042286	148.91	122.28	14.9906	115.83	clone_27_peak_191
chr1	20088853	20088946	94	20088898	6.45	9.72416	6.52942	5.85892	clone_27_peak_192
chr1	20137850	20137930	81	20137891	7.09	12.3798	7.30213	8.36983	clone_27_peak_193
chr1	20208697	20208988	292	20208750	52.86	27.8207	6.7323	23.196	clone_27_peak_194
chr1	20244655	20244749	95	20244701	23.21	13.5895	6.05154	9.51044	clone_27_peak_195
chr1	20521759	20521884	126	20521831	9.67	14.5285	9.18178	10.4097	clone_27_peak_196
chr1	20539491	20539544	54	20539541	10.96	5.08049	3.98615	1.5511	clone_27_peak_197
chr1	20820441	20820548	108	20820488	140.53	83.9154	8.84538	77.9855	clone_27_peak_198
chr1	20848921	20849028	108	20848996	10.31	7.99793	5.65692	4.22871	clone_27_peak_199
chr1	20959862	20959940	79	20959913	58.02	53.2725	14.7538	47.9521	clone_27_peak_200
chr1	20966782	20966835	54	20966817	11.6	18.2311	10.846	13.956	clone_27_peak_201
chr1	21023051	21023111	61	21023062	45.12	31.7444	9.22461	26.9942	clone_27_peak_202
chr1	21023355	21023516	162	21023473	36.74	22.5515	7.54861	18.103	clone_27_peak_203
chr1	21502008	21502061	54	21502037	4.51	4.3279	4.00022	0.88459	clone_27_peak_204
chr1	21521859	21521927	69	21521878	4.51	5.48488	4.53315	1.92058	clone_27_peak_205
chr1	21543504	21543564	61	21543529	11.6	18.2311	10.846	13.956	clone_27_peak_206
chr1	21558616	21558669	54	21558653	5.8	3.22608	3.40077	0	clone_27_peak_207
chr1	21581857	21581910	54	21581887	26.43	5.19226	2.49357	1.66097	clone_27_peak_208
chr1	21620962	21621025	64	21620987	8.38	5.94877	4.69	2.32952	clone_27_peak_209
chr1	21660930	21660991	62	21660982	16.76	4.70182	2.96	1.22498	clone_27_peak_210
chr1	21861437	21861550	114	21861451	5.8	5.91432	5.13711	2.30898	clone_27_peak_211
chr1	21901240	21901447	208	21901360	23.85	9.09299	4.14179	5.2663	clone_27_peak_212
chr1	22236565	22236673	109	22236570	5.8	3.22608	3.40077	0	clone_27_peak_213
chr1	22290628	22290681	54	22290654	23.21	13.5895	6.05154	9.51044	clone_27_peak_214
chr1	22345737	22345803	67	22345763	4.51	4.3279	4.00022	0.88459	clone_27_peak_215
chr1	22747096	22747169	74	22747120	8.38	5.94877	4.69	2.32952	clone_27_peak_216
chr1	22968667	22968730	64	22968683	12.89	10.1966	6.94615	6.29892	clone_27_peak_217
chr1	23031094	23031182	89	23031133	32.88	11.9912	4.23442	8.00654	clone_27_peak_218
chr1	23303055	23303119	65	23303095	54.15	24.4532	5.51477	19.9386	clone_27_peak_219
chr1	23310527	23310693	167	23310657	11.6	9.08008	6.30154	5.25587	clone_27_peak_220
chr1	23312239	23312292	54	23312246	8.38	5.94877	4.69	2.32952	clone_27_peak_221
chr1	23425356	23425423	68	23425396	21.92	15.2574	7.63897	11.1011	clone_27_peak_222
chr1	23511301	23511363	63	23511336	5.16	6.93086	5.06326	3.25663	clone_27_peak_223
chr1	23694765	23694926	162	23694876	23.85	3.33362	2.0709	0.02397	clone_27_peak_224
chr1	23695449	23695515	67	23695475	12.25	7.40001	4.85619	3.68884	clone_27_peak_225
chr1	23730584	23730653	70	23730619	36.1	43.5615	18.5492	38.4808	clone_27_peak_226
chr1	23823698	23823751	54	23823724	12.25	6.6833	4.4159	3.02104	clone_27_peak_227
chr1	23866447	23866612	166	23866486	108.3	93.9224	15.6136	87.8361	clone_27_peak_228
chr1	23871337	23871446	110	23871347	29.65	19.3689	7.66307	15.0407	clone_27_peak_229
chr1	23903953	23904011	59	23903968	4.51	6.47629	4.85666	2.82935	clone_27_peak_230
chr1	23961597	23961704	108	23961653	21.27	30.5029	16.1628	25.7878	clone_27_peak_231
chr1	23963997	23964134	138	23964098	26.43	16.4086	6.8573	12.2016	clone_27_peak_232
chr1	23984336	23984396	61	23984357	12.25	20.1359	11.4008	15.7803	clone_27_peak_233
chr1	24077952	24078016	65	24077979	6.45	11.1989	6.85744	7.25004	clone_27_peak_234
chr1	24098772	24098834	63	24098804	76.71	68.5176	15.5418	62.8645	clone_27_peak_235
chr1	24136350	24136411	62	24136394	32.23	9.22533	3.32308	5.39654	clone_27_peak_236
chr1	24137415	24137497	83	24137459	7.09	8.1312	5.87138	4.35753	clone_27_peak_237
chr1	24397511	24397584	74	24397568	10.96	7.99793	5.97923	4.22871	clone_27_peak_238
chr1	24477104	24477165	62	24477132	33.52	45.1499	20.9466	40.0309	clone_27_peak_239
chr1	24517487	24517715	229	24517625	18.05	9.25272	4.76231	5.41752	clone_27_peak_240
chr1	24525909	24526008	100	24525957	35.45	21.584	7.29077	17.1738	clone_27_peak_241
chr1	24528495	24528548	54	24528520	28.36	12.7692	4.89384	8.73088	clone_27_peak_242
chr1	24667882	24667935	54	24667935	5.16	3.22608	3.07846	0	clone_27_peak_243
chr1	24716728	24716783	56	24716756	7.09	9.46742	6.45299	5.60536	clone_27_peak_244
chr1	24717911	24717988	78	24717933	56.08	38.8988	9.51359	33.944	clone_27_peak_245
chr1	24718956	24719015	60	24718991	13.54	15.5243	9.78258	11.3572	clone_27_peak_246
chr1	24745914	24746080	167	24746036	16.76	20.9249	12.4022	16.541	clone_27_peak_247
chr1	24913871	24913926	56	24913893	17.4	8.44714	4.60115	4.65293	clone_27_peak_248
chr1	24961850	24961932	83	24961898	9.67	16.2681	9.62926	12.0747	clone_27_peak_249
chr1	24969514	24969787	274	24969653	70.91	23.2772	4.22986	18.8087	clone_27_peak_250
chr1	25015205	25015258	54	25015211	5.8	3.22608	3.40077	0	clone_27_peak_251
chr1	25054181	25054242	62	25054207	8.38	5.94877	4.69	2.32952	clone_27_peak_252
chr1	25146638	25146691	54	25146640	2.58	3.20216	3.07957	0	clone_27_peak_253
chr1	25157337	25157404	68	25157364	22.56	44.6887	21.2649	39.5833	clone_27_peak_254
chr1	25174550	25174686	137	25174582	63.17	41.8655	9.16747	36.8381	clone_27_peak_255
chr1	25224773	25224826	54	25224808	15.47	9.31879	5.49025	5.46222	clone_27_peak_256
chr1	25258872	25258929	58	25258907	18.05	12.1886	6.34974	8.1904	clone_27_peak_257
chr1	25324185	25324270	86	25324257	9.67	4.33257	3.55641	0.88459	clone_27_peak_258
chr1	25363800	25363853	54	25363819	9.02	12.4382	7.9271	8.42672	clone_27_peak_259
chr1	25428073	25428149	77	25428098	59.95	47.5043	12.1898	42.3224	clone_27_peak_260
chr1	25525382	25525520	139	25525438	75.42	30.1629	5.09466	25.4593	clone_27_peak_261
chr1	25531482	25531564	83	25531530	16.12	14.9606	8.55769	10.8234	clone_27_peak_262
chr1	25566481	25566593	113	25566545	55.44	58.8473	18.8123	53.4026	clone_27_peak_263
chr1	25847111	25847170	60	25847143	20.63	14.2141	7.20923	10.1149	clone_27_peak_264
chr1	25935197	25935298	102	25935262	27.72	21.8929	9.57282	17.4699	clone_27_peak_265
chr1	25945729	25945782	54	25945739	12.25	10.1966	6.62384	6.29892	clone_27_peak_266
chr1	25950863	25950943	81	25950874	5.8	3.22608	3.40077	0	clone_27_peak_267
chr1	26081466	26081530	65	26081494	3.87	4.59828	4.18906	1.13277	clone_27_peak_268
chr1	26123471	26123537	67	26123519	41.26	21.0061	6.03648	16.6197	clone_27_peak_269
chr1	26137490	26137564	75	26137520	27.72	17.3804	7.17961	13.1408	clone_27_peak_270
chr1	26221965	26222123	159	26222071	41.26	23.9089	7.04256	19.4214	clone_27_peak_271
chr1	26324707	26324913	207	26324748	23.85	7.60524	3.55011	3.87634	clone_27_peak_272
chr1	26361937	26361994	58	26361972	34.81	24.5802	8.9523	20.0532	clone_27_peak_273
chr1	26430384	26430447	64	26430437	5.16	8.22989	5.45053	4.45348	clone_27_peak_274
chr1	26431590	26431644	55	26431619	29.65	11.5922	4.3789	7.62264	clone_27_peak_275
chr1	26471713	26471820	108	26471799	30.3	25.4237	10.4323	20.8774	clone_27_peak_276
chr1	26496279	26496371	93	26496319	24.5	18.4988	8.49846	14.2104	clone_27_peak_277
chr1	26560420	26560677	258	26560472	94.11	40.4924	5.59493	35.4966	clone_27_peak_278
chr1	26602171	26602317	147	26602192	29.01	24.2325	10.0026	19.7243	clone_27_peak_279
chr1	26602907	26602963	57	26602935	9.02	4.33257	3.34154	0.88459	clone_27_peak_280
chr1	26611447	26611539	93	26611527	23.21	7.60524	3.45802	3.87634	clone_27_peak_281
chr1	26614028	26614097	70	26614055	15.47	9.31879	5.49025	5.46222	clone_27_peak_282
chr1	26648121	26648253	133	26648217	36.1	19.3873	6.18307	15.0565	clone_27_peak_283
chr1	26690486	26690539	54	26690510	19.98	13.1909	6.99436	9.13071	clone_27_peak_284
chr1	26718138	26718193	56	26718164	12.89	6.6833	4.63077	3.02104	clone_27_peak_285
chr1	26722939	26722992	54	26722959	5.16	7.66046	5.29855	3.9225	clone_27_peak_286
chr1	26743675	26743740	66	26743703	46.41	46.1144	15.8041	40.9717	clone_27_peak_287
chr1	26796956	26797019	64	26796976	7.74	8.48272	6.51797	4.68795	clone_27_peak_288
chr1	26826768	26826912	145	26826832	28.36	15.1622	5.87261	11.0177	clone_27_peak_289
chr1	26868444	26868526	83	26868492	141.82	84.8919	8.92596	78.9456	clone_27_peak_290
chr1	26872267	26872320	54	26872283	9.67	6.10647	4.7588	2.48078	clone_27_peak_291
chr1	26882248	26882312	65	26882267	14.83	10.2521	6.43863	6.34185	clone_27_peak_292
chr1	26928945	26929029	85	26929024	6.45	7.78529	5.86311	4.03719	clone_27_peak_293
chr1	26946823	26946945	123	26946911	28.36	23.0554	9.78769	18.5895	clone_27_peak_294
chr1	27018863	27018933	71	27018914	8.38	3.62443	3.12667	0.28114	clone_27_peak_295
chr1	27115766	27115874	109	27115832	52.21	25.1721	5.91265	20.6364	clone_27_peak_296
chr1	27204600	27204678	79	27204610	6.45	10.3632	6.68776	6.4511	clone_27_peak_297
chr1	27288507	27288595	89	27288556	5.8	7.92899	5.93606	4.17912	clone_27_peak_298
chr1	27324285	27324343	59	27324318	21.92	11.7967	5.72923	7.81599	clone_27_peak_299
chr1	27371164	27371229	66	27371200	105.72	38.9296	4.85077	33.9746	clone_27_peak_300
chr1	27424007	27424128	122	27424077	107.01	56.3608	7.20041	50.9759	clone_27_peak_301
chr1	27426120	27426182	63	27426160	20.63	10.9285	5.40692	6.99753	clone_27_peak_302
chr1	27429332	27429385	54	27429363	19.98	10.0802	5.24577	6.19831	clone_27_peak_303
chr1	27435766	27435819	54	27435768	3.22	3.15549	3.04081	0	clone_27_peak_304
chr1	27438684	27438764	81	27438711	27.72	5.64714	2.61077	2.07668	clone_27_peak_305
chr1	27481676	27481733	58	27481700	27.07	17.3804	7.01846	13.1408	clone_27_peak_306
chr1	27524546	27524640	95	27524597	21.92	4.47616	2.54632	1.02286	clone_27_peak_307
chr1	27611325	27611388	64	27611348	41.9	16.6034	4.76666	12.3934	clone_27_peak_308
chr1	27623326	27623380	55	27623350	38.68	12.893	3.96769	8.8534	clone_27_peak_309
chr1	27627369	27627528	160	27627457	68.33	66.5958	17.3323	60.9838	clone_27_peak_310
chr1	27648565	27648774	210	27648696	37.39	9.78053	3.19897	5.91479	clone_27_peak_311
chr1	27659428	27659493	66	27659457	14.83	12.5229	7.91307	8.49783	clone_27_peak_312
chr1	27684147	27684203	57	27684179	20.63	20.1225	10.8138	15.77	clone_27_peak_313
chr1	27718892	27719052	161	27718939	12.25	10.1966	6.62384	6.29892	clone_27_peak_314
chr1	27721941	27721994	54	27721952	7.74	6.64376	5.48016	2.99205	clone_27_peak_315
chr1	27722052	27722165	114	27722068	23.85	9.09299	4.14179	5.2663	clone_27_peak_316
chr1	27742997	27743225	229	27743189	16.76	4.70182	2.96	1.22498	clone_27_peak_317
chr1	27883387	27883454	68	27883404	39.32	22.068	6.72025	17.6387	clone_27_peak_318
chr1	27895023	27895211	189	27895052	28.36	5.32932	2.44692	1.77559	clone_27_peak_319
chr1	27930534	27930621	88	27930616	6.45	4.07966	3.72308	0.66692	clone_27_peak_320
chr1	27933043	27933107	65	27933096	7.09	4.98931	4.04538	1.4746	clone_27_peak_321
chr1	27933834	27933936	103	27933890	11.6	5.86499	4.20102	2.26383	clone_27_peak_322
chr1	27944944	27945031	88	27945024	7.74	4.98931	4.36769	1.4746	clone_27_peak_323
chr1	27989757	27989939	183	27989864	35.45	14.0966	4.55673	10.0021	clone_27_peak_324
chr1	27995798	27995854	57	27995820	45.77	37.0673	11.6919	32.163	clone_27_peak_325
chr1	27998812	27998946	135	27998896	12.89	4.79185	3.47308	1.30526	clone_27_peak_326
chr1	28052179	28052294	116	28052259	32.88	15.9754	5.64589	11.8	clone_27_peak_327
chr1	28184689	28184811	123	28184742	94.11	70.737	11.8892	65.0395	clone_27_peak_328
chr1	28306252	28306336	85	28306315	10.31	13.9635	8.90854	9.87105	clone_27_peak_329
chr1	28415244	28415339	96	28415255	14.18	8.41215	5.06051	4.62323	clone_27_peak_330
chr1	28503204	28503322	119	28503280	25.78	15.4524	6.69615	11.2861	clone_27_peak_331
chr1	28535539	28535592	54	28535562	10.96	7.99793	5.97923	4.22871	clone_27_peak_332
chr1	28575131	28575190	60	28575161	26.43	16.4086	6.8573	12.2016	clone_27_peak_333
chr1	28686318	28686425	108	28686344	19.34	10.0802	5.08461	6.19831	clone_27_peak_334
chr1	28844639	28844801	163	28844753	18.05	9.25272	4.76231	5.41752	clone_27_peak_335
chr1	28975683	28975768	86	28975735	14.83	8.41215	5.27538	4.62323	clone_27_peak_336
chr1	28975922	28975978	57	28975947	9.67	8.37279	6.26864	4.59448	clone_27_peak_337
chr1	28995206	28995296	91	28995239	18.69	5.85335	3.28231	2.2575	clone_27_peak_338
chr1	29063204	29063376	173	29063250	26.43	16.4086	6.8573	12.2016	clone_27_peak_339
chr1	29203834	29203915	82	29203875	32.23	37.36	16.6154	32.4445	clone_27_peak_340
chr1	29208701	29208771	71	29208749	30.94	16.9306	6.3883	12.7101	clone_27_peak_341
chr1	29508465	29508662	198	29508551	96.05	89.7599	17.3609	83.7445	clone_27_peak_342
chr1	29528806	29528913	108	29528846	3.87	4.90567	4.28871	1.41623	clone_27_peak_343
chr1	29572429	29572526	98	29572480	5.8	8.96749	6.19899	5.15204	clone_27_peak_344
chr1	29658872	29658931	60	29658896	14.18	19.5902	11.4664	15.2559	clone_27_peak_345
chr1	30266010	30266139	130	30266038	22.56	16.3197	7.85384	12.1199	clone_27_peak_346
chr1	30853341	30853452	112	30853416	13.54	4.11731	2.90738	0.69244	clone_27_peak_347
chr1	31192172	31192304	133	31192266	35.45	12.4287	4.05043	8.41722	clone_27_peak_348
chr1	31213466	31213519	54	31213485	3.22	4.59828	3.63432	1.13277	clone_27_peak_349
chr1	31251367	31251462	96	31251414	5.16	3.22608	3.07846	0	clone_27_peak_350
chr1	31252555	31252715	161	31252603	48.35	24.3491	6.16827	19.8373	clone_27_peak_351
chr1	31255314	31255376	63	31255343	19.98	18.7993	10.4915	14.4887	clone_27_peak_352
chr1	31384374	31384427	54	31384418	7.74	8.64601	6.59772	4.84765	clone_27_peak_353
chr1	31402426	31402518	93	31402447	10.96	7.99793	5.97923	4.22871	clone_27_peak_354
chr1	31628205	31628293	89	31628234	20.63	20.3699	10.9674	16.0052	clone_27_peak_355
chr1	31635669	31635725	57	31635701	61.24	30.1767	6.22384	25.4719	clone_27_peak_356
chr1	31867564	31867678	115	31867665	24.5	5.931	2.83282	2.32519	clone_27_peak_357
chr1	31894415	31894481	67	31894440	17.4	22.2641	12.7086	17.8296	clone_27_peak_358
chr1	31896374	31896567	194	31896547	23.21	5.42882	2.68957	1.87214	clone_27_peak_359
chr1	31971667	31971780	114	31971768	7.09	6.64376	5.07576	2.99205	clone_27_peak_360
chr1	32014637	32014744	108	32014678	38.03	7.50651	2.60215	3.78737	clone_27_peak_361
chr1	32029814	32029867	54	32029837	9.67	6.95301	5.33461	3.25663	clone_27_peak_362
chr1	32053513	32053579	67	32053543	18.05	28.0005	14.9994	23.3651	clone_27_peak_363
chr1	32059740	32059810	71	32059762	15.47	13.7287	8.23538	9.64225	clone_27_peak_364
chr1	32083890	32083943	54	32083916	8.38	5.94877	4.69	2.32952	clone_27_peak_365
chr1	32098900	32098953	54	32098919	7.74	12.2124	7.84568	8.21352	clone_27_peak_366
chr1	32211384	32211441	58	32211412	25.78	19.6141	8.9282	15.2717	clone_27_peak_367
chr1	32228363	32228452	90	32228402	13.54	11.3449	7.26846	7.38152	clone_27_peak_368
chr1	32254930	32255018	89	32254980	76.71	55.8153	11.1013	50.4412	clone_27_peak_369
chr1	32405471	32405635	165	32405600	32.23	18.7537	6.64615	14.4538	clone_27_peak_370
chr1	32429853	32429915	63	32429879	50.28	32.6708	8.54666	27.8982	clone_27_peak_371
chr1	32866583	32866636	54	32866620	16.12	7.66459	4.27884	3.9225	clone_27_peak_372
chr1	32879704	32879761	58	32879722	21.27	15.2574	7.4241	11.1011	clone_27_peak_373
chr1	32986173	32986232	60	32986204	116.03	67.8626	8.35934	62.2274	clone_27_peak_374
chr1	33177917	33178067	151	33177932	12.25	6.6833	4.4159	3.02104	clone_27_peak_375
chr1	33283047	33283183	137	33283079	15.47	11.0642	6.55683	7.12142	clone_27_peak_376
chr1	33338376	33338492	117	33338429	14.83	6.17367	3.95654	2.54102	clone_27_peak_377
chr1	33342390	33342443	54	33342421	5.8	3.22608	3.40077	0	clone_27_peak_378
chr1	33399172	33399228	57	33399200	15.47	6.9063	4.11769	3.23727	clone_27_peak_379
chr1	33430545	33430626	82	33430571	36.74	19.3873	6.29051	15.0565	clone_27_peak_380
chr1	33446984	33447047	64	33446989	7.74	4.98931	4.36769	1.4746	clone_27_peak_381
chr1	33458151	33458211	61	33458210	14.18	4.70046	3.03631	1.22498	clone_27_peak_382
chr1	33502567	33502669	103	33502584	11.6	3.03847	2.52061	0	clone_27_peak_383
chr1	33546629	33546701	73	33546673	10.31	7.99793	5.65692	4.22871	clone_27_peak_384
chr1	33552109	33552167	59	33552141	7.09	9.25868	6.37068	5.42112	clone_27_peak_385
chr1	33565012	33565197	186	33565144	22.56	12.6839	5.89038	8.64986	clone_27_peak_386
chr1	33565387	33565440	54	33565404	19.34	7.99138	4.06769	4.22871	clone_27_peak_387
chr1	33592887	33593076	190	33592975	206.28	109.398	7.67692	103.095	clone_27_peak_388
chr1	33761228	33761290	63	33761255	56.08	50.6917	14.2704	45.4353	clone_27_peak_389
chr1	33764436	33764493	58	33764442	16.12	14.9606	8.55769	10.8234	clone_27_peak_390
chr1	33896659	33896773	115	33896765	22.56	5.86828	2.94519	2.26613	clone_27_peak_391
chr1	33921583	33921649	67	33921614	19.34	18.7993	10.1692	14.4887	clone_27_peak_392
chr1	33936233	33936311	79	33936271	90.25	57.1589	9.12461	51.7544	clone_27_peak_393
chr1	33938010	33938240	231	33938051	32.88	22.4566	8.46884	18.0127	clone_27_peak_394
chr1	34078554	34078698	145	34078649	18.05	7.28745	3.80984	3.57838	clone_27_peak_395
chr1	34098751	34098884	134	34098809	22.56	12.6839	5.89038	8.64986	clone_27_peak_396
chr1	35208399	35208493	95	35208441	18.05	17.4972	9.52461	13.2393	clone_27_peak_397
chr1	35252200	35252266	67	35252245	34.16	30.322	11.7215	25.6095	clone_27_peak_398
chr1	35318339	35318527	189	35318494	112.81	80.3921	11.3808	74.5267	clone_27_peak_399
chr1	35325404	35325542	139	35325491	29.65	13.5501	5.10872	9.47671	clone_27_peak_400
chr1	35667862	35667940	79	35667888	14.83	19.5902	11.9533	15.2559	clone_27_peak_401
chr1	35734154	35734244	91	35734198	11.6	9.08008	6.30154	5.25587	clone_27_peak_402
chr1	35916805	35916888	84	35916850	40.61	82.003	35.8096	76.1072	clone_27_peak_403
chr1	36010757	36010862	106	36010835	16.76	25.9539	14.6053	21.3867	clone_27_peak_404
chr1	36030383	36030457	75	36030412	38.03	46.7329	19.5161	41.5758	clone_27_peak_405
chr1	36034675	36034738	64	36034685	28.36	18.3673	7.34077	14.0861	clone_27_peak_406
chr1	36181235	36181305	71	36181253	32.88	18.7537	6.77507	14.4538	clone_27_peak_407
chr1	36192605	36192677	73	36192631	23.21	13.5895	6.05154	9.51044	clone_27_peak_408
chr1	36348649	36348723	75	36348699	56.08	43.9965	11.4163	38.9054	clone_27_peak_409
chr1	36554347	36554491	145	36554392	48.35	40.6812	12.3365	35.6798	clone_27_peak_410
chr1	36565346	36565410	65	36565374	46.41	38.2629	11.8531	33.325	clone_27_peak_411
chr1	36600479	36600551	73	36600515	7.74	12.3798	7.88392	8.36983	clone_27_peak_412
chr1	36615078	36615335	258	36615231	61.24	18.9772	3.8899	14.665	clone_27_peak_413
chr1	36616555	36616608	54	36616583	10.96	10.7594	7.76523	6.83559	clone_27_peak_414
chr1	36653879	36653979	101	36653929	23.85	24.2093	12.4254	19.707	clone_27_peak_415
chr1	36751218	36751271	54	36751244	20.63	7.09102	3.60461	3.38944	clone_27_peak_416
chr1	36772611	36772682	72	36772629	22.56	4.94366	2.61795	1.45116	clone_27_peak_417
chr1	36832129	36832222	94	36832182	4.51	5.48488	4.53315	1.92058	clone_27_peak_418
chr1	36834781	36834839	59	36834802	28.36	23.0554	9.78769	18.5895	clone_27_peak_419
chr1	36837071	36837133	63	36837096	7.09	9.76815	6.56611	5.90273	clone_27_peak_420
chr1	36886575	36886641	67	36886599	63.17	29.374	5.83384	24.6999	clone_27_peak_421
chr1	37019575	37019628	54	37019625	7.09	4.98931	4.04538	1.4746	clone_27_peak_422
chr1	37169441	37169509	69	37169479	7.09	13.1687	7.45109	9.11666	clone_27_peak_423
chr1	37789541	37789595	55	37789563	7.09	10.9919	6.96279	7.05413	clone_27_peak_424
chr1	37920590	37920653	64	37920632	141.17	97.3603	10.9362	91.2184	clone_27_peak_425
chr1	37952586	37952639	54	37952638	6.45	4.07966	3.72308	0.66692	clone_27_peak_426
chr1	37953130	37953184	55	37953166	45.12	15.9803	4.19301	11.8042	clone_27_peak_427
chr1	37980369	37980514	146	37980388	40.61	31.2332	10.4027	26.4999	clone_27_peak_428
chr1	38019901	38019954	54	38019910	3.87	4.59828	4.18906	1.13277	clone_27_peak_429
chr1	38148212	38148271	60	38148229	32.88	13.7817	4.83934	9.69225	clone_27_peak_430
chr1	38157943	38158189	247	38158045	59.95	37.792	8.70703	32.8669	clone_27_peak_431
chr1	38325287	38325421	135	38325371	26.43	16.4086	6.8573	12.2016	clone_27_peak_432
chr1	38325856	38325980	125	38325952	45.12	24.4922	6.58901	19.9756	clone_27_peak_433
chr1	38397438	38397619	182	38397567	24.5	18.4988	8.49846	14.2104	clone_27_peak_434
chr1	38455723	38455897	175	38455862	195.32	203.091	24.5398	196.009	clone_27_peak_435
chr1	38966158	38966211	54	38966176	3.87	5.67504	4.48284	2.08452	clone_27_peak_436
chr1	39301054	39301132	79	39301088	19.34	18.7993	10.1692	14.4887	clone_27_peak_437
chr1	39338982	39339075	94	39339029	43.83	14.6592	4.0758	10.5385	clone_27_peak_438
chr1	39564471	39564530	60	39564495	7.74	9.54007	6.99726	5.6762	clone_27_peak_439
chr1	39649520	39649621	102	39649550	33.52	19.6848	6.904	15.3406	clone_27_peak_440
chr1	39657410	39657463	54	39657433	5.8	5.20461	4.74968	1.66996	clone_27_peak_441
chr1	39657913	39657996	84	39657928	12.89	6.6833	4.63077	3.02104	clone_27_peak_442
chr1	39658326	39658383	58	39658352	10.31	11.7826	7.90073	7.80746	clone_27_peak_443
chr1	39670140	39670206	67	39670165	5.8	5.91432	5.13711	2.30898	clone_27_peak_444
chr1	39724446	39724551	106	39724524	7.74	10.9919	7.51754	7.05413	clone_27_peak_445
chr1	39732081	39732177	97	39732111	3.87	4.33982	4.09394	0.89138	clone_27_peak_446
chr1	39974784	39974838	55	39974795	19.34	18.1638	9.7781	13.891	clone_27_peak_447
chr1	40005004	40005093	90	40005050	10.96	13.114	9.03207	9.06984	clone_27_peak_448
chr1	40071959	40072064	106	40072020	52.86	19.1159	4.4882	14.8008	clone_27_peak_449
chr1	40075435	40075488	54	40075450	6.45	8.67408	6.20616	4.87504	clone_27_peak_450
chr1	40112036	40112121	86	40112087	14.18	12.5229	7.59077	8.49783	clone_27_peak_451
chr1	40167682	40167735	54	40167712	60.59	84.1327	30.7969	78.2007	clone_27_peak_452
chr1	40185826	40185955	130	40185840	3.87	5.28397	4.39322	1.73396	clone_27_peak_453
chr1	40265002	40265161	160	40265093	32.88	15.9754	5.64589	11.8	clone_27_peak_454
chr1	40265501	40265557	57	40265509	8.38	5.94877	4.69	2.32952	clone_27_peak_455
chr1	40282619	40282691	73	40282664	9.02	8.07214	5.70878	4.30204	clone_27_peak_456
chr1	40283012	40283095	84	40283072	14.83	8.41215	5.27538	4.62323	clone_27_peak_457
chr1	40439338	40439391	54	40439369	25.78	15.4524	6.69615	11.2861	clone_27_peak_458
chr1	40498114	40498169	56	40498152	11.6	9.08008	6.30154	5.25587	clone_27_peak_459
chr1	40506266	40506329	64	40506288	28.36	18.3673	7.34077	14.0861	clone_27_peak_460
chr1	40550512	40550567	56	40550541	19.34	10.0802	5.08461	6.19831	clone_27_peak_461
chr1	40723764	40723910	147	40723869	10.31	5.08049	3.77128	1.5511	clone_27_peak_462
chr1	40779481	40779534	54	40779497	9.02	10.9339	7.27475	7.00165	clone_27_peak_463
chr1	40781059	40781194	136	40781165	26.43	28.1654	13.5386	23.5227	clone_27_peak_464
chr1	40782380	40782466	87	40782430	16.12	10.2513	5.70513	6.34123	clone_27_peak_465
chr1	40804533	40804587	55	40804555	33.52	16.81	5.75333	12.5962	clone_27_peak_466
chr1	40997234	40997320	87	40997278	9.02	11.5821	7.57146	7.61428	clone_27_peak_467
chr1	40998646	40998708	63	40998695	10.31	15.0081	9.30415	10.8674	clone_27_peak_468
chr1	41134700	41134769	70	41134742	26.43	11.2515	4.57154	7.29584	clone_27_peak_469
chr1	41315800	41315895	96	41315843	33.52	16.81	5.75333	12.5962	clone_27_peak_470
chr1	41583004	41583059	56	41583056	6.45	4.07966	3.72308	0.66692	clone_27_peak_471
chr1	41733991	41734044	54	41734022	16.76	10.2513	5.92	6.34123	clone_27_peak_472
chr1	41788704	41788757	54	41788725	5.8	8.22989	6.02119	4.45348	clone_27_peak_473
chr1	41826876	41826997	122	41826900	31.59	26.6287	10.862	22.0441	clone_27_peak_474
chr1	41882875	41882963	89	41882949	12.25	10.1966	6.62384	6.29892	clone_27_peak_475
chr1	41898532	41898595	64	41898564	13.54	20.3456	11.9547	15.9817	clone_27_peak_476
chr1	41975075	41975163	89	41975139	10.31	5.08049	3.77128	1.5511	clone_27_peak_477
chr1	41981907	41982035	129	41981946	49.64	41.9036	12.6588	36.8742	clone_27_peak_478
chr1	42039850	42039972	123	42039872	50.92	19.4413	4.72042	15.109	clone_27_peak_479
chr1	42139119	42139197	79	42139126	3.22	5.20108	3.79295	1.66845	clone_27_peak_480
chr1	42642752	42642822	71	42642800	5.8	7.92899	5.93606	4.17912	clone_27_peak_481
chr1	43043739	43043792	54	43043750	4.51	7.44153	5.07649	3.72334	clone_27_peak_482
chr1	43222813	43222867	55	43222830	7.09	13.1687	7.45109	9.11666	clone_27_peak_483
chr1	43231704	43231760	57	43231741	6.45	7.06342	5.5337	3.36333	clone_27_peak_484
chr1	43396865	43396960	96	43396926	9.02	4.33257	3.34154	0.88459	clone_27_peak_485
chr1	43539470	43539569	100	43539471	8.38	3.62443	3.12667	0.28114	clone_27_peak_486
chr1	43693081	43693149	69	43693125	39.97	36.7173	13.6554	31.8265	clone_27_peak_487
chr1	43703932	43704016	85	43703967	8.38	13.2883	8.22518	9.22674	clone_27_peak_488
chr1	43880459	43880527	69	43880480	10.96	18.2765	10.7928	13.9979	clone_27_peak_489
chr1	43920251	43920362	112	43920279	4.51	5.48488	4.53315	1.92058	clone_27_peak_490
chr1	43994936	43995040	105	43994966	14.18	4.70046	3.03631	1.22498	clone_27_peak_491
chr1	44115624	44115760	137	44115652	47.06	19.1112	4.80569	14.7966	clone_27_peak_492
chr1	44173112	44173213	102	44173123	23.21	7.60524	3.45802	3.87634	clone_27_peak_493
chr1	44229269	44229364	96	44229283	23.21	11.0053	4.84123	7.06313	clone_27_peak_494
chr1	44400511	44400605	95	44400600	10.96	7.99793	5.97923	4.22871	clone_27_peak_495
chr1	44412138	44412347	210	44412302	63.82	52.2812	12.9634	46.9801	clone_27_peak_496
chr1	44471477	44471535	59	44471507	19.98	13.1909	6.99436	9.13071	clone_27_peak_497
chr1	44502407	44502460	54	44502443	11.6	9.08008	6.30154	5.25587	clone_27_peak_498
chr1	44683545	44683598	54	44683565	21.92	15.2574	7.63897	11.1011	clone_27_peak_499
chr1	44703969	44704030	62	44704001	16.12	14.9606	8.55769	10.8234	clone_27_peak_500
chr1	44844027	44844080	54	44844050	5.16	8.69695	5.55679	4.88947	clone_27_peak_501
chr1	45060954	45061007	54	45060995	15.47	6.9063	4.11769	3.23727	clone_27_peak_502
chr1	45118685	45118752	68	45118717	43.19	42.0281	14.7297	36.9862	clone_27_peak_503
chr1	45127481	45127534	54	45127515	4.51	6.8471	4.95088	3.18201	clone_27_peak_504
chr1	45173713	45173773	61	45173737	15.47	13.7287	8.23538	9.64225	clone_27_peak_505
chr1	45180759	45180867	109	45180831	22.56	6.99766	3.36593	3.29844	clone_27_peak_506
chr1	45195071	45195143	73	45195101	39.97	36.7173	13.6554	31.8265	clone_27_peak_507
chr1	45197042	45197170	129	45197064	31.59	15.1537	5.43102	11.011	clone_27_peak_508
chr1	45251913	45252003	91	45251958	15.47	9.31879	5.49025	5.46222	clone_27_peak_509
chr1	45259494	45259553	60	45259525	41.9	23.9089	7.15	19.4214	clone_27_peak_510
chr1	45265459	45265551	93	45265527	30.3	16.9306	6.25938	12.7101	clone_27_peak_511
chr1	45285295	45285364	70	45285363	12.89	3.5627	2.77846	0.22842	clone_27_peak_512
chr1	45301687	45301740	54	45301715	12.89	20.1359	11.9555	15.7803	clone_27_peak_513
chr1	45452293	45452424	132	45452320	14.18	12.5229	7.59077	8.49783	clone_27_peak_514
chr1	45480297	45480354	58	45480322	38.68	24.5208	7.93538	19.9986	clone_27_peak_515
chr1	45766092	45766145	54	45766120	22.56	12.6839	5.89038	8.64986	clone_27_peak_516
chr1	45769504	45769557	54	45769535	11.6	7.12919	5.01715	3.42686	clone_27_peak_517
chr1	45769747	45769874	128	45769816	16.76	15.1588	9.00608	11.0161	clone_27_peak_518
chr1	45805668	45805733	66	45805713	24.5	9.79599	4.24923	5.92885	clone_27_peak_519
chr1	45965805	45965875	71	45965850	11.6	3.03847	2.52061	0	clone_27_peak_520
chr1	45978397	45978476	80	45978446	3.87	5.56069	4.45841	1.9913	clone_27_peak_521
chr1	46035890	46035948	59	46035917	51.57	33.6887	8.76153	28.8814	clone_27_peak_522
chr1	46502862	46502932	71	46502893	48.35	27.2051	7.04945	22.5932	clone_27_peak_523
chr1	46645325	46645428	104	46645378	49.64	20.5956	5.06354	16.2234	clone_27_peak_524
chr1	46806367	46806430	64	46806397	10.31	10.3255	7.09777	6.41475	clone_27_peak_525
chr1	46813912	46814001	90	46813959	10.96	7.99793	5.97923	4.22871	clone_27_peak_526
chr1	46912666	46912758	93	46912716	12.89	10.1966	6.94615	6.29892	clone_27_peak_527
chr1	46943234	46943290	57	46943259	29.01	32.8437	15.0038	28.0557	clone_27_peak_528
chr1	46993858	46993918	61	46993884	19.34	10.0802	5.08461	6.19831	clone_27_peak_529
chr1	47184805	47184871	67	47184845	14.18	4.70046	3.03631	1.22498	clone_27_peak_530
chr1	47191062	47191117	56	47191096	19.98	13.1909	6.99436	9.13071	clone_27_peak_531
chr1	47555180	47555241	62	47555206	27.07	14.2995	5.61477	10.1947	clone_27_peak_532
chr1	47641173	47641236	64	47641201	12.89	17.2954	10.9388	13.0626	clone_27_peak_533
chr1	47644952	47645023	72	47644983	21.92	23.4003	12.6613	18.9304	clone_27_peak_534
chr1	47728660	47728713	54	47728698	5.16	9.28684	5.67014	5.43758	clone_27_peak_535
chr1	47898199	47898313	115	47898250	31.59	26.6287	10.862	22.0441	clone_27_peak_536
chr1	47902247	47902336	90	47902296	43.19	57.8206	23.8448	52.3996	clone_27_peak_537
chr1	47903286	47903687	402	47903453	87.67	47.3458	7.38897	42.1719	clone_27_peak_538
chr1	48192097	48192157	61	48192123	59.3	42.1163	10.0508	37.0712	clone_27_peak_539
chr1	48221254	48221312	59	48221281	7.74	12.3798	7.88392	8.36983	clone_27_peak_540
chr1	48463421	48463479	59	48463430	8.38	14.3011	8.4657	10.1947	clone_27_peak_541
chr1	48575225	48575288	64	48575263	12.25	6.6833	4.4159	3.02104	clone_27_peak_542
chr1	48667998	48668051	54	48668009	18.69	7.28745	3.93877	3.57838	clone_27_peak_543
chr1	48702700	48702753	54	48702706	3.22	4.59828	3.63432	1.13277	clone_27_peak_544
chr1	48963919	48963981	63	48963949	39.97	30.0967	10.2415	25.3951	clone_27_peak_545
chr1	49038427	49038614	188	49038518	48.99	34.9842	9.99815	30.137	clone_27_peak_546
chr1	49143137	49143190	54	49143160	10.31	15.0081	9.30415	10.8674	clone_27_peak_547
chr1	49154190	49154266	77	49154226	16.12	25.9539	14.0751	21.3867	clone_27_peak_548
chr1	49162925	49162992	68	49162967	32.88	22.4566	8.46884	18.0127	clone_27_peak_549
chr1	49283353	49283460	108	49283359	33.52	38.8919	17.26	33.9392	clone_27_peak_550
chr1	49382364	49382417	54	49382376	9.02	8.37279	5.8899	4.59448	clone_27_peak_551
chr1	50737799	50737853	55	50737831	9.67	13.3004	8.77403	9.23554	clone_27_peak_552
chr1	50814539	50814600	62	50814566	18.69	17.4972	9.84692	13.2393	clone_27_peak_553
chr1	51071308	51071368	61	51071336	7.74	12.3798	7.88392	8.36983	clone_27_peak_554
chr1	51339187	51339240	54	51339210	12.25	10.1966	6.62384	6.29892	clone_27_peak_555
chr1	51433852	51433936	85	51433900	29.65	13.5501	5.10872	9.47671	clone_27_peak_556
chr1	51655263	51655324	62	51655290	46.41	22.6649	5.92654	18.2146	clone_27_peak_557
chr1	51658019	51658085	67	51658062	16.12	14.9606	8.55769	10.8234	clone_27_peak_558
chr1	51762630	51762694	65	51762672	37.39	34.1251	12.7959	29.3069	clone_27_peak_559
chr1	52362684	52362738	55	52362713	10.96	16.3609	10.2913	12.157	clone_27_peak_560
chr1	52468088	52468185	98	52468139	31.59	35.8411	16.2931	30.9706	clone_27_peak_561
chr1	52537421	52537474	54	52537448	3.87	5.28397	4.39322	1.73396	clone_27_peak_562
chr1	53651555	53651611	57	53651580	7.09	12.3798	7.30213	8.36983	clone_27_peak_563
chr1	53662366	53662441	76	53662384	19.34	6.46191	3.38974	2.81537	clone_27_peak_564
chr1	53859148	53859208	61	53859180	23.21	7.60524	3.45802	3.87634	clone_27_peak_565
chr1	53910388	53910496	109	53910396	7.74	10.0132	7.1837	6.13768	clone_27_peak_566
chr1	54326698	54326776	79	54326726	4.51	6.39307	4.83366	2.75342	clone_27_peak_567
chr1	54693876	54693930	55	54693888	4.51	6.09012	4.74381	2.46529	clone_27_peak_568
chr1	55257748	55257803	56	55257760	9.67	6.95301	5.33461	3.25663	clone_27_peak_569
chr1	55352921	55353009	89	55352966	10.96	7.05819	5.33383	3.35832	clone_27_peak_570
chr1	55410923	55410977	55	55410944	16.76	14.9606	8.88	10.8234	clone_27_peak_571
chr1	55416425	55416545	121	55416518	19.98	10.0802	5.24577	6.19831	clone_27_peak_572
chr1	55487851	55487959	109	55487909	20.63	20.1225	10.8138	15.77	clone_27_peak_573
chr1	55554290	55554364	75	55554333	4.51	5.48488	4.53315	1.92058	clone_27_peak_574
chr1	55743364	55743428	65	55743402	18.69	9.25272	4.92346	5.41752	clone_27_peak_575
chr1	55803954	55804010	57	55803982	5.16	9.28684	5.67014	5.43758	clone_27_peak_576
chr1	57050752	57050811	60	57050772	5.16	9.28684	5.67014	5.43758	clone_27_peak_577
chr1	57286862	57286931	70	57286904	15.47	13.7287	8.23538	9.64225	clone_27_peak_578
chr1	58227487	58227602	116	58227557	3.87	5.28397	4.39322	1.73396	clone_27_peak_579
chr1	58628797	58628850	54	58628827	4.51	7.44153	5.07649	3.72334	clone_27_peak_580
chr1	58981661	58981742	82	58981674	5.16	7.66046	5.29855	3.9225	clone_27_peak_581
chr1	59012415	59012598	184	59012466	72.84	21.7123	3.88639	17.3001	clone_27_peak_582
chr1	59118392	59118477	86	59118441	41.9	23.9089	7.15	19.4214	clone_27_peak_583
chr1	59205680	59205735	56	59205713	16.12	14.9606	8.55769	10.8234	clone_27_peak_584
chr1	60413170	60413229	60	60413194	8.38	14.3011	8.4657	10.1947	clone_27_peak_585
chr1	60747171	60747237	67	60747184	56.73	31.4215	7.21577	26.6815	clone_27_peak_586
chr1	61231037	61231099	63	61231065	4.51	7.44153	5.07649	3.72334	clone_27_peak_587
chr1	61515662	61515756	95	61515710	38.03	14.4672	4.33692	10.3559	clone_27_peak_588
chr1	61543681	61543778	98	61543769	5.8	5.53261	4.9358	1.96446	clone_27_peak_589
chr1	62548558	62548611	54	62548581	7.09	13.1687	7.45109	9.11666	clone_27_peak_590
chr1	62801500	62801553	54	62801534	7.09	4.98931	4.04538	1.4746	clone_27_peak_591
chr1	62822221	62822370	150	62822328	3.87	5.67504	4.48284	2.08452	clone_27_peak_592
chr1	62873249	62873313	65	62873280	28.36	18.3673	7.34077	14.0861	clone_27_peak_593
chr1	63241014	63241108	95	63241065	6.45	4.07966	3.72308	0.66692	clone_27_peak_594
chr1	63907459	63907531	73	63907487	14.83	26.6591	14.2835	22.071	clone_27_peak_595
chr1	64081642	64081706	65	64081684	22.56	16.3197	7.85384	12.1199	clone_27_peak_596
chr1	64140229	64140282	54	64140239	5.16	6.93086	5.06326	3.25663	clone_27_peak_597
chr1	64157752	64157813	62	64157778	37.39	23.5306	7.67753	19.0543	clone_27_peak_598
chr1	64602941	64603004	64	64602967	50.92	21.3507	5.19246	16.9559	clone_27_peak_599
chr1	64711260	64711313	54	64711280	3.87	5.67504	4.48284	2.08452	clone_27_peak_600
chr1	64712181	64712238	58	64712198	7.09	13.1687	7.45109	9.11666	clone_27_peak_601
chr1	64734908	64734962	55	64734924	18.05	9.25272	4.76231	5.41752	clone_27_peak_602
chr1	65152578	65152647	70	65152615	18.05	28.0005	14.9994	23.3651	clone_27_peak_603
chr1	65290034	65290087	54	65290053	22.56	12.6839	5.89038	8.64986	clone_27_peak_604
chr1	65361313	65361368	56	65361335	6.45	7.78529	5.86311	4.03719	clone_27_peak_605
chr1	65525761	65525814	54	65525805	4.51	6.9511	4.975	3.25663	clone_27_peak_606
chr1	66708474	66708589	116	66708561	65.75	36.5512	7.41675	31.6658	clone_27_peak_607
chr1	66956665	66956726	62	66956697	4.51	7.44153	5.07649	3.72334	clone_27_peak_608
chr1	67191906	67191961	56	67191915	10.31	7.99793	5.65692	4.22871	clone_27_peak_609
chr1	67461882	67461944	63	67461901	16.12	10.2513	5.70513	6.34123	clone_27_peak_610
chr1	67677436	67677538	103	67677472	5.16	8.22989	5.45053	4.45348	clone_27_peak_611
chr1	67699847	67699900	54	67699874	13.54	7.53305	4.84564	3.8088	clone_27_peak_612
chr1	67966237	67966343	107	67966299	39.97	25.522	8.19323	20.972	clone_27_peak_613
chr1	67998238	67998334	97	67998257	14.18	6.17367	3.79538	2.54102	clone_27_peak_614
chr1	68000507	68000571	65	68000550	14.83	6.17367	3.95654	2.54102	clone_27_peak_615
chr1	68001216	68001293	78	68001266	26.43	41.3879	20.7169	36.3711	clone_27_peak_616
chr1	68023557	68023693	137	68023668	13.54	7.53305	4.84564	3.8088	clone_27_peak_617
chr1	68226106	68226162	57	68226139	13.54	11.3449	7.26846	7.38152	clone_27_peak_618
chr1	68232377	68232445	69	68232416	3.87	4.11717	4.00303	0.69244	clone_27_peak_619
chr1	68586001	68586100	100	68586048	33.52	12.6807	4.315	8.64922	clone_27_peak_620
chr1	68808600	68808655	56	68808614	13.54	11.3449	7.26846	7.38152	clone_27_peak_621
chr1	70598770	70598833	64	70598813	16.12	25.9539	14.0751	21.3867	clone_27_peak_622
chr1	71141476	71141668	193	71141588	5.16	8.69695	5.55679	4.88947	clone_27_peak_623
chr1	71515866	71515921	56	71515892	18.05	17.4972	9.52461	13.2393	clone_27_peak_624
chr1	71546970	71547031	62	71547002	11.6	11.6326	7.90657	7.66152	clone_27_peak_625
chr1	72053809	72053865	57	72053826	7.74	10.9919	7.51754	7.05413	clone_27_peak_626
chr1	72503594	72503648	55	72503614	5.16	9.28684	5.67014	5.43758	clone_27_peak_627
chr1	72748537	72748617	81	72748606	5.8	3.22608	3.40077	0	clone_27_peak_628
chr1	75155630	75155708	79	75155677	9.67	16.2681	9.62926	12.0747	clone_27_peak_629
chr1	75198827	75198926	100	75198893	9.02	7.53459	5.37801	3.80944	clone_27_peak_630
chr1	75199489	75199614	126	75199581	37.39	10.934	3.48979	7.00165	clone_27_peak_631
chr1	75237770	75237829	60	75237801	9.02	17.2563	9.23204	13.0257	clone_27_peak_632
chr1	75699163	75699227	65	75699186	9.67	6.95301	5.33461	3.25663	clone_27_peak_633
chr1	76098154	76098242	89	76098237	6.45	8.44321	6.12348	4.65186	clone_27_peak_634
chr1	76308334	76308436	103	76308383	5.8	3.22608	3.40077	0	clone_27_peak_635
chr1	76619952	76620009	58	76619979	40.61	26.5338	8.32215	21.9523	clone_27_peak_636
chr1	77367002	77367061	60	77367038	10.31	7.99793	5.65692	4.22871	clone_27_peak_637
chr1	78149104	78149311	208	78149253	17.4	6.60524	3.68092	2.95466	clone_27_peak_638
chr1	78580209	78580309	101	78580261	9.67	6.95301	5.33461	3.25663	clone_27_peak_639
chr1	78596607	78596660	54	78596628	17.4	5.2663	3.06743	1.72964	clone_27_peak_640
chr1	78610873	78610980	108	78610931	16.12	10.2513	5.70513	6.34123	clone_27_peak_641
chr1	79083361	79083461	101	79083382	16.76	10.2513	5.92	6.34123	clone_27_peak_642
chr1	79142206	79142303	98	79142251	14.18	8.41215	5.06051	4.62323	clone_27_peak_643
chr1	79545611	79545664	54	79545640	5.16	5.53261	4.46801	1.96446	clone_27_peak_644
chr1	84588643	84588696	54	84588678	4.51	7.44153	5.07649	3.72334	clone_27_peak_645
chr1	84899637	84899690	54	84899656	7.74	10.0132	7.1837	6.13768	clone_27_peak_646
chr1	84908061	84908153	93	84908083	18.69	12.1886	6.56461	8.1904	clone_27_peak_647
chr1	85219366	85219431	66	85219399	10.31	13.9635	8.90854	9.87105	clone_27_peak_648
chr1	85248326	85248394	69	85248345	12.89	6.6833	4.63077	3.02104	clone_27_peak_649
chr1	85402067	85402165	99	85402115	25.14	10.5157	4.35666	6.59456	clone_27_peak_650
chr1	85410517	85410662	146	85410558	46.41	28.6849	7.90205	24.0279	clone_27_peak_651
chr1	85410779	85410846	68	85410817	41.26	32.3801	10.5638	27.6122	clone_27_peak_652
chr1	85720600	85720653	54	85720637	21.92	7.73977	3.81949	3.99364	clone_27_peak_653
chr1	85725365	85725485	121	85725468	39.32	17.0669	5.04019	12.8431	clone_27_peak_654
chr1	85773952	85774076	125	85773979	35.45	62.1555	28.7038	56.6426	clone_27_peak_655
chr1	86174209	86174364	156	86174236	39.97	22.068	6.82769	17.6387	clone_27_peak_656
chr1	86846108	86846163	56	86846134	26.43	20.7457	9.14307	16.3658	clone_27_peak_657
chr1	86885119	86885175	57	86885161	6.45	10.5095	6.72035	6.59092	clone_27_peak_658
chr1	86900182	86900235	54	86900224	4.51	7.17599	5.02397	3.47329	clone_27_peak_659
chr1	86939868	86939957	90	86939914	15.47	9.31879	5.49025	5.46222	clone_27_peak_660
chr1	86952983	86953078	96	86952990	3.87	3.74814	3.83283	0.37961	clone_27_peak_661
chr1	86973832	86973885	54	86973862	6.45	4.07966	3.72308	0.66692	clone_27_peak_662
chr1	87170148	87170220	73	87170180	21.92	8.95481	4.35186	5.13997	clone_27_peak_663
chr1	87170373	87170579	207	87170527	125.7	53.8173	5.75909	48.4865	clone_27_peak_664
chr1	87299427	87299551	125	87299473	6.45	4.07966	3.72308	0.66692	clone_27_peak_665
chr1	87617689	87617770	82	87617731	34.16	20.6283	7.03292	16.2524	clone_27_peak_666
chr1	87794084	87794140	57	87794121	18.05	7.28745	3.80984	3.57838	clone_27_peak_667
chr1	87801059	87801139	81	87801107	13.54	11.3449	7.26846	7.38152	clone_27_peak_668
chr1	88527343	88527411	69	88527346	5.16	3.22608	3.07846	0	clone_27_peak_669
chr1	88646346	88646419	74	88646398	27.07	17.3804	7.01846	13.1408	clone_27_peak_670
chr1	89073969	89074031	63	89073986	7.09	4.98931	4.04538	1.4746	clone_27_peak_671
chr1	89401785	89401839	55	89401797	27.07	7.53378	3.11931	3.8088	clone_27_peak_672
chr1	89449686	89449749	64	89449711	5.8	5.91432	5.13711	2.30898	clone_27_peak_673
chr1	89464545	89464645	101	89464569	9.67	6.95301	5.33461	3.25663	clone_27_peak_674
chr1	89551633	89551691	59	89551649	18.69	12.1886	6.56461	8.1904	clone_27_peak_675
chr1	89920893	89920948	56	89920898	7.09	4.98931	4.04538	1.4746	clone_27_peak_676
chr1	89929747	89929800	54	89929769	3.22	4.59828	3.63432	1.13277	clone_27_peak_677
chr1	89948974	89949037	64	89949016	48.35	27.2051	7.04945	22.5932	clone_27_peak_678
chr1	90064756	90064809	54	90064757	5.8	3.22608	3.40077	0	clone_27_peak_679
chr1	90098479	90098565	87	90098511	15.47	6.9063	4.11769	3.23727	clone_27_peak_680
chr1	90223258	90223356	99	90223306	8.38	3.62443	3.12667	0.28114	clone_27_peak_681
chr1	90228634	90228782	149	90228728	168.89	108.04	9.99348	101.757	clone_27_peak_682
chr1	90270368	90270424	57	90270397	63.17	27.1513	5.34769	22.5419	clone_27_peak_683
chr1	90309160	90309213	54	90309162	6.45	3.87562	3.57988	0.50011	clone_27_peak_684
chr1	90452883	90452989	107	90452949	20.63	14.2141	7.20923	10.1149	clone_27_peak_685
chr1	91187135	91187198	64	91187168	43.19	29.6308	8.83784	24.948	clone_27_peak_686
chr1	91630976	91631039	64	91631002	42.54	19.4071	5.44307	15.0756	clone_27_peak_687
chr1	91631804	91631896	93	91631855	21.27	7.73977	3.71205	3.99364	clone_27_peak_688
chr1	91748406	91748470	65	91748450	21.92	21.4658	11.4585	17.0594	clone_27_peak_689
chr1	92037816	92037902	87	92037840	6.45	4.07966	3.72308	0.66692	clone_27_peak_690
chr1	92392955	92393063	109	92393028	9.67	4.33257	3.55641	0.88459	clone_27_peak_691
chr1	92463320	92463394	75	92463368	9.02	17.2563	9.23204	13.0257	clone_27_peak_692
chr1	92757108	92757164	57	92757150	13.54	11.3449	7.26846	7.38152	clone_27_peak_693
chr1	92764199	92764304	106	92764225	10.96	5.08049	3.98615	1.5511	clone_27_peak_694
chr1	92775818	92775883	66	92775836	8.38	5.94877	4.69	2.32952	clone_27_peak_695
chr1	93297460	93297585	126	93297498	54.79	20.5098	4.64936	16.1385	clone_27_peak_696
chr1	93324560	93324713	154	93324607	65.75	36.5512	7.41675	31.6658	clone_27_peak_697
chr1	93416748	93416805	58	93416757	5.8	5.91432	5.13711	2.30898	clone_27_peak_698
chr1	93459790	93459900	111	93459853	55.44	30.5097	7.05461	25.7937	clone_27_peak_699
chr1	93487275	93487380	106	93487309	23.85	17.4005	8.28359	13.1537	clone_27_peak_700
chr1	93527926	93527979	54	93527954	3.22	5.67504	3.88919	2.08452	clone_27_peak_701
chr1	93770341	93770394	54	93770381	23.85	11.0053	4.97015	7.06313	clone_27_peak_702
chr1	93903685	93903738	54	93903716	8.38	5.94877	4.69	2.32952	clone_27_peak_703
chr1	94095178	94095296	119	94095207	18.05	12.1886	6.34974	8.1904	clone_27_peak_704
chr1	94279684	94279776	93	94279732	27.72	29.9032	14.3592	25.2073	clone_27_peak_705
chr1	94309968	94310029	62	94309991	13.54	15.9307	10.0006	11.7582	clone_27_peak_706
chr1	94339795	94339852	58	94339823	18.69	17.4972	9.84692	13.2393	clone_27_peak_707
chr1	94505216	94505273	58	94505241	10.31	18.2765	10.2111	13.9979	clone_27_peak_708
chr1	94527125	94527183	59	94527151	32.88	37.36	16.9377	32.4445	clone_27_peak_709
chr1	94979820	94979884	65	94979835	7.09	12.3798	7.30213	8.36983	clone_27_peak_710
chr1	95320094	95320150	57	95320120	76.06	55.8153	11.0092	50.4412	clone_27_peak_711
chr1	95507294	95507347	54	95507307	9.67	6.95301	5.33461	3.25663	clone_27_peak_712
chr1	95509116	95509182	67	95509148	85.09	52.1807	8.60892	46.8836	clone_27_peak_713
chr1	95699666	95699775	110	95699748	12.89	3.5627	2.77846	0.22842	clone_27_peak_714
chr1	95862371	95862465	95	95862388	2.58	4.00484	3.29554	0.6078	clone_27_peak_715
chr1	98933846	98933903	58	98933857	15.47	9.31879	5.49025	5.46222	clone_27_peak_716
chr1	99947097	99947171	75	99947130	11.6	21.5099	11.6067	17.1014	clone_27_peak_717
chr1	100151423	100151476	54	100151449	5.8	9.28684	6.26379	5.43758	clone_27_peak_718
chr1	100173273	100173326	54	100173294	17.4	11.2084	6.13487	7.25491	clone_27_peak_719
chr1	100816830	100816912	83	100816908	12.25	3.5627	2.64954	0.22842	clone_27_peak_720
chr1	100921194	100921247	54	100921227	5.16	8.02533	5.39891	4.2558	clone_27_peak_721
chr1	100925247	100925302	56	100925255	45.77	24.4922	6.6811	19.9756	clone_27_peak_722
chr1	100929398	100929524	127	100929444	64.46	42.9009	9.35164	37.8437	clone_27_peak_723
chr1	100982609	100982683	75	100982632	7.09	10.0132	6.65359	6.13768	clone_27_peak_724
chr1	101386801	101386861	61	101386826	17.4	11.2084	6.13487	7.25491	clone_27_peak_725
chr1	101704467	101704520	54	101704473	7.74	4.98931	4.36769	1.4746	clone_27_peak_726
chr1	101754141	101754201	61	101754156	48.99	16.4259	4.1659	12.2183	clone_27_peak_727
chr1	101774937	101775020	84	101774984	23.85	17.4005	8.28359	13.1537	clone_27_peak_728
chr1	101823095	101823161	67	101823119	38.68	21.1635	6.61282	16.7714	clone_27_peak_729
chr1	101939761	101939814	54	101939803	4.51	7.44153	5.07649	3.72334	clone_27_peak_730
chr1	102033305	102033363	59	102033324	14.18	24.0397	13.065	19.5485	clone_27_peak_731
chr1	104057716	104057769	54	104057734	3.87	5.28397	4.39322	1.73396	clone_27_peak_732
chr1	106336333	106336386	54	106336359	24.5	11.8043	5.09907	7.82147	clone_27_peak_733
chr1	107973425	107973525	101	107973473	2.58	4.00484	3.29554	0.6078	clone_27_peak_734
chr1	108072335	108072393	59	108072363	23.21	9.09299	4.03436	5.2663	clone_27_peak_735
chr1	108387303	108387390	88	108387339	3.87	5.28397	4.39322	1.73396	clone_27_peak_736
chr1	108387579	108387670	92	108387619	6.45	11.1989	6.85744	7.25004	clone_27_peak_737
chr1	108508275	108508328	54	108508287	6.45	5.04349	4.37494	1.52584	clone_27_peak_738
chr1	108668256	108668354	99	108668325	17.4	11.2084	6.13487	7.25491	clone_27_peak_739
chr1	108757465	108757518	54	108757504	6.45	4.07966	3.72308	0.66692	clone_27_peak_740
chr1	109102551	109102684	134	109102652	43.19	29.6308	8.83784	24.948	clone_27_peak_741
chr1	109103726	109103833	108	109103759	12.89	14.707	9.70133	10.5847	clone_27_peak_742
chr1	109104472	109104579	108	109104551	41.26	14.8768	4.22554	10.7506	clone_27_peak_743
chr1	109186320	109186378	59	109186349	6.45	8.83892	6.26253	5.02648	clone_27_peak_744
chr1	109289095	109289205	111	109289132	36.74	11.6241	3.77431	7.65347	clone_27_peak_745
chr1	109370876	109370938	63	109370910	14.18	12.5229	7.59077	8.49783	clone_27_peak_746
chr1	109440909	109440963	55	109440927	23.85	13.5895	6.21269	9.51044	clone_27_peak_747
chr1	109618687	109618769	83	109618716	33.52	11.1278	3.83555	7.1844	clone_27_peak_748
chr1	109642643	109642750	108	109642665	100.56	63.2725	9.23272	57.7345	clone_27_peak_749
chr1	109655400	109655511	112	109655476	56.73	21.9347	4.81051	17.5093	clone_27_peak_750
chr1	109736385	109736470	86	109736470	6.45	4.07966	3.72308	0.66692	clone_27_peak_751
chr1	109743899	109743954	56	109743908	5.16	9.28684	5.67014	5.43758	clone_27_peak_752
chr1	109820204	109820271	68	109820243	31.59	41.7226	19.7731	36.6986	clone_27_peak_753
chr1	109940642	109940729	88	109940678	17.4	6.60524	3.68092	2.95466	clone_27_peak_754
chr1	109942161	109942214	54	109942167	9.67	6.95301	5.33461	3.25663	clone_27_peak_755
chr1	110033379	110033449	71	110033420	18.05	30.9103	16.0212	26.1877	clone_27_peak_756
chr1	110066520	110066584	65	110066563	3.87	5.28397	4.39322	1.73396	clone_27_peak_757
chr1	110075577	110075688	112	110075645	50.92	66.6165	25.9623	61.0016	clone_27_peak_758
chr1	110089033	110089140	108	110089085	60.59	38.7999	8.79912	33.8506	clone_27_peak_759
chr1	110167229	110167344	116	110167344	16.12	4.70182	2.85256	1.22498	clone_27_peak_760
chr1	110182992	110183104	113	110183012	41.26	32.3801	10.5638	27.6122	clone_27_peak_761
chr1	110230354	110230407	54	110230354	10.31	5.08049	3.77128	1.5511	clone_27_peak_762
chr1	110316417	110316522	106	110316504	15.47	13.7287	8.23538	9.64225	clone_27_peak_763
chr1	110319604	110319719	116	110319646	61.88	30.1767	6.2883	25.4719	clone_27_peak_764
chr1	110331881	110332002	122	110331990	5.16	6.74841	4.99669	3.08519	clone_27_peak_765
chr1	110333446	110333682	237	110333568	27.72	17.3804	7.17961	13.1408	clone_27_peak_766
chr1	110340369	110340479	111	110340371	12.25	3.5627	2.64954	0.22842	clone_27_peak_767
chr1	110527194	110527380	187	110527328	81.87	44.9643	7.53328	39.8509	clone_27_peak_768
chr1	110554335	110554515	181	110554413	32.88	11.9912	4.23442	8.00654	clone_27_peak_769
chr1	110572342	110572398	57	110572356	50.28	43.1346	12.82	38.0713	clone_27_peak_770
chr1	110596600	110596658	59	110596633	37.39	20.2698	6.39795	15.9089	clone_27_peak_771
chr1	110602862	110602920	59	110602906	15.47	9.31879	5.49025	5.46222	clone_27_peak_772
chr1	110630838	110630905	68	110630881	18.05	12.1886	6.34974	8.1904	clone_27_peak_773
chr1	110644811	110644941	131	110644852	9.67	4.33257	3.55641	0.88459	clone_27_peak_774
chr1	110659198	110659259	62	110659240	10.31	16.3609	9.73652	12.157	clone_27_peak_775
chr1	110739682	110739753	72	110739723	76.06	32.9551	5.50461	28.1609	clone_27_peak_776
chr1	110745763	110745854	92	110745803	48.35	48.8845	16.4487	43.6673	clone_27_peak_777
chr1	110750519	110750578	60	110750544	37.39	27.8561	9.59692	23.2242	clone_27_peak_778
chr1	110855369	110855463	95	110855393	25.78	10.5157	4.4641	6.59456	clone_27_peak_779
chr1	110955275	110955344	70	110955308	30.94	20.3845	7.98538	16.0148	clone_27_peak_780
chr1	111003022	111003079	58	111003070	7.09	7.68801	5.64998	3.94464	clone_27_peak_781
chr1	111038779	111038832	54	111038797	18.05	7.28745	3.80984	3.57838	clone_27_peak_782
chr1	111158533	111158594	62	111158552	50.92	66.6165	25.9623	61.0016	clone_27_peak_783
chr1	111162112	111162166	55	111162136	19.98	6.46191	3.49718	2.81537	clone_27_peak_784
chr1	111308841	111308930	90	111308885	19.98	18.7993	10.4915	14.4887	clone_27_peak_785
chr1	111323659	111323718	60	111323697	6.45	11.1989	6.85744	7.25004	clone_27_peak_786
chr1	111326073	111326127	55	111326126	6.45	9.29732	6.40805	5.44536	clone_27_peak_787
chr1	111372729	111372782	54	111372772	4.51	6.09012	4.74381	2.46529	clone_27_peak_788
chr1	111535136	111535191	56	111535164	5.16	9.28684	5.67014	5.43758	clone_27_peak_789
chr1	111573273	111573335	63	111573307	16.12	14.9606	8.55769	10.8234	clone_27_peak_790
chr1	111575081	111575144	64	111575114	27.07	12.0029	4.67897	8.0156	clone_27_peak_791
chr1	112050941	112051031	91	112051004	45.77	31.7444	9.35353	26.9942	clone_27_peak_792
chr1	112257599	112257701	103	112257680	9.02	6.95301	5.01231	3.25663	clone_27_peak_793
chr1	112290017	112290083	67	112290031	12.25	10.1966	6.62384	6.29892	clone_27_peak_794
chr1	112298257	112298333	77	112298300	25.78	19.6141	8.9282	15.2717	clone_27_peak_795
chr1	112598295	112598348	54	112598313	3.22	4.38831	3.56799	0.93851	clone_27_peak_796
chr1	112841350	112841403	54	112841379	5.8	6.93086	5.59337	3.25663	clone_27_peak_797
chr1	112912450	112912516	67	112912497	25.78	27.0235	13.3923	22.4153	clone_27_peak_798
chr1	112933584	112933646	63	112933622	22.56	22.8283	11.7808	18.3703	clone_27_peak_799
chr1	112938723	112938793	71	112938754	10.31	5.08049	3.77128	1.5511	clone_27_peak_800
chr1	113259016	113259092	77	113259061	88.96	69.538	12.851	63.8652	clone_27_peak_801
chr1	113261463	113261523	61	113261486	21.27	11.7967	5.56807	7.81599	clone_27_peak_802
chr1	113351966	113352035	70	113351999	17.4	21.6467	12.3853	17.2348	clone_27_peak_803
chr1	113423703	113423805	103	113423753	14.18	12.5229	7.59077	8.49783	clone_27_peak_804
chr1	113615366	113615421	56	113615395	40.61	17.8367	5.20134	13.5677	clone_27_peak_805
chr1	113615605	113615763	159	113615652	83.8	46.809	7.70909	41.6498	clone_27_peak_806
chr1	113683272	113683385	114	113683335	16.76	7.66459	4.44	3.9225	clone_27_peak_807
chr1	114355115	114355229	115	114355140	42.54	12.6546	3.62872	8.62391	clone_27_peak_808
chr1	114519617	114519725	109	114519706	7.09	10.9919	6.96279	7.05413	clone_27_peak_809
chr1	114521532	114521648	117	114521550	23.21	13.5895	6.05154	9.51044	clone_27_peak_810
chr1	114521833	114521886	54	114521843	6.45	6.4177	5.19983	2.77481	clone_27_peak_811
chr1	114825590	114825643	54	114825627	42.54	24.8447	7.25743	20.3134	clone_27_peak_812
chr1	114889246	114889411	166	114889305	101.85	51.0946	6.85661	45.8272	clone_27_peak_813
chr1	115212788	115212841	54	115212811	21.92	21.2313	11.3114	16.8385	clone_27_peak_814
chr1	115595290	115595348	59	115595307	19.34	13.1909	6.77948	9.13071	clone_27_peak_815
chr1	115681667	115681791	125	115681713	24.5	14.5125	6.37384	10.3977	clone_27_peak_816
chr1	116138550	116138669	120	116138625	31.59	11.3145	4.07327	7.35774	clone_27_peak_817
chr1	116563472	116563525	54	116563502	14.18	6.17367	3.79538	2.54102	clone_27_peak_818
chr1	116681704	116681911	208	116681808	48.99	21.9316	5.55453	17.507	clone_27_peak_819
chr1	116694774	116694845	72	116694801	36.1	43.5615	18.5492	38.4808	clone_27_peak_820
chr1	116711168	116711234	67	116711185	16.12	16.4387	9.45601	12.231	clone_27_peak_821
chr1	117028026	117028079	54	117028066	16.76	3.01855	2.22	0	clone_27_peak_822
chr1	117041836	117041905	70	117041869	34.16	13.3826	4.39557	9.31567	clone_27_peak_823
chr1	117117382	117117445	64	117117421	43.19	54.8491	22.0946	49.4871	clone_27_peak_824
chr1	117267517	117267575	59	117267541	4.51	6.9511	4.975	3.25663	clone_27_peak_825
chr1	117280060	117280126	67	117280082	17.4	16.2172	9.2023	12.0294	clone_27_peak_826
chr1	117598127	117598181	55	117598150	7.74	8.22776	6.38925	4.45229	clone_27_peak_827
chr1	117602699	117602849	151	117602745	33.52	16.81	5.75333	12.5962	clone_27_peak_828
chr1	117827389	117827446	58	117827400	7.09	10.9919	6.96279	7.05413	clone_27_peak_829
chr1	118077773	118077830	58	118077784	4.51	5.01976	4.3404	1.50254	clone_27_peak_830
chr1	118148639	118148697	59	118148672	8.38	5.94877	4.69	2.32952	clone_27_peak_831
chr1	118187451	118187528	78	118187482	7.09	13.1687	7.45109	9.11666	clone_27_peak_832
chr1	118301606	118301670	65	118301631	17.4	11.2084	6.13487	7.25491	clone_27_peak_833
chr1	118438248	118438360	113	118438308	13.54	22.0728	12.5102	17.6421	clone_27_peak_834
chr1	119818192	119818248	57	119818226	9.02	6.95301	5.01231	3.25663	clone_27_peak_835
chr1	119992778	119992831	54	119992795	4.51	7.42785	5.07392	3.71604	clone_27_peak_836
chr1	120125599	120125662	64	120125629	7.74	4.98931	4.36769	1.4746	clone_27_peak_837
chr1	120156537	120156647	111	120156583	41.9	23.9089	7.15	19.4214	clone_27_peak_838
chr1	120205936	120206010	75	120205963	4.51	7.44153	5.07649	3.72334	clone_27_peak_839
chr1	120217597	120217654	58	120217621	15.47	21.2843	12.4401	16.8908	clone_27_peak_840
chr1	120286851	120286904	54	120286873	7.74	4.98931	4.36769	1.4746	clone_27_peak_841
chr1	120351749	120351802	54	120351764	9.67	13.3004	8.77403	9.23554	clone_27_peak_842
chr1	120413684	120413740	57	120413712	38.68	46.7329	19.8385	41.5758	clone_27_peak_843
chr1	120491394	120491448	55	120491417	33.52	38.8919	17.26	33.9392	clone_27_peak_844
chr1	120685618	120685671	54	120685619	18.05	7.28745	3.80984	3.57838	clone_27_peak_845
chr1	120687397	120687451	55	120687401	4.51	4.93848	4.3038	1.44628	clone_27_peak_846
chr1	120688529	120688589	61	120688540	23.21	13.5895	6.05154	9.51044	clone_27_peak_847
chr1	120874540	120874630	91	120874587	16.12	14.9606	8.55769	10.8234	clone_27_peak_848
chr1	120925905	120926086	182	120925950	27.07	27.8871	12.8308	23.254	clone_27_peak_849
chr1	143646195	143646248	54	143646212	7.09	4.98931	4.04538	1.4746	clone_27_peak_850
chr1	143656270	143656331	62	143656290	10.31	7.99793	5.65692	4.22871	clone_27_peak_851
chr1	144918147	144918237	91	144918188	56.08	21.9347	4.75679	17.5093	clone_27_peak_852
chr1	145059119	145059226	108	145059134	13.54	7.53305	4.84564	3.8088	clone_27_peak_853
chr1	145129920	145129993	74	145129960	21.92	6.40804	3.27384	2.76689	clone_27_peak_854
chr1	145138983	145139070	88	145139023	23.21	7.60524	3.45802	3.87634	clone_27_peak_855
chr1	145293424	145293520	97	145293467	8.38	5.94877	4.69	2.32952	clone_27_peak_856
chr1	145299776	145299880	105	145299843	5.8	3.22608	3.40077	0	clone_27_peak_857
chr1	145427551	145427641	91	145427577	47.06	17.3383	4.36881	13.1041	clone_27_peak_858
chr1	145455460	145455545	86	145455486	12.89	3.5627	2.77846	0.22842	clone_27_peak_859
chr1	145457320	145457436	117	145457410	44.48	26.7458	7.57974	22.1561	clone_27_peak_860
chr1	145476961	145477015	55	145476994	18.05	9.25272	4.76231	5.41752	clone_27_peak_861
chr1	145507856	145507946	91	145507897	16.76	5.94583	3.552	2.32952	clone_27_peak_862
chr1	145524817	145524877	61	145524837	19.34	29.8705	16.0145	25.1817	clone_27_peak_863
chr1	146644141	146644307	167	146644179	97.34	80.2942	14.0481	74.4329	clone_27_peak_864
chr1	146714175	146714374	200	146714307	67.04	24.4398	4.536	19.9267	clone_27_peak_865
chr1	146714700	146714803	104	146714767	54.79	48.141	13.9481	42.9449	clone_27_peak_866
chr1	146745538	146745645	108	146745560	10.96	7.99793	5.97923	4.22871	clone_27_peak_867
chr1	146861821	146861877	57	146861833	7.09	9.25868	6.37068	5.42112	clone_27_peak_868
chr1	146966932	146967041	110	146966968	45.12	37.0673	11.5308	32.163	clone_27_peak_869
chr1	147052154	147052208	55	147052200	4.51	5.48488	4.53315	1.92058	clone_27_peak_870
chr1	147172215	147172322	108	147172245	29.65	24.2325	10.2174	19.7243	clone_27_peak_871
chr1	147362476	147362609	134	147362500	25.78	27.0235	13.3923	22.4153	clone_27_peak_872
chr1	147400434	147400487	54	147400447	7.74	4.98931	4.36769	1.4746	clone_27_peak_873
chr1	147553643	147553703	61	147553660	116.68	67.8626	8.40538	62.2274	clone_27_peak_874
chr1	147833666	147833720	55	147833698	7.74	10.9919	7.51754	7.05413	clone_27_peak_875
chr1	148527321	148527390	70	148527356	8.38	5.94877	4.69	2.32952	clone_27_peak_876
chr1	148532090	148532147	58	148532121	27.07	14.2995	5.61477	10.1947	clone_27_peak_877
chr1	149379279	149379375	97	149379329	24.5	14.5125	6.37384	10.3977	clone_27_peak_878
chr1	149764141	149764298	158	149764160	26.43	24.6455	11.4098	20.1178	clone_27_peak_879
chr1	149764560	149764625	66	149764598	11.6	5.86499	4.20102	2.26383	clone_27_peak_880
chr1	149832388	149832458	71	149832432	10.96	8.64248	6.41548	4.84614	clone_27_peak_881
chr1	149860119	149860175	57	149860153	16.76	14.9606	8.88	10.8234	clone_27_peak_882
chr1	149871085	149871138	54	149871136	3.22	4.59828	3.63432	1.13277	clone_27_peak_883
chr1	149934083	149934170	88	149934128	27.07	17.3804	7.01846	13.1408	clone_27_peak_884
chr1	150039622	150039708	87	150039663	12.25	10.6467	6.90703	6.72505	clone_27_peak_885
chr1	150045200	150045253	54	150045224	7.09	13.1687	7.45109	9.11666	clone_27_peak_886
chr1	150138359	150138417	59	150138382	30.3	16.9306	6.25938	12.7101	clone_27_peak_887
chr1	150186002	150186073	72	150186029	14.83	12.5229	7.91307	8.49783	clone_27_peak_888
chr1	150194045	150194102	58	150194068	5.16	8.69695	5.55679	4.88947	clone_27_peak_889
chr1	150253812	150253869	58	150253830	8.38	5.94877	4.69	2.32952	clone_27_peak_890
chr1	150459698	150459820	123	150459791	75.42	46.0674	8.49111	40.9286	clone_27_peak_891
chr1	150505150	150505219	70	150505203	23.21	11.0053	4.84123	7.06313	clone_27_peak_892
chr1	150532545	150532604	60	150532591	34.16	40.4363	17.5823	35.4418	clone_27_peak_893
chr1	150533525	150533632	108	150533538	25.78	12.6201	5.35692	8.59001	clone_27_peak_894
chr1	150533839	150533892	54	150533892	7.74	4.60347	4.09343	1.13743	clone_27_peak_895
chr1	150594117	150594184	68	150594162	7.09	9.25868	6.37068	5.42112	clone_27_peak_896
chr1	150602124	150602244	121	150602160	19.34	5.28566	2.90549	1.73421	clone_27_peak_897
chr1	150669706	150669880	175	150669779	13.54	5.46828	3.63423	1.90719	clone_27_peak_898
chr1	150785733	150785786	54	150785757	3.87	5.67504	4.48284	2.08452	clone_27_peak_899
chr1	150895108	150895161	54	150895123	7.74	4.98931	4.36769	1.4746	clone_27_peak_900
chr1	150949939	150949994	56	150949954	9.02	6.95301	5.01231	3.25663	clone_27_peak_901
chr1	150952081	150952189	109	150952108	74.13	21.6154	3.75654	17.2045	clone_27_peak_902
chr1	150980779	150980986	208	150980887	32.88	27.847	11.2918	23.2175	clone_27_peak_903
chr1	150986215	150986294	80	150986220	4.51	7.17599	5.02397	3.47329	clone_27_peak_904
chr1	150997110	150997273	164	150997221	15.47	13.7287	8.23538	9.64225	clone_27_peak_905
chr1	151032734	151032881	148	151032833	7.74	10.0991	7.21574	6.21602	clone_27_peak_906
chr1	151042918	151043036	119	151043014	12.25	10.1966	6.62384	6.29892	clone_27_peak_907
chr1	151043613	151043727	115	151043692	29.01	19.3689	7.50192	15.0407	clone_27_peak_908
chr1	151072413	151072473	61	151072431	23.21	24.2093	12.1031	19.707	clone_27_peak_909
chr1	151119169	151119229	61	151119207	21.27	7.73977	3.71205	3.99364	clone_27_peak_910
chr1	151128634	151128693	60	151128662	58.66	41.0365	9.94333	36.0242	clone_27_peak_911
chr1	151129033	151129133	101	151129085	30.3	14.3451	5.21615	10.2359	clone_27_peak_912
chr1	151129816	151129922	107	151129840	10.31	7.99793	5.65692	4.22871	clone_27_peak_913
chr1	151148607	151148662	56	151148621	5.16	8.96749	5.61148	5.15204	clone_27_peak_914
chr1	151168926	151168988	63	151168939	10.31	15.1269	9.34565	10.9858	clone_27_peak_915
chr1	151224347	151224415	69	151224373	68.97	52.1437	11.6623	46.8483	clone_27_peak_916
chr1	151253748	151253801	54	151253785	16.12	5.94583	3.42308	2.32952	clone_27_peak_917
chr1	151265281	151265353	73	151265318	10.31	11.7826	7.90073	7.80746	clone_27_peak_918
chr1	151273500	151273593	94	151273524	34.16	24.5802	8.79115	20.0532	clone_27_peak_919
chr1	151313505	151313560	56	151313529	23.85	11.0053	4.97015	7.06313	clone_27_peak_920
chr1	151507306	151507375	70	151507329	15.47	13.7287	8.23538	9.64225	clone_27_peak_921
chr1	151707635	151707745	111	151707724	23.21	24.2093	12.1031	19.707	clone_27_peak_922
chr1	151736002	151736064	63	151736025	7.09	6.64376	5.07576	2.99205	clone_27_peak_923
chr1	151809078	151809160	83	151809108	27.72	10.202	4.10264	6.30263	clone_27_peak_924
chr1	151845429	151845564	136	151845468	12.89	10.1966	6.94615	6.29892	clone_27_peak_925
chr1	151956985	151957039	55	151957038	6.45	4.07966	3.72308	0.66692	clone_27_peak_926
chr1	151974364	151974474	111	151974399	31.59	21.4139	8.14653	17.0165	clone_27_peak_927
chr1	151986285	151986338	54	151986296	14.18	8.41215	5.06051	4.62323	clone_27_peak_928
chr1	152007166	152007228	63	152007209	12.25	6.6833	4.4159	3.02104	clone_27_peak_929
chr1	152020592	152020751	160	152020732	16.12	10.6242	5.92228	6.70278	clone_27_peak_930
chr1	152025180	152025290	111	152025227	45.12	37.0673	11.5308	32.163	clone_27_peak_931
chr1	152155475	152155546	72	152155538	6.45	4.07966	3.72308	0.66692	clone_27_peak_932
chr1	152158211	152158283	73	152158249	57.37	26.8621	5.83707	22.2656	clone_27_peak_933
chr1	152161216	152161277	62	152161242	7.09	4.98931	4.04538	1.4746	clone_27_peak_934
chr1	152413514	152413568	55	152413537	46.41	25.3875	6.77318	20.8476	clone_27_peak_935
chr1	152431003	152431100	98	152431054	38.68	18.4972	5.66813	14.2104	clone_27_peak_936
chr1	152432249	152432382	134	152432286	18.69	9.25272	4.92346	5.41752	clone_27_peak_937
chr1	152432915	152432978	64	152432940	52.86	19.1159	4.4882	14.8008	clone_27_peak_938
chr1	152842407	152842511	105	152842491	59.95	31.1482	6.77213	26.4181	clone_27_peak_939
chr1	153201908	153201968	61	153201933	5.8	8.69695	6.13857	4.88947	clone_27_peak_940
chr1	153250521	153250574	54	153250552	3.87	5.28397	4.39322	1.73396	clone_27_peak_941
chr1	153325065	153325120	56	153325095	64.46	24.0609	4.67582	19.5684	clone_27_peak_942
chr1	153328109	153328183	75	153328160	15.47	21.7549	12.6465	17.3422	clone_27_peak_943
chr1	153467540	153467599	60	153467550	59.3	22.2861	4.63881	17.8511	clone_27_peak_944
chr1	153482330	153482430	101	153482403	41.26	27.556	8.45107	22.9392	clone_27_peak_945
chr1	153483543	153483606	64	153483569	15.47	13.7287	8.23538	9.64225	clone_27_peak_946
chr1	153505679	153505773	95	153505720	3.22	4.65531	3.65128	1.18594	clone_27_peak_947
chr1	153518280	153518449	170	153518333	9.02	6.95301	5.01231	3.25663	clone_27_peak_948
chr1	153540638	153540691	54	153540652	7.74	6.95419	5.67233	3.257	clone_27_peak_949
chr1	153541171	153541277	107	153541224	11.6	5.86499	4.20102	2.26383	clone_27_peak_950
chr1	153545122	153545221	100	153545147	23.85	24.2093	12.4254	19.707	clone_27_peak_951
chr1	153600126	153600179	54	153600145	4.51	5.01976	4.3404	1.50254	clone_27_peak_952
chr1	153606363	153606470	108	153606378	18.69	14.8634	8.19211	10.738	clone_27_peak_953
chr1	153631133	153631204	72	153631155	10.31	11.2413	7.61362	7.28689	clone_27_peak_954
chr1	153650300	153650356	57	153650326	10.31	7.99793	5.65692	4.22871	clone_27_peak_955
chr1	153722044	153722115	72	153722087	64.46	25.8942	5.0355	21.3315	clone_27_peak_956
chr1	153769840	153769896	57	153769870	16.76	5.94583	3.552	2.32952	clone_27_peak_957
chr1	153931105	153931239	135	153931140	9.67	6.95301	5.33461	3.25663	clone_27_peak_958
chr1	153940263	153940350	88	153940330	49.64	17.0858	4.21961	12.8615	clone_27_peak_959
chr1	153959396	153959495	100	153959419	17.4	15.6484	8.84837	11.4786	clone_27_peak_960
chr1	154155701	154155770	70	154155749	11.6	9.08008	6.30154	5.25587	clone_27_peak_961
chr1	154171648	154171711	64	154171690	9.02	17.2563	9.23204	13.0257	clone_27_peak_962
chr1	154244776	154244972	197	154244839	19.98	4.35259	2.62288	0.90322	clone_27_peak_963
chr1	154297250	154297305	56	154297256	8.38	5.94877	4.69	2.32952	clone_27_peak_964
chr1	154307611	154307762	152	154307727	72.2	27.9723	4.87979	23.3383	clone_27_peak_965
chr1	154452457	154452546	90	154452494	16.12	5.94583	3.42308	2.32952	clone_27_peak_966
chr1	154519058	154519114	57	154519098	18.05	24.189	13.3025	19.6949	clone_27_peak_967
chr1	154532080	154532238	159	154532148	78	69.808	15.7997	64.1301	clone_27_peak_968
chr1	154580711	154580764	54	154580745	5.8	4.03893	3.9962	0.63996	clone_27_peak_969
chr1	154642301	154642370	70	154642325	32.23	18.7537	6.64615	14.4538	clone_27_peak_970
chr1	154720755	154720823	69	154720774	4.51	4.64326	4.16337	1.17465	clone_27_peak_971
chr1	154836248	154836360	113	154836283	36.1	43.5615	18.5492	38.4808	clone_27_peak_972
chr1	154851079	154851183	105	154851160	14.83	12.5229	7.91307	8.49783	clone_27_peak_973
chr1	154934237	154934306	70	154934267	7.74	5.64887	4.82618	2.07789	clone_27_peak_974
chr1	154955580	154955769	190	154955703	14.83	3.6454	2.63769	0.29967	clone_27_peak_975
chr1	154971722	154971852	131	154971763	25.14	12.6201	5.228	8.59001	clone_27_peak_976
chr1	154974654	154974739	86	154974694	25.78	15.4524	6.69615	11.2861	clone_27_peak_977
chr1	154990115	154990202	88	154990157	68.97	52.1437	11.6623	46.8483	clone_27_peak_978
chr1	155015844	155015951	108	155015913	3.22	3.44998	3.18963	0.12908	clone_27_peak_979
chr1	155017473	155017597	125	155017550	25.14	19.6141	8.71333	15.2717	clone_27_peak_980
chr1	155034120	155034292	173	155034238	80.58	41.1252	6.79807	36.1121	clone_27_peak_981
chr1	155035266	155035368	103	155035315	51.57	33.6887	8.76153	28.8814	clone_27_peak_982
chr1	155036070	155036220	151	155036119	16.76	3.75727	2.53714	0.38704	clone_27_peak_983
chr1	155043535	155043727	193	155043600	52.21	34.7149	8.86897	29.8747	clone_27_peak_984
chr1	155057301	155057506	206	155057340	93.47	82.4812	15.7449	76.5781	clone_27_peak_985
chr1	155057875	155058046	172	155057910	32.23	18.7537	6.64615	14.4538	clone_27_peak_986
chr1	155064057	155064115	59	155064089	27.07	14.2995	5.61477	10.1947	clone_27_peak_987
chr1	155108304	155108370	67	155108334	22.56	10.2238	4.71231	6.3224	clone_27_peak_988
chr1	155139436	155139534	99	155139481	34.81	10.4007	3.58092	6.48695	clone_27_peak_989
chr1	155140272	155140325	54	155140303	10.96	4.07351	3.32919	0.66692	clone_27_peak_990
chr1	155140404	155140549	146	155140517	105.72	68.3597	9.70153	62.7184	clone_27_peak_991
chr1	155145736	155145914	179	155145868	87.67	83.0042	17.7335	77.0884	clone_27_peak_992
chr1	155158027	155158157	131	155158124	32.88	22.4566	8.46884	18.0127	clone_27_peak_993
chr1	155163423	155163515	93	155163443	16.12	5.94583	3.42308	2.32952	clone_27_peak_994
chr1	155196486	155196624	139	155196577	80.58	41.1252	6.79807	36.1121	clone_27_peak_995
chr1	155197181	155197329	149	155197246	25.78	4.75251	2.43496	1.2742	clone_27_peak_996
chr1	155214293	155214508	216	155214405	16.76	7.66459	4.44	3.9225	clone_27_peak_997
chr1	155220563	155220730	168	155220616	313.93	243.228	14.3149	235.827	clone_27_peak_998
chr1	155225124	155225255	132	155225229	18.69	21.4838	12.2718	17.0773	clone_27_peak_999
chr1	155247052	155247265	214	155247176	81.87	61.4418	11.838	55.9439	clone_27_peak_1000
chr1	155277324	155277419	96	155277372	8.38	9.35211	6.72787	5.49536	clone_27_peak_1001
chr1	155278411	155278617	207	155278503	28.36	7.02967	2.93631	3.33015	clone_27_peak_1002
chr1	155293220	155293273	54	155293251	16.12	9.74833	5.41626	5.88298	clone_27_peak_1003
chr1	155579874	155580010	137	155579885	16.12	4.70182	2.85256	1.22498	clone_27_peak_1004
chr1	155948499	155948575	77	155948530	16.76	14.9606	8.88	10.8234	clone_27_peak_1005
chr1	155959314	155959427	114	155959351	38.03	46.7329	19.5161	41.5758	clone_27_peak_1006
chr1	156023656	156023709	54	156023681	22.56	19.6067	9.80097	15.2711	clone_27_peak_1007
chr1	156024402	156024542	141	156024505	43.83	25.7904	7.4723	21.229	clone_27_peak_1008
chr1	156036267	156036336	70	156036291	22.56	16.3197	7.85384	12.1199	clone_27_peak_1009
chr1	156060663	156060742	80	156060705	8.38	12.7374	8.07229	8.7012	clone_27_peak_1010
chr1	156066544	156066610	67	156066589	18.69	9.25272	4.92346	5.41752	clone_27_peak_1011
chr1	156097080	156097257	178	156097157	18.69	9.25272	4.92346	5.41752	clone_27_peak_1012
chr1	156100219	156100334	116	156100300	44.48	21.0171	5.6848	16.6299	clone_27_peak_1013
chr1	156115919	156115997	79	156115951	16.76	28.0557	15.284	23.4181	clone_27_peak_1014
chr1	156163685	156163869	185	156163828	19.34	10.0802	5.08461	6.19831	clone_27_peak_1015
chr1	156195364	156195489	126	156195411	78.64	53.1892	9.95538	47.8755	clone_27_peak_1016
chr1	156308151	156308212	62	156308211	16.76	4.70182	2.96	1.22498	clone_27_peak_1017
chr1	156352898	156352965	68	156352947	69.62	79.8625	23.5395	74.0092	clone_27_peak_1018
chr1	156355538	156355645	108	156355597	18.05	7.28745	3.80984	3.57838	clone_27_peak_1019
chr1	156414367	156414433	67	156414394	7.74	11.6149	7.69637	7.64514	clone_27_peak_1020
chr1	156415771	156415824	54	156415796	21.27	11.7967	5.56807	7.81599	clone_27_peak_1021
chr1	156426346	156426453	108	156426393	27.72	12.0029	4.78641	8.0156	clone_27_peak_1022
chr1	156427097	156427179	83	156427129	18.69	5.85335	3.28231	2.2575	clone_27_peak_1023
chr1	156450658	156450745	88	156450713	13.54	17.924	10.9795	13.6541	clone_27_peak_1024
chr1	156522848	156522935	88	156522925	5.16	7.66046	5.29855	3.9225	clone_27_peak_1025
chr1	156553957	156554046	90	156553996	46.41	38.2629	11.8531	33.325	clone_27_peak_1026
chr1	156569776	156569843	68	156569816	20.63	20.1225	10.8138	15.77	clone_27_peak_1027
chr1	156578003	156578137	135	156578047	48.35	30.6604	8.22435	25.9412	clone_27_peak_1028
chr1	156579010	156579099	90	156579074	35.45	31.578	12.1513	26.8339	clone_27_peak_1029
chr1	156595716	156595871	156	156595790	33.52	43.9908	20.282	38.9026	clone_27_peak_1030
chr1	156597361	156597417	57	156597376	7.09	10.0132	6.65359	6.13768	clone_27_peak_1031
chr1	156629830	156630034	205	156629896	81.87	41.9984	6.90551	36.9614	clone_27_peak_1032
chr1	156631271	156631333	63	156631309	9.02	9.09342	6.31034	5.26671	clone_27_peak_1033
chr1	156647987	156648046	60	156648023	12.25	19.2765	11.1419	14.9605	clone_27_peak_1034
chr1	156658935	156658994	60	156658972	9.02	11.5821	7.57146	7.61428	clone_27_peak_1035
chr1	156659359	156659477	119	156659394	14.18	16.3502	9.85814	12.1498	clone_27_peak_1036
chr1	156675904	156676036	133	156675947	19.34	13.1909	6.77948	9.13071	clone_27_peak_1037
chr1	156695693	156695847	155	156695762	54.15	24.4532	5.51477	19.9386	clone_27_peak_1038
chr1	156696514	156696628	115	156696565	15.47	13.7287	8.23538	9.64225	clone_27_peak_1039
chr1	156698557	156698653	97	156698592	12.89	11.6778	7.91133	7.70484	clone_27_peak_1040
chr1	156721632	156721693	62	156721676	39.97	15.1687	4.55179	11.023	clone_27_peak_1041
chr1	156737020	156737073	54	156737049	19.34	6.46191	3.38974	2.81537	clone_27_peak_1042
chr1	156767237	156767291	55	156767277	14.18	8.41215	5.06051	4.62323	clone_27_peak_1043
chr1	156808784	156808943	160	156808891	7.74	4.98931	4.36769	1.4746	clone_27_peak_1044
chr1	156860029	156860128	100	156860095	48.99	27.2051	7.14154	22.5932	clone_27_peak_1045
chr1	156862214	156862273	60	156862252	40.61	26.5338	8.32215	21.9523	clone_27_peak_1046
chr1	156880181	156880235	55	156880188	6.45	9.29732	6.40805	5.44536	clone_27_peak_1047
chr1	156931591	156931731	141	156931697	30.3	25.4237	10.4323	20.8774	clone_27_peak_1048
chr1	157060068	157060174	107	157060102	58.02	18.4858	3.93436	14.2033	clone_27_peak_1049
chr1	157125968	157126027	60	157126016	27.72	14.2995	5.74369	10.1947	clone_27_peak_1050
chr1	157133593	157133646	54	157133621	20.63	7.09102	3.60461	3.38944	clone_27_peak_1051
chr1	157166839	157166892	54	157166860	5.8	6.93086	5.59337	3.25663	clone_27_peak_1052
chr1	157339853	157339911	59	157339871	58.02	33.2675	7.37692	28.4694	clone_27_peak_1053
chr1	157466008	157466067	60	157466045	43.19	20.2072	5.52365	15.8484	clone_27_peak_1054
chr1	157933575	157933628	54	157933604	20.63	7.09102	3.60461	3.38944	clone_27_peak_1055
chr1	157939700	157939753	54	157939730	4.51	6.9511	4.975	3.25663	clone_27_peak_1056
chr1	157961890	157961995	106	157961913	21.92	15.2574	7.63897	11.1011	clone_27_peak_1057
chr1	158057263	158057325	63	158057291	14.83	12.5229	7.91307	8.49783	clone_27_peak_1058
chr1	158083348	158083437	90	158083428	7.09	6.36215	4.90944	2.72676	clone_27_peak_1059
chr1	158091604	158091658	55	158091645	10.96	15.1269	9.87812	10.9858	clone_27_peak_1060
chr1	158094920	158094987	68	158094952	50.92	51.6897	17.3082	46.4062	clone_27_peak_1061
chr1	158218036	158218095	60	158218080	5.8	5.53261	4.9358	1.96446	clone_27_peak_1062
chr1	158299755	158299808	54	158299796	5.8	9.28684	6.26379	5.43758	clone_27_peak_1063
chr1	158466347	158466400	54	158466379	4.51	7.44153	5.07649	3.72334	clone_27_peak_1064
chr1	159102233	159102286	54	159102270	19.34	13.1909	6.77948	9.13071	clone_27_peak_1065
chr1	159130917	159131021	105	159130984	42.54	17.336	4.83829	13.1024	clone_27_peak_1066
chr1	159167912	159167997	86	159167947	12.89	18.5334	11.4246	14.2408	clone_27_peak_1067
chr1	159750413	159750513	101	159750463	39.97	25.522	8.19323	20.972	clone_27_peak_1068
chr1	159768754	159768813	60	159768789	7.74	11.4807	7.65993	7.51601	clone_27_peak_1069
chr1	159799189	159799242	54	159799222	12.25	6.6833	4.4159	3.02104	clone_27_peak_1070
chr1	159861493	159861610	118	159861529	16.76	7.66459	4.44	3.9225	clone_27_peak_1071
chr1	159895307	159895413	107	159895331	9.02	9.44858	6.50949	5.59018	clone_27_peak_1072
chr1	159906338	159906414	77	159906380	25.78	27.0235	13.3923	22.4153	clone_27_peak_1073
chr1	159915415	159915530	116	159915457	5.8	9.11442	6.22965	5.28717	clone_27_peak_1074
chr1	159976277	159976330	54	159976305	27.72	10.202	4.10264	6.30263	clone_27_peak_1075
chr1	159977560	159977648	89	159977566	12.25	10.1966	6.62384	6.29892	clone_27_peak_1076
chr1	160055554	160055607	54	160055583	11.6	15.6121	9.92368	11.4426	clone_27_peak_1077
chr1	160070921	160070979	59	160070943	24.5	25.6079	12.7477	21.0535	clone_27_peak_1078
chr1	160254928	160254993	66	160254943	7.09	8.1312	5.87138	4.35753	clone_27_peak_1079
chr1	160346474	160346530	57	160346486	27.72	17.3804	7.17961	13.1408	clone_27_peak_1080
chr1	160398543	160398598	56	160398565	12.89	6.6833	4.63077	3.02104	clone_27_peak_1081
chr1	160577037	160577123	87	160577077	30.3	20.3845	7.82423	16.0148	clone_27_peak_1082
chr1	160623638	160623691	54	160623640	8.38	3.62443	3.12667	0.28114	clone_27_peak_1083
chr1	160645526	160645579	54	160645561	19.34	13.1909	6.77948	9.13071	clone_27_peak_1084
chr1	160651456	160651513	58	160651476	23.21	9.09299	4.03436	5.2663	clone_27_peak_1085
chr1	160738274	160738336	63	160738283	13.54	11.3449	7.26846	7.38152	clone_27_peak_1086
chr1	160807350	160807537	188	160807451	56.73	21.9347	4.81051	17.5093	clone_27_peak_1087
chr1	160921309	160921423	115	160921354	15.47	20.2352	11.9527	15.8757	clone_27_peak_1088
chr1	160960203	160960256	54	160960230	8.38	13.5969	8.30382	9.5178	clone_27_peak_1089
chr1	161011405	161011466	62	161011443	9.02	11.2451	7.42014	7.29062	clone_27_peak_1090
chr1	161067563	161067647	85	161067605	24.5	25.6079	12.7477	21.0535	clone_27_peak_1091
chr1	161136020	161136149	130	161136037	14.83	11.4769	7.23316	7.51231	clone_27_peak_1092
chr1	161162438	161162502	65	161162456	39.32	25.522	8.0643	20.972	clone_27_peak_1093
chr1	161179759	161179846	88	161179846	7.74	4.98931	4.36769	1.4746	clone_27_peak_1094
chr1	161195469	161195680	212	161195519	39.97	30.0967	10.2415	25.3951	clone_27_peak_1095
chr1	161195767	161195839	73	161195806	19.34	6.46191	3.38974	2.81537	clone_27_peak_1096
chr1	161197295	161197401	107	161197320	39.97	15.1687	4.55179	11.023	clone_27_peak_1097
chr1	161344318	161344399	82	161344355	12.25	23.6903	12.2003	19.2077	clone_27_peak_1098
chr1	161352081	161352151	71	161352102	21.92	15.2574	7.63897	11.1011	clone_27_peak_1099
chr1	161369221	161369347	127	161369315	10.31	7.99793	5.65692	4.22871	clone_27_peak_1100
chr1	161410182	161410245	64	161410214	21.27	19.4954	9.93412	15.1628	clone_27_peak_1101
chr1	161456956	161457013	58	161456967	20.63	7.09102	3.60461	3.38944	clone_27_peak_1102
chr1	161536117	161536170	54	161536149	8.38	5.94877	4.69	2.32952	clone_27_peak_1103
chr1	161617510	161617575	66	161617543	6.45	9.29732	6.40805	5.44536	clone_27_peak_1104
chr1	161628453	161628537	85	161628492	10.96	3.53412	2.98961	0.20518	clone_27_peak_1105
chr1	161708929	161709047	119	161708979	17.4	6.60524	3.68092	2.95466	clone_27_peak_1106
chr1	161711418	161711471	54	161711437	9.02	6.95301	5.01231	3.25663	clone_27_peak_1107
chr1	161762599	161762667	69	161762623	18.05	17.4972	9.52461	13.2393	clone_27_peak_1108
chr1	162025912	162025988	77	162025960	12.89	20.1359	11.9555	15.7803	clone_27_peak_1109
chr1	162122414	162122498	85	162122451	8.38	3.62443	3.12667	0.28114	clone_27_peak_1110
chr1	162817790	162817843	54	162817813	19.34	10.0802	5.08461	6.19831	clone_27_peak_1111
chr1	162824189	162824264	76	162824220	26.43	9.529	3.91846	5.66523	clone_27_peak_1112
chr1	162847936	162848055	120	162847956	12.25	10.1966	6.62384	6.29892	clone_27_peak_1113
chr1	163329093	163329147	55	163329122	6.45	11.1989	6.85744	7.25004	clone_27_peak_1114
chr1	164756714	164756772	59	164756746	19.34	13.1909	6.77948	9.13071	clone_27_peak_1115
chr1	165042820	165042876	57	165042832	16.76	14.9606	8.88	10.8234	clone_27_peak_1116
chr1	165045172	165045228	57	165045188	7.74	12.3798	7.88392	8.36983	clone_27_peak_1117
chr1	165098925	165099014	90	165098967	19.98	13.1909	6.99436	9.13071	clone_27_peak_1118
chr1	165114201	165114261	61	165114220	10.31	7.99793	5.65692	4.22871	clone_27_peak_1119
chr1	165227339	165227426	88	165227364	9.02	4.33257	3.34154	0.88459	clone_27_peak_1120
chr1	165338654	165338717	64	165338689	32.88	18.7537	6.77507	14.4538	clone_27_peak_1121
chr1	165362262	165362407	146	165362291	35.45	18.5163	6.07564	14.2266	clone_27_peak_1122
chr1	165373277	165373337	61	165373286	10.31	7.99793	5.65692	4.22871	clone_27_peak_1123
chr1	165562300	165562401	102	165562367	42.54	24.8447	7.25743	20.3134	clone_27_peak_1124
chr1	165567512	165567587	76	165567560	14.83	11.758	7.41619	7.78452	clone_27_peak_1125
chr1	165571000	165571103	104	165571047	18.69	12.1886	6.56461	8.1904	clone_27_peak_1126
chr1	165883585	165883665	81	165883616	22.56	16.3197	7.85384	12.1199	clone_27_peak_1127
chr1	165894079	165894135	57	165894086	5.8	9.28684	6.26379	5.43758	clone_27_peak_1128
chr1	166879772	166879832	61	166879800	110.23	65.6195	8.55609	60.0316	clone_27_peak_1129
chr1	167028551	167028604	54	167028575	24.5	11.8043	5.09907	7.82147	clone_27_peak_1130
chr1	167029912	167029965	54	167029943	5.8	7.128	5.66889	3.42572	clone_27_peak_1131
chr1	167035966	167036061	96	167036012	18.69	9.25272	4.92346	5.41752	clone_27_peak_1132
chr1	167189893	167190041	149	167189912	44.48	18.8305	5.05316	14.5194	clone_27_peak_1133
chr1	167237214	167237269	56	167237256	18.05	12.1886	6.34974	8.1904	clone_27_peak_1134
chr1	167411514	167411617	104	167411565	74.78	41.6804	7.57753	36.6601	clone_27_peak_1135
chr1	167503197	167503252	56	167503225	7.74	8.1312	6.33917	4.35753	clone_27_peak_1136
chr1	167509767	167509831	65	167509789	13.54	11.3449	7.26846	7.38152	clone_27_peak_1137
chr1	167523019	167523148	130	167523040	21.92	9.46042	4.58338	5.59845	clone_27_peak_1138
chr1	167525477	167525575	99	167525529	24.5	18.4988	8.49846	14.2104	clone_27_peak_1139
chr1	167772686	167772795	110	167772770	157.93	100.917	9.93317	94.7245	clone_27_peak_1140
chr1	168051651	168051704	54	168051681	15.47	13.7287	8.23538	9.64225	clone_27_peak_1141
chr1	168115197	168115301	105	168115249	68.33	33.5095	6.30265	28.7089	clone_27_peak_1142
chr1	168148084	168148211	128	168148172	105.72	83.4896	13.3396	77.5676	clone_27_peak_1143
chr1	168312087	168312169	83	168312130	17.4	11.2084	6.13487	7.25491	clone_27_peak_1144
chr1	169075418	169075532	115	169075480	59.95	26.1856	5.54084	21.6114	clone_27_peak_1145
chr1	169515792	169515845	54	169515836	5.16	7.66046	5.29855	3.9225	clone_27_peak_1146
chr1	169519624	169519685	62	169519640	9.02	16.2681	9.04748	12.0747	clone_27_peak_1147
chr1	169681296	169681370	75	169681343	18.05	9.25272	4.76231	5.41752	clone_27_peak_1148
chr1	169898202	169898269	68	169898233	12.25	20.1359	11.4008	15.7803	clone_27_peak_1149
chr1	170043844	170044041	198	170044009	20.63	14.2141	7.20923	10.1149	clone_27_peak_1150
chr1	171196061	171196125	65	171196114	5.8	8.69695	6.13857	4.88947	clone_27_peak_1151
chr1	171283121	171283255	135	171283152	18.05	7.28745	3.80984	3.57838	clone_27_peak_1152
chr1	171614213	171614266	54	171614251	3.87	5.67504	4.48284	2.08452	clone_27_peak_1153
chr1	171972034	171972104	71	171972071	14.83	24.0397	13.6197	19.5485	clone_27_peak_1154
chr1	172413147	172413331	185	172413293	40.61	49.9483	20.8054	44.7083	clone_27_peak_1155
chr1	172578828	172578891	64	172578857	4.51	7.44153	5.07649	3.72334	clone_27_peak_1156
chr1	172632092	172632145	54	172632130	6.45	5.51069	4.67136	1.94534	clone_27_peak_1157
chr1	172714253	172714309	57	172714284	21.27	11.7967	5.56807	7.81599	clone_27_peak_1158
chr1	172715524	172715589	66	172715571	10.96	3.53412	2.98961	0.20518	clone_27_peak_1159
chr1	173389591	173389694	104	173389679	7.74	4.98931	4.36769	1.4746	clone_27_peak_1160
chr1	173400476	173400544	69	173400510	27.72	14.2995	5.74369	10.1947	clone_27_peak_1161
chr1	174084154	174084208	55	174084180	6.45	11.1989	6.85744	7.25004	clone_27_peak_1162
chr1	174187012	174187065	54	174187032	9.67	6.95301	5.33461	3.25663	clone_27_peak_1163
chr1	174232004	174232064	61	174232021	3.87	5.67504	4.48284	2.08452	clone_27_peak_1164
chr1	174952516	174952569	54	174952542	3.87	5.67504	4.48284	2.08452	clone_27_peak_1165
chr1	174967781	174967836	56	174967806	21.92	9.46042	4.58338	5.59845	clone_27_peak_1166
chr1	174998962	174999086	125	174999012	46.41	18.3822	4.74123	14.1004	clone_27_peak_1167
chr1	175094572	175094626	55	175094603	27.07	7.53378	3.11931	3.8088	clone_27_peak_1168
chr1	175115850	175115914	65	175115866	10.96	7.99793	5.97923	4.22871	clone_27_peak_1169
chr1	175121310	175121369	60	175121362	18.69	17.4972	9.84692	13.2393	clone_27_peak_1170
chr1	175124162	175124215	54	175124187	16.76	10.2513	5.92	6.34123	clone_27_peak_1171
chr1	175343096	175343200	105	175343133	19.98	18.7993	10.4915	14.4887	clone_27_peak_1172
chr1	175450407	175450460	54	175450442	9.02	14.5285	8.62703	10.4097	clone_27_peak_1173
chr1	175712883	175712936	54	175712908	3.22	5.67504	3.88919	2.08452	clone_27_peak_1174
chr1	176042836	176042909	74	176042866	25.14	47.226	22.4957	42.0544	clone_27_peak_1175
chr1	176344268	176344326	59	176344299	34.16	20.6283	7.03292	16.2524	clone_27_peak_1176
chr1	176529108	176529163	56	176529148	15.47	13.7287	8.23538	9.64225	clone_27_peak_1177
chr1	176850289	176850351	63	176850314	5.16	8.69695	5.55679	4.88947	clone_27_peak_1178
chr1	176866696	176866749	54	176866724	10.31	12.399	8.21033	8.388	clone_27_peak_1179
chr1	177150899	177151084	186	177151021	25.78	27.0235	13.3923	22.4153	clone_27_peak_1180
chr1	177154538	177154592	55	177154567	5.8	9.27039	6.26062	5.43143	clone_27_peak_1181
chr1	177915257	177915318	62	177915278	47.06	33.8953	9.61138	29.0803	clone_27_peak_1182
chr1	177917667	177917755	89	177917685	14.18	12.5229	7.59077	8.49783	clone_27_peak_1183
chr1	178024462	178024531	70	178024484	9.67	4.33257	3.55641	0.88459	clone_27_peak_1184
chr1	178279929	178279996	68	178279970	8.38	10.7829	7.38582	6.85768	clone_27_peak_1185
chr1	178501584	178501653	70	178501618	50.92	32.6708	8.6541	27.8982	clone_27_peak_1186
chr1	178511775	178511889	115	178511814	43.83	25.7904	7.4723	21.229	clone_27_peak_1187
chr1	178511973	178512065	93	178512012	10.31	5.67201	4.1473	2.08452	clone_27_peak_1188
chr1	178971986	178972039	54	178972009	15.47	9.31879	5.49025	5.46222	clone_27_peak_1189
chr1	178994885	178994987	103	178994936	52.21	34.7149	8.86897	29.8747	clone_27_peak_1190
chr1	179048438	179048547	110	179048467	25.78	12.6201	5.35692	8.59001	clone_27_peak_1191
chr1	179335006	179335111	106	179335055	6.45	5.26651	4.5183	1.72964	clone_27_peak_1192
chr1	179568950	179569046	97	179568995	7.09	12.3798	7.30213	8.36983	clone_27_peak_1193
chr1	179675618	179675717	100	179675668	25.14	27.0235	13.07	22.4153	clone_27_peak_1194
chr1	179779124	179779183	60	179779145	25.14	27.0235	13.07	22.4153	clone_27_peak_1195
chr1	179784053	179784118	66	179784078	23.85	17.4005	8.28359	13.1537	clone_27_peak_1196
chr1	179851987	179852099	113	179851987	18.05	3.18684	2.11658	0	clone_27_peak_1197
chr1	180148132	180148189	58	180148157	34.16	17.6571	5.86077	13.3955	clone_27_peak_1198
chr1	180157475	180157554	80	180157516	7.74	4.98931	4.36769	1.4746	clone_27_peak_1199
chr1	180221917	180221973	57	180221947	4.51	6.8471	4.95088	3.18201	clone_27_peak_1200
chr1	180451742	180451806	65	180451771	5.8	8.33879	6.05011	4.561	clone_27_peak_1201
chr1	180903956	180904012	57	180903993	4.51	5.01976	4.3404	1.50254	clone_27_peak_1202
chr1	181104679	181104740	62	181104716	5.8	6.93086	5.59337	3.25663	clone_27_peak_1203
chr1	181111725	181111838	114	181111808	43.83	42.0281	14.9446	36.9862	clone_27_peak_1204
chr1	181122350	181122403	54	181122366	26.43	8.13604	3.42865	4.36143	clone_27_peak_1205
chr1	181135803	181135942	140	181135920	20.63	33.7743	17.7859	28.9657	clone_27_peak_1206
chr1	181159154	181159220	67	181159180	27.72	29.9032	14.3592	25.2073	clone_27_peak_1207
chr1	181394238	181394291	54	181394269	14.83	8.41215	5.27538	4.62323	clone_27_peak_1208
chr1	181448441	181448501	61	181448462	10.96	17.6152	10.6373	13.3562	clone_27_peak_1209
chr1	181645592	181645645	54	181645623	4.51	7.44153	5.07649	3.72334	clone_27_peak_1210
chr1	181906230	181906309	80	181906279	7.09	13.1687	7.45109	9.11666	clone_27_peak_1211
chr1	181998915	181998995	81	181998957	12.89	6.43401	4.47273	2.7909	clone_27_peak_1212
chr1	181999197	181999256	60	181999239	30.3	12.3086	4.47099	8.30746	clone_27_peak_1213
chr1	182054192	182054302	111	182054245	38.68	12.893	3.96769	8.8534	clone_27_peak_1214
chr1	182366025	182366079	55	182366031	11.6	4.14638	3.15077	0.71825	clone_27_peak_1215
chr1	182415316	182415369	54	182415352	19.34	13.1909	6.77948	9.13071	clone_27_peak_1216
chr1	182453766	182453834	69	182453807	59.95	47.5043	12.1898	42.3224	clone_27_peak_1217
chr1	182453916	182453973	58	182453929	14.83	8.41215	5.27538	4.62323	clone_27_peak_1218
chr1	182570607	182570672	66	182570632	23.21	29.4694	15.1858	24.7933	clone_27_peak_1219
chr1	182751602	182751684	83	182751646	76.06	68.5176	15.4129	62.8645	clone_27_peak_1220
chr1	182753874	182753927	54	182753898	18.69	12.1886	6.56461	8.1904	clone_27_peak_1221
chr1	182755957	182756027	71	182755998	24.5	14.5125	6.37384	10.3977	clone_27_peak_1222
chr1	182764904	182764971	68	182764947	4.51	6.9511	4.975	3.25663	clone_27_peak_1223
chr1	182931776	182931910	135	182931870	19.34	10.0802	5.08461	6.19831	clone_27_peak_1224
chr1	183250748	183250874	127	183250780	26.43	20.7457	9.14307	16.3658	clone_27_peak_1225
chr1	183439350	183439481	132	183439454	14.18	6.17367	3.79538	2.54102	clone_27_peak_1226
chr1	183512888	183512947	60	183512915	7.74	12.3798	7.88392	8.36983	clone_27_peak_1227
chr1	183603013	183603101	89	183603076	25.14	12.6201	5.228	8.59001	clone_27_peak_1228
chr1	183912095	183912148	54	183912148	10.31	3.53412	2.82846	0.20518	clone_27_peak_1229
chr1	184774859	184774925	67	184774904	30.94	20.3845	7.98538	16.0148	clone_27_peak_1230
chr1	184951437	184951500	64	184951465	27.72	29.9032	14.3592	25.2073	clone_27_peak_1231
chr1	185139460	185139564	105	185139482	7.09	8.64601	6.11085	4.84765	clone_27_peak_1232
chr1	185139674	185139774	101	185139731	18.05	17.4972	9.52461	13.2393	clone_27_peak_1233
chr1	185529141	185529194	54	185529189	7.74	4.98931	4.36769	1.4746	clone_27_peak_1234
chr1	186181909	186181982	74	186181948	8.38	14.3011	8.4657	10.1947	clone_27_peak_1235
chr1	186344549	186344851	303	186344642	85.09	48.6743	7.82629	43.4672	clone_27_peak_1236
chr1	186373745	186373852	108	186373772	7.09	4.98931	4.04538	1.4746	clone_27_peak_1237
chr1	186451958	186452011	54	186451982	19.98	13.1909	6.99436	9.13071	clone_27_peak_1238
chr1	187020849	187020975	127	187020938	4.51	6.09012	4.74381	2.46529	clone_27_peak_1239
chr1	192443363	192443423	61	192443400	25.78	10.5157	4.4641	6.59456	clone_27_peak_1240
chr1	192578364	192578427	64	192578411	12.25	10.1966	6.62384	6.29892	clone_27_peak_1241
chr1	192775068	192775147	80	192775111	11.6	5.86499	4.20102	2.26383	clone_27_peak_1242
chr1	192988745	192988798	54	192988777	10.31	7.99793	5.65692	4.22871	clone_27_peak_1243
chr1	193091036	193091237	202	193091088	79.29	50.0368	8.92085	44.7947	clone_27_peak_1244
chr1	193152314	193152367	54	193152359	10.96	7.99793	5.97923	4.22871	clone_27_peak_1245
chr1	194264987	194265051	65	194265016	5.8	9.28684	6.26379	5.43758	clone_27_peak_1246
chr1	196287212	196287266	55	196287236	11.6	5.86499	4.20102	2.26383	clone_27_peak_1247
chr1	197369331	197369393	63	197369378	7.74	12.3798	7.88392	8.36983	clone_27_peak_1248
chr1	197496054	197496126	73	197496093	13.54	11.3449	7.26846	7.38152	clone_27_peak_1249
chr1	197584449	197584502	54	197584496	7.09	4.98931	4.04538	1.4746	clone_27_peak_1250
chr1	197838180	197838276	97	197838230	5.16	9.28684	5.67014	5.43758	clone_27_peak_1251
chr1	197893799	197893876	78	197893836	6.45	11.1797	6.85397	7.23589	clone_27_peak_1252
chr1	197898254	197898334	81	197898254	3.22	5.28397	3.81144	1.73396	clone_27_peak_1253
chr1	198125403	198125458	56	198125436	36.74	16.8787	5.39187	12.6626	clone_27_peak_1254
chr1	198434865	198434929	65	198434908	9.67	16.2681	9.62926	12.0747	clone_27_peak_1255
chr1	199082563	199082622	60	199082581	4.51	6.9511	4.975	3.25663	clone_27_peak_1256
chr1	199432795	199432858	64	199432809	3.87	5.67504	4.48284	2.08452	clone_27_peak_1257
chr1	199653896	199654012	117	199653963	20.63	8.71601	4.32554	4.90566	clone_27_peak_1258
chr1	200108930	200108993	64	200108962	5.8	9.28684	6.26379	5.43758	clone_27_peak_1259
chr1	200479429	200479484	56	200479437	19.34	7.99138	4.06769	4.22871	clone_27_peak_1260
chr1	200772182	200772247	66	200772224	39.32	36.7173	13.4405	31.8265	clone_27_peak_1261
chr1	200857529	200857587	59	200857547	10.31	7.99793	5.65692	4.22871	clone_27_peak_1262
chr1	200948868	200948921	54	200948889	10.31	7.99793	5.65692	4.22871	clone_27_peak_1263
chr1	201012151	201012260	110	201012223	38.03	18.4972	5.57604	14.2104	clone_27_peak_1264
chr1	201192169	201192247	79	201192203	9.67	13.3004	8.77403	9.23554	clone_27_peak_1265
chr1	201223825	201223881	57	201223872	16.76	7.66459	4.44	3.9225	clone_27_peak_1266
chr1	201330932	201330990	59	201330955	21.92	15.2574	7.63897	11.1011	clone_27_peak_1267
chr1	201377490	201377549	60	201377524	18.05	7.28745	3.80984	3.57838	clone_27_peak_1268
chr1	201451332	201451406	75	201451377	17.4	22.5453	12.8524	18.0999	clone_27_peak_1269
chr1	201482240	201482296	57	201482270	32.23	37.36	16.6154	32.4445	clone_27_peak_1270
chr1	201500025	201500157	133	201500064	19.98	18.7993	10.4915	14.4887	clone_27_peak_1271
chr1	201528924	201529015	92	201528975	83.16	77.6636	16.8311	71.8423	clone_27_peak_1272
chr1	201673476	201673534	59	201673513	12.25	10.1966	6.62384	6.29892	clone_27_peak_1273
chr1	201678751	201678856	106	201678789	42.54	21.863	6.22066	17.4475	clone_27_peak_1274
chr1	201762316	201762383	68	201762339	34.16	20.6283	7.03292	16.2524	clone_27_peak_1275
chr1	201798140	201798239	100	201798189	80.58	33.9259	5.43846	29.1107	clone_27_peak_1276
chr1	201865158	201865237	80	201865192	21.27	21.4658	11.1362	17.0594	clone_27_peak_1277
chr1	201924435	201924502	68	201924475	14.83	4.70046	3.16523	1.22498	clone_27_peak_1278
chr1	201941913	201941968	56	201941955	5.16	9.28684	5.67014	5.43758	clone_27_peak_1279
chr1	201968908	201968964	57	201968932	25.14	27.0235	13.07	22.4153	clone_27_peak_1280
chr1	201978813	201978869	57	201978841	16.12	23.0046	12.927	18.5417	clone_27_peak_1281
chr1	202088185	202088285	101	202088253	10.96	5.08049	3.98615	1.5511	clone_27_peak_1282
chr1	202104447	202104509	63	202104472	20.63	14.2141	7.20923	10.1149	clone_27_peak_1283
chr1	202124100	202124217	118	202124124	4.51	7.17599	5.02397	3.47329	clone_27_peak_1284
chr1	202128500	202128592	93	202128553	5.16	6.22358	4.78691	2.59062	clone_27_peak_1285
chr1	202129776	202129852	77	202129837	19.98	13.1909	6.99436	9.13071	clone_27_peak_1286
chr1	202153952	202154055	104	202153989	53.5	14.2316	3.40644	10.1321	clone_27_peak_1287
chr1	202158198	202158264	67	202158241	148.26	129.471	16.5846	122.913	clone_27_peak_1288
chr1	202162100	202162153	54	202162123	50.92	43.1346	12.9811	38.0713	clone_27_peak_1289
chr1	202162950	202163098	149	202162957	15.47	4.1611	2.74513	0.73123	clone_27_peak_1290
chr1	202164024	202164096	73	202164065	9.02	9.88492	6.74604	6.01538	clone_27_peak_1291
chr1	202205639	202205692	54	202205670	7.74	4.98931	4.36769	1.4746	clone_27_peak_1292
chr1	202284860	202284951	92	202284906	42.54	21.863	6.22066	17.4475	clone_27_peak_1293
chr1	202311117	202311273	157	202311228	25.78	12.6201	5.35692	8.59001	clone_27_peak_1294
chr1	202313056	202313121	66	202313085	21.92	30.2382	16.5012	25.5328	clone_27_peak_1295
chr1	202317665	202317805	141	202317795	19.34	10.0802	5.08461	6.19831	clone_27_peak_1296
chr1	202433462	202433515	54	202433498	14.83	8.41215	5.27538	4.62323	clone_27_peak_1297
chr1	202555807	202555860	54	202555810	3.87	4.59828	4.18906	1.13277	clone_27_peak_1298
chr1	202594660	202594784	125	202594741	14.83	8.41215	5.27538	4.62323	clone_27_peak_1299
chr1	202688825	202688910	86	202688877	12.25	10.1966	6.62384	6.29892	clone_27_peak_1300
chr1	202896373	202896448	76	202896422	9.67	6.95301	5.33461	3.25663	clone_27_peak_1301
chr1	202938206	202938327	122	202938285	13.54	7.53305	4.84564	3.8088	clone_27_peak_1302
chr1	202968550	202968744	195	202968657	14.83	12.6965	8.02543	8.66238	clone_27_peak_1303
chr1	202992158	202992212	55	202992189	9.02	15.8585	8.96014	11.6869	clone_27_peak_1304
chr1	202995568	202995622	55	202995622	5.16	3.22608	3.07846	0	clone_27_peak_1305
chr1	203007388	203007525	138	203007502	13.54	4.11731	2.90738	0.69244	clone_27_peak_1306
chr1	203008599	203008690	92	203008643	74.13	74.8959	18.7827	69.124	clone_27_peak_1307
chr1	203009419	203009472	54	203009462	5.16	3.22608	3.07846	0	clone_27_peak_1308
chr1	203087074	203087127	54	203087126	3.87	4.11717	4.00303	0.69244	clone_27_peak_1309
chr1	203185475	203185597	123	203185501	10.31	7.99793	5.65692	4.22871	clone_27_peak_1310
chr1	203236477	203236600	124	203236576	38.03	28.9709	9.75807	24.3049	clone_27_peak_1311
chr1	203238365	203238418	54	203238392	54.15	17.3686	3.93912	13.1341	clone_27_peak_1312
chr1	203242597	203242652	56	203242618	21.92	20.7636	11.0177	16.382	clone_27_peak_1313
chr1	203251992	203252049	58	203251997	5.16	5.53261	4.46801	1.96446	clone_27_peak_1314
chr1	203307714	203307773	60	203307725	33.52	23.5121	8.63	19.0373	clone_27_peak_1315
chr1	203309336	203309441	106	203309356	30.94	20.3845	7.98538	16.0148	clone_27_peak_1316
chr1	203456999	203457109	111	203457050	21.27	5.34426	2.78404	1.78947	clone_27_peak_1317
chr1	203473898	203473974	77	203473954	9.02	6.95301	5.01231	3.25663	clone_27_peak_1318
chr1	203643297	203643397	101	203643345	43.83	25.7904	7.4723	21.229	clone_27_peak_1319
chr1	203671340	203671449	110	203671403	16.12	10.2513	5.70513	6.34123	clone_27_peak_1320
chr1	203830535	203830635	101	203830584	141.17	61.9779	5.92378	56.4668	clone_27_peak_1321
chr1	204131764	204131821	58	204131790	52.86	27.8207	6.7323	23.196	clone_27_peak_1322
chr1	204147616	204147731	116	204147712	20.63	10.9285	5.40692	6.99753	clone_27_peak_1323
chr1	204176368	204176450	83	204176412	22.56	12.6839	5.89038	8.64986	clone_27_peak_1324
chr1	204326701	204327000	300	204326771	9.02	13.3004	8.24392	9.23554	clone_27_peak_1325
chr1	204332944	204333007	64	204332978	54.15	36.7912	9.19128	31.8957	clone_27_peak_1326
chr1	204367835	204367892	58	204367861	18.69	7.28745	3.93877	3.57838	clone_27_peak_1327
chr1	204400601	204400665	65	204400631	34.81	13.3826	4.47615	9.31567	clone_27_peak_1328
chr1	204415145	204415204	60	204415189	14.83	14.7069	9.29856	10.5847	clone_27_peak_1329
chr1	204415662	204415761	100	204415681	22.56	16.3197	7.85384	12.1199	clone_27_peak_1330
chr1	204463745	204463935	191	204463839	61.24	57.1981	15.5596	51.7875	clone_27_peak_1331
chr1	204472444	204472540	97	204472470	40.61	31.2332	10.4027	26.4999	clone_27_peak_1332
chr1	204535110	204535208	99	204535114	16.76	5.94583	3.552	2.32952	clone_27_peak_1333
chr1	204593307	204593382	76	204593356	5.16	3.22608	3.07846	0	clone_27_peak_1334
chr1	204733038	204733151	114	204733121	18.69	12.1886	6.56461	8.1904	clone_27_peak_1335
chr1	204776179	204776291	113	204776253	30.94	20.3845	7.98538	16.0148	clone_27_peak_1336
chr1	204776448	204776552	105	204776515	30.3	20.3845	7.82423	16.0148	clone_27_peak_1337
chr1	204777305	204777413	109	204777400	19.34	13.1909	6.77948	9.13071	clone_27_peak_1338
chr1	204944922	204944975	54	204944944	16.12	5.94583	3.42308	2.32952	clone_27_peak_1339
chr1	204958587	204958647	61	204958614	20.63	10.9285	5.40692	6.99753	clone_27_peak_1340
chr1	205110879	205110986	108	205110954	23.21	13.5895	6.05154	9.51044	clone_27_peak_1341
chr1	205153034	205153100	67	205153096	5.16	3.22608	3.07846	0	clone_27_peak_1342
chr1	205225398	205225566	169	205225483	29.01	32.8437	15.0038	28.0557	clone_27_peak_1343
chr1	205242733	205242791	59	205242742	80.58	51.0427	9.0641	45.7806	clone_27_peak_1344
chr1	205253941	205254031	91	205253986	11.6	7.84668	5.48914	4.09779	clone_27_peak_1345
chr1	205255864	205255917	54	205255867	14.83	6.17367	3.95654	2.54102	clone_27_peak_1346
chr1	205294712	205294833	122	205294744	14.83	12.5229	7.91307	8.49783	clone_27_peak_1347
chr1	205304850	205304990	141	205304901	21.92	9.46042	4.58338	5.59845	clone_27_peak_1348
chr1	205323575	205323631	57	205323601	55.44	37.8412	9.40615	32.9129	clone_27_peak_1349
chr1	205366269	205366386	118	205366341	5.8	8.69695	6.13857	4.88947	clone_27_peak_1350
chr1	205454743	205454909	167	205454872	13.54	17.924	10.9795	13.6541	clone_27_peak_1351
chr1	205457374	205457442	69	205457389	45.77	44.7429	15.5892	39.633	clone_27_peak_1352
chr1	205462503	205462614	112	205462563	9.02	14.5285	8.62703	10.4097	clone_27_peak_1353
chr1	205493571	205493699	129	205493594	30.3	16.9306	6.25938	12.7101	clone_27_peak_1354
chr1	205561082	205561241	160	205561125	30.3	20.3845	7.82423	16.0148	clone_27_peak_1355
chr1	205601126	205601307	182	205601225	20.63	7.09102	3.60461	3.38944	clone_27_peak_1356
chr1	205625529	205625596	68	205625559	5.16	8.69695	5.55679	4.88947	clone_27_peak_1357
chr1	205626840	205626906	67	205626871	40.61	49.9483	20.8054	44.7083	clone_27_peak_1358
chr1	205628164	205628247	84	205628210	12.89	10.1966	6.94615	6.29892	clone_27_peak_1359
chr1	205680400	205680468	69	205680423	73.49	40.7588	7.44861	35.7536	clone_27_peak_1360
chr1	205718597	205718697	101	205718633	10.31	3.53412	2.82846	0.20518	clone_27_peak_1361
chr1	205760855	205760951	97	205760900	7.74	4.98931	4.36769	1.4746	clone_27_peak_1362
chr1	205888240	205888308	69	205888289	37.39	58.7529	26.807	53.3099	clone_27_peak_1363
chr1	206234552	206234606	55	206234574	27.07	17.3804	7.01846	13.1408	clone_27_peak_1364
chr1	206329080	206329133	54	206329108	23.85	11.0053	4.97015	7.06313	clone_27_peak_1365
chr1	206635320	206635388	69	206635351	48.99	30.6604	8.33179	25.9412	clone_27_peak_1366
chr1	206641326	206641428	103	206641403	5.8	3.22608	3.40077	0	clone_27_peak_1367
chr1	206643753	206643877	125	206643796	23.85	24.2093	12.4254	19.707	clone_27_peak_1368
chr1	206652993	206653057	65	206653014	36.74	43.5615	18.8715	38.4808	clone_27_peak_1369
chr1	206663557	206663655	99	206663602	123.12	67.8015	7.75759	62.1686	clone_27_peak_1370
chr1	206718266	206718326	61	206718284	16.76	14.9606	8.88	10.8234	clone_27_peak_1371
chr1	206753426	206753596	171	206753451	21.27	15.2574	7.4241	11.1011	clone_27_peak_1372
chr1	206757163	206757226	64	206757190	20.63	10.9285	5.40692	6.99753	clone_27_peak_1373
chr1	206781613	206781666	54	206781659	6.45	4.07966	3.72308	0.66692	clone_27_peak_1374
chr1	206785857	206785928	72	206785879	41.9	21.0061	6.12857	16.6197	clone_27_peak_1375
chr1	206804568	206804629	62	206804611	18.05	7.28745	3.80984	3.57838	clone_27_peak_1376
chr1	206807789	206807882	94	206807822	19.98	18.7993	10.4915	14.4887	clone_27_peak_1377
chr1	206808679	206808866	188	206808731	20.63	3.35729	2.16277	0.04684	clone_27_peak_1378
chr1	206837363	206837457	95	206837436	12.89	6.6833	4.63077	3.02104	clone_27_peak_1379
chr1	206837676	206837730	55	206837715	18.05	9.25272	4.76231	5.41752	clone_27_peak_1380
chr1	206867658	206867772	115	206867695	5.16	7.66046	5.29855	3.9225	clone_27_peak_1381
chr1	206899093	206899155	63	206899128	14.18	6.17367	3.79538	2.54102	clone_27_peak_1382
chr1	206899771	206899827	57	206899798	19.98	7.99138	4.19661	4.22871	clone_27_peak_1383
chr1	206908019	206908126	108	206908057	33.52	23.5121	8.63	19.0373	clone_27_peak_1384
chr1	206982113	206982215	103	206982165	13.54	11.3449	7.26846	7.38152	clone_27_peak_1385
chr1	207078778	207078831	54	207078801	4.51	5.01976	4.3404	1.50254	clone_27_peak_1386
chr1	207084591	207084697	107	207084631	31.59	21.4139	8.14653	17.0165	clone_27_peak_1387
chr1	207085994	207086105	112	207086043	25.14	10.5157	4.35666	6.59456	clone_27_peak_1388
chr1	207155624	207155705	82	207155652	22.56	12.6839	5.89038	8.64986	clone_27_peak_1389
chr1	207251301	207251359	59	207251332	38.68	12.893	3.96769	8.8534	clone_27_peak_1390
chr1	207258193	207258250	58	207258227	13.54	11.3449	7.26846	7.38152	clone_27_peak_1391
chr1	207578429	207578487	59	207578453	12.25	10.1966	6.62384	6.29892	clone_27_peak_1392
chr1	207793820	207793873	54	207793848	7.09	12.3798	7.30213	8.36983	clone_27_peak_1393
chr1	207970834	207970898	65	207970866	63.17	89.531	32.0861	83.518	clone_27_peak_1394
chr1	207997448	207997515	68	207997477	7.09	4.98931	4.04538	1.4746	clone_27_peak_1395
chr1	207999209	207999270	62	207999224	10.31	5.08049	3.77128	1.5511	clone_27_peak_1396
chr1	208001969	208002128	160	208002101	47.06	19.1112	4.80569	14.7966	clone_27_peak_1397
chr1	208026967	208027020	54	208026973	5.16	3.22608	3.07846	0	clone_27_peak_1398
chr1	208058509	208058609	101	208058560	26.43	9.529	3.91846	5.66523	clone_27_peak_1399
chr1	208136994	208137093	100	208137046	18.05	7.28745	3.80984	3.57838	clone_27_peak_1400
chr1	208171295	208171360	66	208171314	7.09	13.1687	7.45109	9.11666	clone_27_peak_1401
chr1	208418680	208418787	108	208418757	12.89	14.707	9.70133	10.5847	clone_27_peak_1402
chr1	208825752	208825877	126	208825842	18.69	17.4972	9.84692	13.2393	clone_27_peak_1403
chr1	209381112	209381234	123	209381197	21.92	9.46042	4.58338	5.59845	clone_27_peak_1404
chr1	209422176	209422235	60	209422201	27.07	17.3804	7.01846	13.1408	clone_27_peak_1405
chr1	209527828	209527885	58	209527867	14.83	12.5229	7.91307	8.49783	clone_27_peak_1406
chr1	209609204	209609260	57	209609232	9.67	16.2681	9.62926	12.0747	clone_27_peak_1407
chr1	209739513	209739638	126	209739607	43.19	34.7042	11.0473	29.8667	clone_27_peak_1408
chr1	209742937	209742995	59	209742975	41.9	16.6034	4.76666	12.3934	clone_27_peak_1409
chr1	209801143	209801196	54	209801164	13.54	11.3449	7.26846	7.38152	clone_27_peak_1410
chr1	209866362	209866503	142	209866451	18.05	9.25272	4.76231	5.41752	clone_27_peak_1411
chr1	209996599	209996654	56	209996619	9.02	14.5285	8.62703	10.4097	clone_27_peak_1412
chr1	210023855	210023964	110	210023941	9.67	4.33257	3.55641	0.88459	clone_27_peak_1413
chr1	210033799	210033853	55	210033839	42.54	8.54503	2.72154	4.75009	clone_27_peak_1414
chr1	210316969	210317025	57	210317016	14.18	12.5229	7.59077	8.49783	clone_27_peak_1415
chr1	210484597	210484658	62	210484630	40.61	26.5338	8.32215	21.9523	clone_27_peak_1416
chr1	210574106	210574159	54	210574132	7.09	12.3798	7.30213	8.36983	clone_27_peak_1417
chr1	210580718	210580772	55	210580756	31.59	13.0386	4.65516	8.99724	clone_27_peak_1418
chr1	210621800	210621853	54	210621802	3.22	5.28397	3.81144	1.73396	clone_27_peak_1419
chr1	210757866	210757928	63	210757897	32.88	11.9912	4.23442	8.00654	clone_27_peak_1420
chr1	211307418	211307718	301	211307677	52.86	22.8858	5.38584	18.4262	clone_27_peak_1421
chr1	211308795	211308917	123	211308874	10.96	7.99793	5.97923	4.22871	clone_27_peak_1422
chr1	211589750	211589855	106	211589820	7.74	5.86792	4.97459	2.26613	clone_27_peak_1423
chr1	211649703	211649770	68	211649744	16.12	10.2513	5.70513	6.34123	clone_27_peak_1424
chr1	211687431	211687543	113	211687493	31.59	17.8356	6.51723	13.5674	clone_27_peak_1425
chr1	211688933	211688993	61	211688945	10.96	5.67201	4.3836	2.08452	clone_27_peak_1426
chr1	211751175	211751241	67	211751203	5.8	5.71573	5.03444	2.12468	clone_27_peak_1427
chr1	211752629	211752682	54	211752636	25.78	5.53144	2.67846	1.96446	clone_27_peak_1428
chr1	211828659	211828766	108	211828749	33.52	23.5121	8.63	19.0373	clone_27_peak_1429
chr1	211854192	211854246	55	211854238	12.89	4.79185	3.47308	1.30526	clone_27_peak_1430
chr1	212185446	212185504	59	212185471	46.41	25.3875	6.77318	20.8476	clone_27_peak_1431
chr1	212208403	212208608	206	212208538	32.88	10.4957	3.76393	6.58046	clone_27_peak_1432
chr1	212244202	212244265	64	212244236	7.74	10.9919	7.51754	7.05413	clone_27_peak_1433
chr1	212541487	212541540	54	212541525	10.31	7.99793	5.65692	4.22871	clone_27_peak_1434
chr1	212588319	212588379	61	212588338	26.43	27.5865	13.1871	22.9696	clone_27_peak_1435
chr1	212629353	212629439	87	212629395	25.78	10.5157	4.4641	6.59456	clone_27_peak_1436
chr1	212650635	212650715	81	212650677	27.07	43.3247	21.2038	38.2562	clone_27_peak_1437
chr1	212803541	212803659	119	212803586	17.4	11.2084	6.13487	7.25491	clone_27_peak_1438
chr1	212838718	212838771	54	212838737	23.85	11.0053	4.97015	7.06313	clone_27_peak_1439
chr1	213169000	213169054	55	213169007	25.14	19.6141	8.71333	15.2717	clone_27_peak_1440
chr1	213418080	213418163	84	213418125	9.02	6.95301	5.01231	3.25663	clone_27_peak_1441
chr1	214435006	214435069	64	214435030	36.1	26.7525	9.27461	22.1582	clone_27_peak_1442
chr1	214502329	214502386	58	214502350	23.85	17.4005	8.28359	13.1537	clone_27_peak_1443
chr1	214505342	214505413	72	214505372	14.18	12.5229	7.59077	8.49783	clone_27_peak_1444
chr1	214506976	214507029	54	214506980	3.22	4.4899	3.60085	1.03609	clone_27_peak_1445
chr1	214758677	214758737	61	214758699	9.02	6.95301	5.01231	3.25663	clone_27_peak_1446
chr1	214776280	214776335	56	214776298	14.83	6.17367	3.95654	2.54102	clone_27_peak_1447
chr1	214801465	214801536	72	214801510	8.38	9.50982	6.80696	5.64686	clone_27_peak_1448
chr1	214811237	214811290	54	214811269	5.8	8.69695	6.13857	4.88947	clone_27_peak_1449
chr1	218344841	218344894	54	218344864	3.87	5.67504	4.48284	2.08452	clone_27_peak_1450
chr1	218503552	218503605	54	218503595	7.09	4.98931	4.04538	1.4746	clone_27_peak_1451
chr1	219834545	219834653	109	219834559	13.54	11.3449	7.26846	7.38152	clone_27_peak_1452
chr1	220011249	220011320	72	220011281	9.02	16.7215	9.13654	12.5105	clone_27_peak_1453
chr1	220219870	220219992	123	220219922	36.74	8.258	2.90331	4.48096	clone_27_peak_1454
chr1	220863606	220863703	98	220863632	7.09	7.68801	5.64998	3.94464	clone_27_peak_1455
chr1	220906527	220906638	112	220906612	18.69	9.25272	4.92346	5.41752	clone_27_peak_1456
chr1	220950212	220950271	60	220950226	19.34	10.0802	5.08461	6.19831	clone_27_peak_1457
chr1	220983627	220983721	95	220983646	40.61	8.4396	2.77405	4.65047	clone_27_peak_1458
chr1	221047710	221047763	54	221047741	11.6	9.08008	6.30154	5.25587	clone_27_peak_1459
chr1	221050528	221050586	59	221050572	5.8	3.22608	3.40077	0	clone_27_peak_1460
chr1	221437267	221437328	62	221437298	9.02	17.2563	9.23204	13.0257	clone_27_peak_1461
chr1	221608929	221608996	68	221608958	30.3	14.3451	5.21615	10.2359	clone_27_peak_1462
chr1	221651539	221651595	57	221651581	6.45	4.07966	3.72308	0.66692	clone_27_peak_1463
chr1	222628623	222628684	62	222628660	23.21	17.4005	8.06871	13.1537	clone_27_peak_1464
chr1	222628846	222628983	138	222628930	19.98	4.35259	2.62288	0.90322	clone_27_peak_1465
chr1	222638801	222638865	65	222638834	52.86	46.2395	13.7534	41.0957	clone_27_peak_1466
chr1	222966247	222966300	54	222966285	4.51	6.9511	4.975	3.25663	clone_27_peak_1467
chr1	223263569	223263645	77	223263599	21.27	21.4658	11.1362	17.0594	clone_27_peak_1468
chr1	223872051	223872110	60	223872086	10.96	7.99793	5.97923	4.22871	clone_27_peak_1469
chr1	223886046	223886158	113	223886094	24.5	14.5125	6.37384	10.3977	clone_27_peak_1470
chr1	224033841	224033905	65	224033875	18.69	14.8634	8.19211	10.738	clone_27_peak_1471
chr1	224303980	224304080	101	224304030	8.38	14.3011	8.4657	10.1947	clone_27_peak_1472
chr1	224358534	224358587	54	224358575	4.51	6.9511	4.975	3.25663	clone_27_peak_1473
chr1	224521164	224521252	89	224521234	12.89	4.79185	3.47308	1.30526	clone_27_peak_1474
chr1	224622522	224622575	54	224622528	5.8	3.22608	3.40077	0	clone_27_peak_1475
chr1	224691353	224691427	75	224691374	16.12	10.2513	5.70513	6.34123	clone_27_peak_1476
chr1	225662778	225662872	95	225662829	23.21	4.6105	2.42061	1.14404	clone_27_peak_1477
chr1	225668593	225668819	227	225668771	59.3	42.1163	10.0508	37.0712	clone_27_peak_1478
chr1	225848493	225848546	54	225848497	6.45	4.07966	3.72308	0.66692	clone_27_peak_1479
chr1	225960115	225960217	103	225960170	25.78	19.6141	8.9282	15.2717	clone_27_peak_1480
chr1	225965296	225965452	157	225965339	83.16	41.0147	6.47349	36.0052	clone_27_peak_1481
chr1	226111883	226111936	54	226111927	12.89	7.89102	5.41399	4.14147	clone_27_peak_1482
chr1	226163840	226163947	108	226163865	30.3	6.22951	2.60808	2.5961	clone_27_peak_1483
chr1	226187451	226187504	54	226187461	14.83	7.19557	4.54252	3.4924	clone_27_peak_1484
chr1	226309518	226309605	88	226309567	17.4	8.44714	4.60115	4.65293	clone_27_peak_1485
chr1	226313009	226313130	122	226313036	36.74	16.8787	5.39187	12.6626	clone_27_peak_1486
chr1	226315668	226315773	106	226315721	18.05	4.75456	2.72132	1.27491	clone_27_peak_1487
chr1	226369857	226369910	54	226369875	10.96	7.99793	5.97923	4.22871	clone_27_peak_1488
chr1	226384842	226384902	61	226384864	132.79	92.4072	11.1492	86.3512	clone_27_peak_1489
chr1	226591257	226591384	128	226591280	18.69	26.2523	14.7541	21.6772	clone_27_peak_1490
chr1	226595860	226595964	105	226595911	23.85	11.0053	4.97015	7.06313	clone_27_peak_1491
chr1	226612346	226612416	71	226612354	3.87	4.65531	4.20862	1.18594	clone_27_peak_1492
chr1	226796597	226796650	54	226796610	10.31	7.99793	5.65692	4.22871	clone_27_peak_1493
chr1	226821983	226822036	54	226822009	33.52	12.6807	4.315	8.64922	clone_27_peak_1494
chr1	227015934	227015991	58	227015960	60.59	35.1427	7.69923	30.2923	clone_27_peak_1495
chr1	227127859	227127925	67	227127890	14.83	4.70046	3.16523	1.22498	clone_27_peak_1496
chr1	227669380	227669436	57	227669409	41.26	18.6168	5.28192	14.3218	clone_27_peak_1497
chr1	227918186	227918239	54	227918217	8.38	5.94877	4.69	2.32952	clone_27_peak_1498
chr1	227950266	227950612	347	227950318	37.39	17.6823	5.48395	13.4185	clone_27_peak_1499
chr1	227975802	227975855	54	227975855	13.54	3.15615	2.42282	0	clone_27_peak_1500
chr1	228149433	228149486	54	228149485	4.51	6.09012	4.74381	2.46529	clone_27_peak_1501
chr1	228187132	228187188	57	228187176	9.67	13.3004	8.77403	9.23554	clone_27_peak_1502
chr1	228270204	228270257	54	228270252	14.83	4.70046	3.16523	1.22498	clone_27_peak_1503
chr1	228327743	228327848	106	228327811	39.97	30.0967	10.2415	25.3951	clone_27_peak_1504
chr1	228353343	228353484	142	228353441	65.11	39.9516	8.26326	34.9675	clone_27_peak_1505
chr1	228581285	228581340	56	228581291	4.51	6.09012	4.74381	2.46529	clone_27_peak_1506
chr1	228688788	228688874	87	228688814	42.54	12.6546	3.62872	8.62391	clone_27_peak_1507
chr1	229546983	229547092	110	229547034	20.63	10.9285	5.40692	6.99753	clone_27_peak_1508
chr1	229650592	229650647	56	229650607	22.56	10.2238	4.71231	6.3224	clone_27_peak_1509
chr1	229694678	229694809	132	229694756	15.47	5.31046	3.29415	1.75693	clone_27_peak_1510
chr1	229797145	229797206	62	229797164	7.74	4.98931	4.36769	1.4746	clone_27_peak_1511
chr1	229850888	229850941	54	229850890	3.87	4.11717	4.00303	0.69244	clone_27_peak_1512
chr1	230303290	230303406	117	230303310	17.4	6.60524	3.68092	2.95466	clone_27_peak_1513
chr1	230446444	230446540	97	230446510	19.98	10.0802	5.24577	6.19831	clone_27_peak_1514
chr1	230778071	230778200	130	230778120	40.61	9.33966	2.9722	5.48294	clone_27_peak_1515
chr1	231053127	231053222	96	231053173	7.09	13.1687	7.45109	9.11666	clone_27_peak_1516
chr1	231347211	231347277	67	231347244	24.5	18.4988	8.49846	14.2104	clone_27_peak_1517
chr1	231493700	231493780	81	231493743	6.45	4.07966	3.72308	0.66692	clone_27_peak_1518
chr1	231726505	231726558	54	231726525	14.18	8.41215	5.06051	4.62323	clone_27_peak_1519
chr1	232765961	232766057	97	232766004	16.12	7.66459	4.27884	3.9225	clone_27_peak_1520
chr1	232766419	232766611	193	232766499	33.52	19.6848	6.904	15.3406	clone_27_peak_1521
chr1	232771656	232771722	67	232771705	40.61	11.4739	3.46756	7.50965	clone_27_peak_1522
chr1	233086213	233086282	70	233086250	22.56	12.6839	5.89038	8.64986	clone_27_peak_1523
chr1	233440405	233440458	54	233440430	9.67	4.33257	3.55641	0.88459	clone_27_peak_1524
chr1	233500609	233500663	55	233500637	5.8	9.28684	6.26379	5.43758	clone_27_peak_1525
chr1	233576742	233576817	76	233576780	5.16	9.28684	5.67014	5.43758	clone_27_peak_1526
chr1	233927024	233927077	54	233927045	15.47	6.9063	4.11769	3.23727	clone_27_peak_1527
chr1	234290565	234290628	64	234290599	14.18	24.0397	13.065	19.5485	clone_27_peak_1528
chr1	234445852	234445910	59	234445884	51.57	33.6887	8.76153	28.8814	clone_27_peak_1529
chr1	234634942	234635063	122	234634981	36.1	32.8458	12.3661	28.0557	clone_27_peak_1530
chr1	235247193	235247250	58	235247219	18.05	12.1886	6.34974	8.1904	clone_27_peak_1531
chr1	235257286	235257350	65	235257323	47.06	23.5025	6.00711	19.0302	clone_27_peak_1532
chr1	235580521	235580647	127	235580597	13.54	23.4165	12.8691	18.9464	clone_27_peak_1533
chr1	235667846	235668071	226	235667965	88.31	59.2766	9.92358	53.8216	clone_27_peak_1534
chr1	235677220	235677278	59	235677228	5.8	9.28684	6.26379	5.43758	clone_27_peak_1535
chr1	236135191	236135297	107	236135241	58.02	33.2675	7.37692	28.4694	clone_27_peak_1536
chr1	236162276	236162376	101	236162307	5.16	5.91432	4.65024	2.30898	clone_27_peak_1537
chr1	236653362	236653416	55	236653378	5.8	7.66046	5.8533	3.9225	clone_27_peak_1538
chr1	236772627	236772680	54	236772648	3.87	5.28397	4.39322	1.73396	clone_27_peak_1539
chr1	237725687	237725748	62	237725716	13.54	5.46828	3.63423	1.90719	clone_27_peak_1540
chr1	240114991	240115053	63	240115021	14.83	6.17367	3.95654	2.54102	clone_27_peak_1541
chr1	240139829	240139889	61	240139860	17.4	16.2172	9.2023	12.0294	clone_27_peak_1542
chr1	240150618	240150675	58	240150635	9.67	6.95301	5.33461	3.25663	clone_27_peak_1543
chr1	240190418	240190472	55	240190445	19.98	26.9926	15.2272	22.3925	clone_27_peak_1544
chr1	240739652	240739713	62	240739690	5.16	6.93086	5.06326	3.25663	clone_27_peak_1545
chr1	240895762	240895830	69	240895804	12.25	10.1966	6.62384	6.29892	clone_27_peak_1546
chr1	241587665	241587718	54	241587713	3.87	3.44998	3.6765	0.12908	clone_27_peak_1547
chr1	241694746	241694808	63	241694771	15.47	9.31879	5.49025	5.46222	clone_27_peak_1548
chr1	241774450	241774547	98	241774498	15.47	13.7287	8.23538	9.64225	clone_27_peak_1549
chr1	242631000	242631061	62	242631029	15.47	28.83	14.8653	24.1692	clone_27_peak_1550
chr1	243174288	243174346	59	243174329	12.25	22.4033	11.9564	17.9647	clone_27_peak_1551
chr1	243912113	243912227	115	243912191	13.54	5.46828	3.63423	1.90719	clone_27_peak_1552
chr1	244462911	244462971	61	244462946	41.9	23.9089	7.15	19.4214	clone_27_peak_1553
chr1	244766872	244766925	54	244766895	12.89	18.5334	11.4246	14.2408	clone_27_peak_1554
chr1	244816402	244816479	78	244816426	26.43	8.13604	3.42865	4.36143	clone_27_peak_1555
chr1	244960288	244960346	59	244960299	28.36	23.0554	9.78769	18.5895	clone_27_peak_1556
chr1	244964632	244964774	143	244964675	35.45	18.5163	6.07564	14.2266	clone_27_peak_1557
chr1	245206102	245206184	83	245206154	35.45	14.0966	4.55673	10.0021	clone_27_peak_1558
chr1	245242489	245242542	54	245242513	4.51	7.44153	5.07649	3.72334	clone_27_peak_1559
chr1	245316435	245316491	57	245316486	9.67	11.9493	8.22608	7.96595	clone_27_peak_1560
chr1	246166610	246166669	60	246166637	47.7	12.0151	3.24677	8.02741	clone_27_peak_1561
chr1	246656107	246656160	54	246656132	24.5	11.8043	5.09907	7.82147	clone_27_peak_1562
chr1	246660766	246660829	64	246660797	12.89	10.1966	6.94615	6.29892	clone_27_peak_1563
chr1	246862575	246862672	98	246862636	22.56	10.2238	4.71231	6.3224	clone_27_peak_1564
chr1	246946078	246946131	54	246946094	12.89	6.6833	4.63077	3.02104	clone_27_peak_1565
chr1	246972946	246972999	54	246972958	3.87	5.67504	4.48284	2.08452	clone_27_peak_1566
chr1	247282298	247282351	54	247282346	5.16	6.93086	5.06326	3.25663	clone_27_peak_1567
chr1	247553561	247553773	213	247553646	18.69	17.4972	9.84692	13.2393	clone_27_peak_1568
chr1	247844749	247844815	67	247844784	13.54	22.0728	12.5102	17.6421	clone_27_peak_1569
chr1	248100313	248100449	137	248100406	70.26	60.8958	14.2526	55.4093	clone_27_peak_1570
chr1	248782370	248782428	59	248782381	14.18	8.41215	5.06051	4.62323	clone_27_peak_1571
chr1	248785924	248786001	78	248785965	47.7	39.4676	12.1754	34.4938	clone_27_peak_1572
chr1	249200427	249200480	54	249200449	14.83	4.70046	3.16523	1.22498	clone_27_peak_1573
chr1	249219458	249219566	109	249219525	13.54	7.53305	4.84564	3.8088	clone_27_peak_1574
chr1	249238650	249238743	94	249238681	16.76	7.66459	4.44	3.9225	clone_27_peak_1575
chr10	224328	224381	54	224368	7.09	12.3798	7.30213	8.36983	clone_27_peak_1576
chr10	557115	557173	59	557136	8.38	10.7829	7.38582	6.85768	clone_27_peak_1577
chr10	1156177	1156288	112	1156215	16.76	7.66459	4.44	3.9225	clone_27_peak_1578
chr10	1463218	1463271	54	1463235	13.54	5.46828	3.63423	1.90719	clone_27_peak_1579
chr10	1531277	1531426	150	1531403	22.56	10.2238	4.71231	6.3224	clone_27_peak_1580
chr10	1624144	1624203	60	1624152	5.16	5.91432	4.65024	2.30898	clone_27_peak_1581
chr10	2286855	2286908	54	2286894	5.8	6.36941	5.35554	2.73025	clone_27_peak_1582
chr10	3020462	3020526	65	3020495	7.09	10.9919	6.96279	7.05413	clone_27_peak_1583
chr10	3085894	3085948	55	3085913	16.12	14.9606	8.55769	10.8234	clone_27_peak_1584
chr10	4857602	4858206	605	4857983	51.57	18.431	4.38077	14.1487	clone_27_peak_1585
chr10	4892001	4892087	87	4892034	29.65	24.2325	10.2174	19.7243	clone_27_peak_1586
chr10	5325557	5325686	130	5325653	18.69	37.3795	18.1368	32.4626	clone_27_peak_1587
chr10	5333757	5333828	72	5333786	5.8	6.36941	5.35554	2.73025	clone_27_peak_1588
chr10	5484207	5484290	84	5484224	8.38	10.7829	7.38582	6.85768	clone_27_peak_1589
chr10	5665195	5665323	129	5665293	34.16	24.5802	8.79115	20.0532	clone_27_peak_1590
chr10	5671905	5672013	109	5671989	22.56	12.6839	5.89038	8.64986	clone_27_peak_1591
chr10	6056260	6056412	153	6056301	12.25	20.1359	11.4008	15.7803	clone_27_peak_1592
chr10	6110488	6110595	108	6110553	16.76	3.75727	2.53714	0.38704	clone_27_peak_1593
chr10	6128522	6128581	60	6128545	16.12	20.747	11.8626	16.3671	clone_27_peak_1594
chr10	6130745	6130939	195	6130905	74.13	69.0596	16.2691	63.4002	clone_27_peak_1595
chr10	6151037	6151090	54	6151062	21.92	11.7967	5.72923	7.81599	clone_27_peak_1596
chr10	6186799	6186875	77	6186873	7.09	5.25527	4.21833	1.72002	clone_27_peak_1597
chr10	6243591	6243762	172	6243708	19.34	10.0802	5.08461	6.19831	clone_27_peak_1598
chr10	6244714	6244848	135	6244757	21.92	11.7967	5.72923	7.81599	clone_27_peak_1599
chr10	6448371	6448431	61	6448394	8.38	5.94877	4.69	2.32952	clone_27_peak_1600
chr10	6459000	6459062	63	6459026	41.9	21.0061	6.12857	16.6197	clone_27_peak_1601
chr10	6622318	6622457	140	6622353	85.09	90.6395	21.5223	84.6055	clone_27_peak_1602
chr10	6711388	6711459	72	6711414	19.98	13.1909	6.99436	9.13071	clone_27_peak_1603
chr10	6720318	6720373	56	6720350	5.8	8.69695	6.13857	4.88947	clone_27_peak_1604
chr10	6962095	6962159	65	6962141	29.01	16.0393	6.00154	11.8589	clone_27_peak_1605
chr10	6969677	6969772	96	6969680	12.25	3.5627	2.64954	0.22842	clone_27_peak_1606
chr10	7126450	7126517	68	7126477	3.22	4.11717	3.47292	0.69244	clone_27_peak_1607
chr10	7163274	7163403	130	7163370	30.94	34.3355	15.9708	29.5061	clone_27_peak_1608
chr10	7729347	7729426	80	7729424	9.67	4.33257	3.55641	0.88459	clone_27_peak_1609
chr10	7798523	7798579	57	7798531	7.74	13.1687	8.04474	9.11666	clone_27_peak_1610
chr10	8095393	8095490	98	8095470	12.25	3.5627	2.64954	0.22842	clone_27_peak_1611
chr10	8175255	8175308	54	8175302	7.09	6.64376	5.07576	2.99205	clone_27_peak_1612
chr10	9344290	9344343	54	9344322	6.45	11.1989	6.85744	7.25004	clone_27_peak_1613
chr10	11205233	11205286	54	11205238	5.8	4.22766	4.12715	0.79558	clone_27_peak_1614
chr10	11514259	11514367	109	11514342	14.18	19.5902	11.4664	15.2559	clone_27_peak_1615
chr10	11557744	11557828	85	11557797	7.09	4.98931	4.04538	1.4746	clone_27_peak_1616
chr10	11800086	11800139	54	11800113	39.97	25.522	8.19323	20.972	clone_27_peak_1617
chr10	11824945	11825012	68	11824971	11.6	16.7534	10.3644	12.541	clone_27_peak_1618
chr10	11834904	11834958	55	11834927	5.8	7.66046	5.8533	3.9225	clone_27_peak_1619
chr10	11861955	11862017	63	11861977	11.6	18.5863	10.9478	14.2935	clone_27_peak_1620
chr10	12028749	12028809	61	12028774	23.85	31.516	16.7233	26.7752	clone_27_peak_1621
chr10	12110656	12110899	244	12110791	35.45	9.77814	3.31398	5.91254	clone_27_peak_1622
chr10	12753208	12753320	113	12753287	14.18	12.5229	7.59077	8.49783	clone_27_peak_1623
chr10	12824611	12824665	55	12824637	5.16	7.66046	5.29855	3.9225	clone_27_peak_1624
chr10	13116973	13117026	54	13117003	11.6	15.6121	9.92368	11.4426	clone_27_peak_1625
chr10	13203411	13203509	99	13203417	18.05	5.85335	3.17487	2.2575	clone_27_peak_1626
chr10	13414024	13414118	95	13414071	29.65	32.8437	15.3262	28.0557	clone_27_peak_1627
chr10	13628835	13628891	57	13628872	45.12	17.6623	4.61231	13.3996	clone_27_peak_1628
chr10	13702129	13702183	55	13702157	19.98	10.0802	5.24577	6.19831	clone_27_peak_1629
chr10	14541069	14541133	65	14541118	40.61	22.9833	6.93512	18.5222	clone_27_peak_1630
chr10	14579056	14579161	106	14579109	10.31	18.0455	10.1615	13.7742	clone_27_peak_1631
chr10	15130804	15130922	119	15130884	45.12	24.4922	6.58901	19.9756	clone_27_peak_1632
chr10	15148567	15148642	76	15148600	31.59	44.2109	21.1598	39.1164	clone_27_peak_1633
chr10	15786429	15786486	58	15786466	8.38	15.1897	8.63839	11.041	clone_27_peak_1634
chr10	16819603	16819659	57	16819625	17.4	27.875	15.1354	23.2422	clone_27_peak_1635
chr10	16870310	16870363	54	16870327	11.6	4.14638	3.15077	0.71825	clone_27_peak_1636
chr10	16885434	16885498	65	16885454	18.05	17.4972	9.52461	13.2393	clone_27_peak_1637
chr10	17299822	17299930	109	17299884	16.76	5.94583	3.552	2.32952	clone_27_peak_1638
chr10	17649655	17649714	60	17649686	40.61	14.2051	4.16107	10.1099	clone_27_peak_1639
chr10	17651872	17651925	54	17651886	5.8	5.53261	4.9358	1.96446	clone_27_peak_1640
chr10	18161795	18161848	54	18161818	3.87	5.67504	4.48284	2.08452	clone_27_peak_1641
chr10	18504063	18504118	56	18504072	23.21	13.5895	6.05154	9.51044	clone_27_peak_1642
chr10	18505592	18505645	54	18505615	3.22	5.28397	3.81144	1.73396	clone_27_peak_1643
chr10	20108533	20108590	58	20108556	11.6	9.08008	6.30154	5.25587	clone_27_peak_1644
chr10	22278666	22278725	60	22278680	5.8	9.28684	6.26379	5.43758	clone_27_peak_1645
chr10	23357265	23357321	57	23357301	14.18	22.1876	12.4848	17.7533	clone_27_peak_1646
chr10	23447063	23447129	67	23447096	19.34	18.7993	10.1692	14.4887	clone_27_peak_1647
chr10	23447464	23447517	54	23447505	14.18	8.41215	5.06051	4.62323	clone_27_peak_1648
chr10	23603863	23603922	60	23603891	15.47	13.7287	8.23538	9.64225	clone_27_peak_1649
chr10	24649623	24649676	54	24649648	9.67	6.95301	5.33461	3.25663	clone_27_peak_1650
chr10	24931961	24932033	73	24932003	7.74	13.1687	8.04474	9.11666	clone_27_peak_1651
chr10	25370025	25370112	88	25370078	26.43	20.7457	9.14307	16.3658	clone_27_peak_1652
chr10	25983964	25984040	77	25983967	9.67	4.33257	3.55641	0.88459	clone_27_peak_1653
chr10	25989914	25989967	54	25989921	25.78	15.4524	6.69615	11.2861	clone_27_peak_1654
chr10	26015017	26015070	54	26015035	5.8	9.28684	6.26379	5.43758	clone_27_peak_1655
chr10	26164651	26164712	62	26164701	25.78	27.0235	13.3923	22.4153	clone_27_peak_1656
chr10	26223949	26224005	57	26223976	5.16	7.66046	5.29855	3.9225	clone_27_peak_1657
chr10	26624146	26624216	71	26624198	7.09	4.98931	4.04538	1.4746	clone_27_peak_1658
chr10	26846153	26846211	59	26846185	5.8	8.69695	6.13857	4.88947	clone_27_peak_1659
chr10	26895463	26895551	89	26895506	5.16	3.22608	3.07846	0	clone_27_peak_1660
chr10	27015203	27015260	58	27015241	22.56	22.8283	11.7808	18.3703	clone_27_peak_1661
chr10	27150084	27150240	157	27150133	27.72	4.25308	2.20911	0.81958	clone_27_peak_1662
chr10	27179977	27180044	68	27180025	5.8	8.33879	6.05011	4.561	clone_27_peak_1663
chr10	27181652	27181749	98	27181703	10.31	7.99793	5.65692	4.22871	clone_27_peak_1664
chr10	27531073	27531188	116	27531104	15.47	12.6082	7.52777	8.58208	clone_27_peak_1665
chr10	27649665	27649718	54	27649693	31.59	15.1537	5.43102	11.011	clone_27_peak_1666
chr10	27847593	27847652	60	27847627	8.38	14.3011	8.4657	10.1947	clone_27_peak_1667
chr10	27953524	27953609	86	27953563	3.87	5.28397	4.39322	1.73396	clone_27_peak_1668
chr10	28072734	28072790	57	28072774	8.38	5.94877	4.69	2.32952	clone_27_peak_1669
chr10	28468602	28468657	56	28468626	19.34	26.9926	14.7594	22.3925	clone_27_peak_1670
chr10	28537221	28537274	54	28537258	7.09	4.98931	4.04538	1.4746	clone_27_peak_1671
chr10	28670835	28671037	203	28670984	24.5	5.06283	2.54954	1.54386	clone_27_peak_1672
chr10	28917163	28917254	92	28917252	7.74	4.98931	4.36769	1.4746	clone_27_peak_1673
chr10	28952931	28952990	60	28952951	19.98	18.7993	10.4915	14.4887	clone_27_peak_1674
chr10	29593632	29593726	95	29593674	5.16	3.22608	3.07846	0	clone_27_peak_1675
chr10	29675456	29675520	65	29675496	11.6	18.2311	10.846	13.956	clone_27_peak_1676
chr10	29734518	29734571	54	29734559	4.51	5.59238	4.57377	2.02284	clone_27_peak_1677
chr10	29738058	29738166	109	29738136	45.77	31.7444	9.35353	26.9942	clone_27_peak_1678
chr10	29785456	29785538	83	29785493	19.34	34.2628	17.503	29.4397	clone_27_peak_1679
chr10	29802100	29802167	68	29802118	6.45	10.5095	6.72035	6.59092	clone_27_peak_1680
chr10	29922398	29922451	54	29922400	5.16	7.57702	5.27405	3.84989	clone_27_peak_1681
chr10	29924736	29924840	105	29924742	5.16	3.22608	3.07846	0	clone_27_peak_1682
chr10	29948002	29948144	143	29948030	16.76	4.70182	2.96	1.22498	clone_27_peak_1683
chr10	30024880	30024933	54	30024888	18.69	9.25272	4.92346	5.41752	clone_27_peak_1684
chr10	30285660	30285713	54	30285692	3.22	4.4899	3.60085	1.03609	clone_27_peak_1685
chr10	30287407	30287461	55	30287443	23.85	13.5895	6.21269	9.51044	clone_27_peak_1686
chr10	30291505	30291591	87	30291548	7.74	11.4807	7.65993	7.51601	clone_27_peak_1687
chr10	30316418	30316473	56	30316468	5.16	3.22608	3.07846	0	clone_27_peak_1688
chr10	30504696	30504749	54	30504701	2.58	3.33419	3.12311	0.02409	clone_27_peak_1689
chr10	30530176	30530260	85	30530194	6.45	7.78529	5.86311	4.03719	clone_27_peak_1690
chr10	30648754	30648848	95	30648795	12.89	6.6833	4.63077	3.02104	clone_27_peak_1691
chr10	30648962	30649064	103	30649014	5.8	7.66046	5.8533	3.9225	clone_27_peak_1692
chr10	30681598	30681662	65	30681618	16.12	7.66459	4.27884	3.9225	clone_27_peak_1693
chr10	30823628	30823688	61	30823662	39.32	25.522	8.0643	20.972	clone_27_peak_1694
chr10	30876589	30876644	56	30876625	5.16	6.36941	4.84797	2.73025	clone_27_peak_1695
chr10	30880291	30880400	110	30880308	18.69	12.1886	6.56461	8.1904	clone_27_peak_1696
chr10	30976756	30976828	73	30976795	21.92	38.5087	19.722	33.5643	clone_27_peak_1697
chr10	31015868	31015967	100	31015893	41.26	10.8929	3.25041	6.96571	clone_27_peak_1698
chr10	31040932	31040997	66	31040975	14.83	8.41215	5.27538	4.62323	clone_27_peak_1699
chr10	31072940	31073002	63	31072982	33.52	23.5121	8.63	19.0373	clone_27_peak_1700
chr10	32097710	32097774	65	32097756	3.87	3.44998	3.6765	0.12908	clone_27_peak_1701
chr10	32478511	32478564	54	32478534	4.51	7.44153	5.07649	3.72334	clone_27_peak_1702
chr10	32479976	32480029	54	32480002	16.76	7.66459	4.44	3.9225	clone_27_peak_1703
chr10	32496588	32496642	55	32496613	5.16	9.28684	5.67014	5.43758	clone_27_peak_1704
chr10	32545737	32545790	54	32545745	3.87	5.66413	4.48057	2.08452	clone_27_peak_1705
chr10	32635251	32635367	117	32635304	34.81	13.3826	4.47615	9.31567	clone_27_peak_1706
chr10	32656894	32656957	64	32656934	8.38	11.634	7.71381	7.66152	clone_27_peak_1707
chr10	33297812	33297877	66	33297831	31.59	26.6287	10.862	22.0441	clone_27_peak_1708
chr10	33482435	33482541	107	33482460	18.05	9.25272	4.76231	5.41752	clone_27_peak_1709
chr10	33619560	33619630	71	33619589	30.94	20.3845	7.98538	16.0148	clone_27_peak_1710
chr10	34926565	34926667	103	34926587	53.5	40.5565	10.9006	35.5588	clone_27_peak_1711
chr10	34927500	34927599	100	34927550	29.01	11.5922	4.28681	7.62264	clone_27_peak_1712
chr10	34944654	34944714	61	34944683	10.31	19.3642	10.4193	15.0407	clone_27_peak_1713
chr10	35415681	35415742	62	35415726	11.6	5.86499	4.20102	2.26383	clone_27_peak_1714
chr10	35507508	35507626	119	35507589	23.21	11.0053	4.84123	7.06313	clone_27_peak_1715
chr10	35509282	35509357	76	35509334	6.45	11.1989	6.85744	7.25004	clone_27_peak_1716
chr10	35929593	35929681	89	35929617	8.38	6.94751	5.34168	3.25663	clone_27_peak_1717
chr10	35929936	35930047	112	35930014	9.02	6.95301	5.01231	3.25663	clone_27_peak_1718
chr10	36111452	36111550	99	36111465	21.27	5.34426	2.78404	1.78947	clone_27_peak_1719
chr10	37178021	37178128	108	37178101	13.54	11.3449	7.26846	7.38152	clone_27_peak_1720
chr10	38043819	38043890	72	38043866	7.74	13.1687	8.04474	9.11666	clone_27_peak_1721
chr10	38265634	38265736	103	38265684	23.85	5.42882	2.7612	1.87214	clone_27_peak_1722
chr10	38299828	38299998	171	38299855	29.65	16.0393	6.13046	11.8589	clone_27_peak_1723
chr10	38383194	38383248	55	38383197	8.38	5.94877	4.69	2.32952	clone_27_peak_1724
chr10	38691791	38692101	311	38691878	28.36	4.64558	2.2587	1.17688	clone_27_peak_1725
chr10	39076153	39076206	54	39076180	7.74	9.39636	6.93725	5.53882	clone_27_peak_1726
chr10	42385556	42385619	64	42385618	143.1	3.26302	1.32206	0	clone_27_peak_1727
chr10	42673922	42673990	69	42673964	7.74	12.0528	7.80781	8.06427	clone_27_peak_1728
chr10	43362251	43362339	89	43362302	5.16	6.36941	4.84797	2.73025	clone_27_peak_1729
chr10	43535141	43535203	63	43535171	9.02	6.95301	5.01231	3.25663	clone_27_peak_1730
chr10	43788820	43788886	67	43788860	5.8	7.66046	5.8533	3.9225	clone_27_peak_1731
chr10	43844048	43844121	74	43844075	26.43	20.7457	9.14307	16.3658	clone_27_peak_1732
chr10	43932156	43932277	122	43932255	13.54	5.46828	3.63423	1.90719	clone_27_peak_1733
chr10	43951067	43951360	294	43951313	76.06	47.0514	8.56273	41.8835	clone_27_peak_1734
chr10	43957498	43957560	63	43957523	50.92	26.0681	6.49057	21.4957	clone_27_peak_1735
chr10	44303799	44303865	67	44303820	8.38	5.94877	4.69	2.32952	clone_27_peak_1736
chr10	45353308	45353421	114	45353380	28.36	12.7692	4.89384	8.73088	clone_27_peak_1737
chr10	45360434	45360549	116	45360481	38.68	8.34325	2.83406	4.5653	clone_27_peak_1738
chr10	45360880	45361069	190	45360947	16.76	11.4321	6.64173	7.46843	clone_27_peak_1739
chr10	45428288	45428438	151	45428321	28.36	18.3673	7.34077	14.0861	clone_27_peak_1740
chr10	45458991	45459073	83	45459042	12.25	6.6833	4.4159	3.02104	clone_27_peak_1741
chr10	45470536	45470607	72	45470570	22.56	12.6839	5.89038	8.64986	clone_27_peak_1742
chr10	45504217	45504291	75	45504244	23.85	47.0356	22.4285	41.8688	clone_27_peak_1743
chr10	45960580	45960644	65	45960615	18.69	17.4972	9.84692	13.2393	clone_27_peak_1744
chr10	46168072	46168247	176	46168166	33.52	16.81	5.75333	12.5962	clone_27_peak_1745
chr10	46504227	46504280	54	46504266	22.56	12.6839	5.89038	8.64986	clone_27_peak_1746
chr10	46565058	46565111	54	46565090	14.83	22.1876	13.0149	17.7533	clone_27_peak_1747
chr10	46914052	46914105	54	46914092	9.67	6.95301	5.33461	3.25663	clone_27_peak_1748
chr10	46962677	46962730	54	46962693	30.94	14.3451	5.32359	10.2359	clone_27_peak_1749
chr10	46983795	46983854	60	46983824	6.45	6.80325	5.40359	3.13886	clone_27_peak_1750
chr10	47081118	47081171	54	47081138	6.45	7.72713	5.83829	3.98355	clone_27_peak_1751
chr10	47599937	47599990	54	47599954	9.02	6.95301	5.01231	3.25663	clone_27_peak_1752
chr10	48038970	48039031	62	48039002	5.8	9.28684	6.26379	5.43758	clone_27_peak_1753
chr10	48398577	48398630	54	48398610	16.12	21.8887	12.4205	17.4699	clone_27_peak_1754
chr10	48427013	48427069	57	48427057	34.16	15.306	5.02351	11.1477	clone_27_peak_1755
chr10	49272490	49272548	59	49272517	19.98	28.3092	15.8482	23.665	clone_27_peak_1756
chr10	49497849	49497909	61	49497875	5.16	7.66046	5.29855	3.9225	clone_27_peak_1757
chr10	49571716	49571769	54	49571752	8.38	5.94877	4.69	2.32952	clone_27_peak_1758
chr10	49718146	49718203	58	49718192	6.45	8.22949	6.04297	4.45348	clone_27_peak_1759
chr10	49759167	49759315	149	49759295	18.05	20.2941	11.1923	15.933	clone_27_peak_1760
chr10	49759918	49760093	176	49760045	30.94	20.3845	7.98538	16.0148	clone_27_peak_1761
chr10	49860124	49860223	100	49860195	9.67	6.95301	5.33461	3.25663	clone_27_peak_1762
chr10	49864393	49864583	191	49864506	96.05	86.3318	16.1746	80.3608	clone_27_peak_1763
chr10	49866462	49866519	58	49866489	27.72	7.53378	3.19094	3.8088	clone_27_peak_1764
chr10	50189523	50189590	68	50189549	10.96	17.6152	10.6373	13.3562	clone_27_peak_1765
chr10	50720404	50720506	103	50720453	11.6	18.9682	11.0515	14.6562	clone_27_peak_1766
chr10	50727204	50727262	59	50727242	27.07	21.8929	9.35794	17.4699	clone_27_peak_1767
chr10	50801239	50801301	63	50801265	42.54	19.4071	5.44307	15.0756	clone_27_peak_1768
chr10	51567007	51567067	61	51567055	21.27	15.2574	7.4241	11.1011	clone_27_peak_1769
chr10	52035600	52035658	59	52035639	4.51	7.44153	5.07649	3.72334	clone_27_peak_1770
chr10	52312731	52312801	71	52312781	5.16	8.69695	5.55679	4.88947	clone_27_peak_1771
chr10	52770823	52770876	54	52770864	6.45	4.07966	3.72308	0.66692	clone_27_peak_1772
chr10	53149263	53149316	54	53149278	12.89	16.2877	10.4927	12.0928	clone_27_peak_1773
chr10	53182533	53182605	73	53182553	16.76	28.0557	15.284	23.4181	clone_27_peak_1774
chr10	53720315	53720385	71	53720349	5.8	8.69695	6.13857	4.88947	clone_27_peak_1775
chr10	53975680	53975778	99	53975697	24.5	9.79599	4.24923	5.92885	clone_27_peak_1776
chr10	54248804	54248872	69	54248828	7.74	13.1687	8.04474	9.11666	clone_27_peak_1777
chr10	54404592	54404645	54	54404624	18.05	9.25272	4.76231	5.41752	clone_27_peak_1778
chr10	54500751	54500864	114	54500797	18.05	35.9156	17.2766	31.0417	clone_27_peak_1779
chr10	54539932	54540087	156	54540057	43.19	16.2502	4.41892	12.0614	clone_27_peak_1780
chr10	57023858	57023911	54	57023883	4.51	6.9511	4.975	3.25663	clone_27_peak_1781
chr10	57389602	57389718	117	57389643	5.8	7.92899	5.93606	4.17912	clone_27_peak_1782
chr10	57391139	57391203	65	57391176	22.56	16.3197	7.85384	12.1199	clone_27_peak_1783
chr10	57500692	57500750	59	57500705	5.16	7.66046	5.29855	3.9225	clone_27_peak_1784
chr10	59339867	59339920	54	59339914	3.22	5.67504	3.88919	2.08452	clone_27_peak_1785
chr10	59825168	59825229	62	59825201	14.83	22.1876	13.0149	17.7533	clone_27_peak_1786
chr10	60051492	60051549	58	60051509	7.09	4.98931	4.04538	1.4746	clone_27_peak_1787
chr10	60059379	60059486	108	60059441	17.4	11.2084	6.13487	7.25491	clone_27_peak_1788
chr10	60941599	60941652	54	60941622	10.96	7.99793	5.97923	4.22871	clone_27_peak_1789
chr10	60994755	60994816	62	60994780	7.74	4.98931	4.36769	1.4746	clone_27_peak_1790
chr10	61000511	61000564	54	61000538	4.51	7.44153	5.07649	3.72334	clone_27_peak_1791
chr10	61385883	61386011	129	61385977	6.45	10.3632	6.68776	6.4511	clone_27_peak_1792
chr10	61569276	61569388	113	61569305	16.12	28.0557	14.7292	23.4181	clone_27_peak_1793
chr10	61590542	61590608	67	61590573	20.63	14.2141	7.20923	10.1149	clone_27_peak_1794
chr10	61666304	61666448	145	61666408	60.59	55.8824	15.3985	50.507	clone_27_peak_1795
chr10	62407133	62407197	65	62407180	18.05	7.28745	3.80984	3.57838	clone_27_peak_1796
chr10	62580206	62580260	55	62580223	13.54	15.5243	9.78258	11.3572	clone_27_peak_1797
chr10	62724083	62724136	54	62724097	8.38	5.94877	4.69	2.32952	clone_27_peak_1798
chr10	63510845	63510902	58	63510861	12.89	17.2954	10.9388	13.0626	clone_27_peak_1799
chr10	64004936	64004993	58	64004967	27.07	8.74288	3.50923	4.93122	clone_27_peak_1800
chr10	64197519	64197578	60	64197568	11.6	18.2311	10.846	13.956	clone_27_peak_1801
chr10	64370559	64370612	54	64370574	16.76	7.66459	4.44	3.9225	clone_27_peak_1802
chr10	64441282	64441434	153	64441329	25.14	12.6201	5.228	8.59001	clone_27_peak_1803
chr10	64843787	64843888	102	64843834	5.8	3.22608	3.40077	0	clone_27_peak_1804
chr10	65388504	65388572	69	65388523	4.51	4.29903	3.98461	0.86518	clone_27_peak_1805
chr10	65389308	65389361	54	65389341	25.78	8.87152	3.82637	5.05722	clone_27_peak_1806
chr10	65472170	65472224	55	65472218	3.22	5.56069	3.86799	1.9913	clone_27_peak_1807
chr10	65632234	65632295	62	65632263	21.92	21.4658	11.4585	17.0594	clone_27_peak_1808
chr10	65736475	65736534	60	65736490	10.31	5.08049	3.77128	1.5511	clone_27_peak_1809
chr10	68691276	68691346	71	68691306	10.31	18.2765	10.2111	13.9979	clone_27_peak_1810
chr10	69280849	69280917	69	69280872	12.89	23.6903	12.794	19.2077	clone_27_peak_1811
chr10	69615504	69615559	56	69615538	23.85	6.41011	3.10634	2.76784	clone_27_peak_1812
chr10	70108373	70108426	54	70108409	6.45	4.07966	3.72308	0.66692	clone_27_peak_1813
chr10	70167034	70167149	116	70167057	23.85	13.5895	6.21269	9.51044	clone_27_peak_1814
chr10	70480801	70480874	74	70480824	11.6	3.03847	2.52061	0	clone_27_peak_1815
chr10	70657383	70657439	57	70657398	9.02	13.0928	8.17135	9.05121	clone_27_peak_1816
chr10	70748425	70748498	74	70748478	7.74	6.95419	5.67233	3.257	clone_27_peak_1817
chr10	70764704	70764757	54	70764724	13.54	11.3449	7.26846	7.38152	clone_27_peak_1818
chr10	70982120	70982253	134	70982148	23.85	13.5895	6.21269	9.51044	clone_27_peak_1819
chr10	70988784	70988870	87	70988819	4.51	5.01976	4.3404	1.50254	clone_27_peak_1820
chr10	70997487	70997557	71	70997532	44.48	30.6829	9.09569	25.9614	clone_27_peak_1821
chr10	71152378	71152538	161	71152461	45.12	37.0673	11.5308	32.163	clone_27_peak_1822
chr10	71168416	71168512	97	71168481	41.9	16.6034	4.76666	12.3934	clone_27_peak_1823
chr10	71168668	71168746	79	71168721	46.41	20.363	5.26803	15.9983	clone_27_peak_1824
chr10	71232540	71232623	84	71232585	3.87	5.28397	4.39322	1.73396	clone_27_peak_1825
chr10	71267753	71267834	82	71267785	58.66	53.2725	14.915	47.9521	clone_27_peak_1826
chr10	71275538	71275606	69	71275581	31.59	17.8356	6.51723	13.5674	clone_27_peak_1827
chr10	71276174	71276270	97	71276192	16.76	7.66459	4.44	3.9225	clone_27_peak_1828
chr10	71560994	71561089	96	71561045	14.83	12.5229	7.91307	8.49783	clone_27_peak_1829
chr10	71674563	71674626	64	71674578	17.4	16.2172	9.2023	12.0294	clone_27_peak_1830
chr10	71718184	71718244	61	71718236	14.83	12.5229	7.91307	8.49783	clone_27_peak_1831
chr10	71876099	71876152	54	71876132	3.87	5.04679	4.32991	1.52844	clone_27_peak_1832
chr10	71905503	71905586	84	71905537	18.05	12.1886	6.34974	8.1904	clone_27_peak_1833
chr10	71906414	71906633	220	71906442	38.68	16.3077	4.95961	12.1114	clone_27_peak_1834
chr10	71981432	71981495	64	71981463	15.47	13.7287	8.23538	9.64225	clone_27_peak_1835
chr10	72124347	72124472	126	72124430	34.16	17.6571	5.86077	13.3955	clone_27_peak_1836
chr10	72139494	72139554	61	72139519	9.02	12.3526	7.89339	8.34904	clone_27_peak_1837
chr10	72268762	72268828	67	72268797	6.45	7.25146	5.62398	3.54641	clone_27_peak_1838
chr10	72309766	72309832	67	72309810	43.83	29.6308	8.96676	24.948	clone_27_peak_1839
chr10	72575562	72575669	108	72575599	60.59	32.0315	6.84376	27.2723	clone_27_peak_1840
chr10	72637208	72637261	54	72637217	6.45	4.07966	3.72308	0.66692	clone_27_peak_1841
chr10	72639944	72640003	60	72639968	23.85	13.5895	6.21269	9.51044	clone_27_peak_1842
chr10	72663215	72663268	54	72663231	7.74	6.64376	5.48016	2.99205	clone_27_peak_1843
chr10	72685587	72685640	54	72685618	20.63	20.1225	10.8138	15.77	clone_27_peak_1844
chr10	72968938	72969050	113	72969027	36.74	26.7525	9.43576	22.1582	clone_27_peak_1845
chr10	72972227	72972491	265	72972400	58.66	36.7912	8.52285	31.8957	clone_27_peak_1846
chr10	73030212	73030267	56	73030230	23.21	13.5895	6.05154	9.51044	clone_27_peak_1847
chr10	73042248	73042301	54	73042279	5.16	7.74679	5.32329	4.00052	clone_27_peak_1848
chr10	73063188	73063245	58	73063220	6.45	8.44321	6.12348	4.65186	clone_27_peak_1849
chr10	73074198	73074255	58	73074219	26.43	20.7457	9.14307	16.3658	clone_27_peak_1850
chr10	73078854	73078909	56	73078888	17.4	16.0272	9.08421	11.8505	clone_27_peak_1851
chr10	73079014	73079068	55	73079051	15.47	6.9063	4.11769	3.23727	clone_27_peak_1852
chr10	73079421	73079493	73	73079451	18.69	16.895	9.46819	12.6787	clone_27_peak_1853
chr10	73137200	73137360	161	73137336	50.92	19.4413	4.72042	15.109	clone_27_peak_1854
chr10	73144125	73144178	54	73144152	21.27	11.7967	5.56807	7.81599	clone_27_peak_1855
chr10	73369090	73369156	67	73369113	34.16	63.3995	28.9183	57.859	clone_27_peak_1856
chr10	73454475	73454580	106	73454553	6.45	6.4177	5.19983	2.77481	clone_27_peak_1857
chr10	73456626	73456679	54	73456639	12.89	10.1966	6.94615	6.29892	clone_27_peak_1858
chr10	73485867	73485920	54	73485889	5.8	6.36941	5.35554	2.73025	clone_27_peak_1859
chr10	73507743	73507857	115	73507763	8.38	8.25352	6.13392	4.47676	clone_27_peak_1860
chr10	73508444	73508674	231	73508491	50.92	44.5178	13.6357	39.4157	clone_27_peak_1861
chr10	73533350	73533450	101	73533422	19.34	13.1909	6.77948	9.13071	clone_27_peak_1862
chr10	73535173	73535295	123	73535263	10.96	7.99793	5.97923	4.22871	clone_27_peak_1863
chr10	73571851	73571921	71	73571880	9.67	11.5821	8.05833	7.61428	clone_27_peak_1864
chr10	73596117	73596221	105	73596188	18.69	9.25272	4.92346	5.41752	clone_27_peak_1865
chr10	73597047	73597102	56	73597090	15.47	9.31879	5.49025	5.46222	clone_27_peak_1866
chr10	73611067	73611132	66	73611114	25.78	8.87152	3.82637	5.05722	clone_27_peak_1867
chr10	73612386	73612474	89	73612397	7.09	6.10473	4.75368	2.47938	clone_27_peak_1868
chr10	73653771	73653931	161	73653821	15.47	4.1611	2.74513	0.73123	clone_27_peak_1869
chr10	73656296	73656409	114	73656327	48.99	34.9842	9.99815	30.137	clone_27_peak_1870
chr10	73659541	73659619	79	73659594	15.47	16.0658	9.6773	11.8848	clone_27_peak_1871
chr10	73808424	73808584	161	73808477	70.26	24.8405	4.45394	20.3108	clone_27_peak_1872
chr10	74091773	74091945	173	74091845	48.99	12.5625	3.33272	8.53707	clone_27_peak_1873
chr10	74094872	74094947	76	74094896	16.12	4.70182	2.85256	1.22498	clone_27_peak_1874
chr10	74097022	74097117	96	74097090	18.05	14.8634	7.92397	10.738	clone_27_peak_1875
chr10	74100349	74100402	54	74100372	16.12	10.2513	5.70513	6.34123	clone_27_peak_1876
chr10	74124177	74124291	115	74124217	34.16	9.21751	3.19678	5.38939	clone_27_peak_1877
chr10	74594115	74594208	94	74594179	10.96	5.08049	3.98615	1.5511	clone_27_peak_1878
chr10	75173865	75173945	81	75173905	14.18	15.2064	9.21209	11.0574	clone_27_peak_1879
chr10	75289247	75289307	61	75289274	49.64	31.6613	8.43923	26.9149	clone_27_peak_1880
chr10	75404024	75404152	129	75404090	17.4	11.2084	6.13487	7.25491	clone_27_peak_1881
chr10	75608929	75609082	154	75608979	90.25	41.8419	6.08307	36.8168	clone_27_peak_1882
chr10	75632269	75632322	54	75632296	7.09	11.2274	7.02811	7.27359	clone_27_peak_1883
chr10	75639531	75639632	102	75639588	27.72	17.3804	7.17961	13.1408	clone_27_peak_1884
chr10	75645968	75646054	87	75646005	16.12	10.2513	5.70513	6.34123	clone_27_peak_1885
chr10	75717280	75717335	56	75717330	16.12	10.2513	5.70513	6.34123	clone_27_peak_1886
chr10	75757752	75757848	97	75757799	13.54	3.15615	2.42282	0	clone_27_peak_1887
chr10	75841130	75841185	56	75841157	15.47	13.7287	8.23538	9.64225	clone_27_peak_1888
chr10	76025920	76025985	66	76025947	45.12	27.7107	7.68718	23.0889	clone_27_peak_1889
chr10	76859858	76859915	58	76859903	21.92	7.73977	3.81949	3.99364	clone_27_peak_1890
chr10	76990494	76990594	101	76990534	29.01	13.5501	5.00128	9.47671	clone_27_peak_1891
chr10	76995788	76995919	132	76995886	65.75	43.943	9.53582	38.8553	clone_27_peak_1892
chr10	78063618	78063721	104	78063713	7.09	4.98931	4.04538	1.4746	clone_27_peak_1893
chr10	78744748	78744801	54	78744782	25.78	12.6201	5.35692	8.59001	clone_27_peak_1894
chr10	78764861	78764916	56	78764889	8.38	14.3011	8.4657	10.1947	clone_27_peak_1895
chr10	78925650	78925710	61	78925687	34.16	17.6571	5.86077	13.3955	clone_27_peak_1896
chr10	78933711	78933837	127	78933827	16.76	3.75727	2.53714	0.38704	clone_27_peak_1897
chr10	79011195	79011250	56	79011235	7.09	10.9919	6.96279	7.05413	clone_27_peak_1898
chr10	79023978	79024117	140	79024042	10.31	5.08049	3.77128	1.5511	clone_27_peak_1899
chr10	79401685	79401796	112	79401746	12.25	6.6833	4.4159	3.02104	clone_27_peak_1900
chr10	79479475	79479530	56	79479501	23.85	17.4005	8.28359	13.1537	clone_27_peak_1901
chr10	79516379	79516438	60	79516395	10.96	19.3339	11.0074	15.0144	clone_27_peak_1902
chr10	79606554	79606607	54	79606575	7.74	9.25868	6.87825	5.42112	clone_27_peak_1903
chr10	79793460	79793524	65	79793513	8.38	6.69879	5.18232	3.03622	clone_27_peak_1904
chr10	80063044	80063368	325	80063317	65.11	31.0088	6.00965	26.2825	clone_27_peak_1905
chr10	80953841	80954018	178	80953878	10.31	5.08049	3.77128	1.5511	clone_27_peak_1906
chr10	80955306	80955413	108	80955388	70.26	23.2772	4.19194	18.8087	clone_27_peak_1907
chr10	80956779	80956832	54	80956789	14.83	6.17367	3.95654	2.54102	clone_27_peak_1908
chr10	80990493	80990552	60	80990503	13.54	11.3449	7.26846	7.38152	clone_27_peak_1909
chr10	81026358	81026411	54	81026365	7.09	4.98931	4.04538	1.4746	clone_27_peak_1910
chr10	81107097	81107226	130	81107106	18.05	4.75456	2.72132	1.27491	clone_27_peak_1911
chr10	81227316	81227369	54	81227339	9.02	10.9339	7.27475	7.00165	clone_27_peak_1912
chr10	81322031	81322084	54	81322073	12.25	6.6833	4.4159	3.02104	clone_27_peak_1913
chr10	81508423	81508488	66	81508471	4.51	6.09012	4.74381	2.46529	clone_27_peak_1914
chr10	81689311	81689364	54	81689332	12.89	16.2877	10.4927	12.0928	clone_27_peak_1915
chr10	81806797	81806856	60	81806830	18.69	12.1886	6.56461	8.1904	clone_27_peak_1916
chr10	81903618	81903671	54	81903653	9.67	4.33257	3.55641	0.88459	clone_27_peak_1917
chr10	82203547	82203614	68	82203567	6.45	4.07966	3.72308	0.66692	clone_27_peak_1918
chr10	82204595	82204658	64	82204637	11.6	5.86499	4.20102	2.26383	clone_27_peak_1919
chr10	82223168	82223225	58	82223193	6.45	6.80325	5.40359	3.13886	clone_27_peak_1920
chr10	82227921	82227998	78	82227986	5.8	3.22608	3.40077	0	clone_27_peak_1921
chr10	82260480	82260547	68	82260508	28.36	18.3673	7.34077	14.0861	clone_27_peak_1922
chr10	82265481	82265541	61	82265505	30.94	34.3355	15.9708	29.5061	clone_27_peak_1923
chr10	82290180	82290268	89	82290191	15.47	4.1611	2.74513	0.73123	clone_27_peak_1924
chr10	82359318	82359372	55	82359351	23.85	13.5895	6.21269	9.51044	clone_27_peak_1925
chr10	82422567	82422662	96	82422611	12.25	10.1966	6.62384	6.29892	clone_27_peak_1926
chr10	82459427	82459513	87	82459477	19.34	10.0802	5.08461	6.19831	clone_27_peak_1927
chr10	82779054	82779114	61	82779087	16.76	14.9606	8.88	10.8234	clone_27_peak_1928
chr10	82781320	82781388	69	82781351	39.32	22.068	6.72025	17.6387	clone_27_peak_1929
chr10	85965496	85965576	81	85965541	19.34	29.8705	16.0145	25.1817	clone_27_peak_1930
chr10	86024487	86024545	59	86024529	34.81	20.6283	7.16184	16.2524	clone_27_peak_1931
chr10	86134829	86134892	64	86134857	13.54	11.3449	7.26846	7.38152	clone_27_peak_1932
chr10	86297311	86297402	92	86297343	22.56	10.2238	4.71231	6.3224	clone_27_peak_1933
chr10	86543212	86543270	59	86543240	7.09	10.9919	6.96279	7.05413	clone_27_peak_1934
chr10	86605569	86605622	54	86605589	6.45	4.07966	3.72308	0.66692	clone_27_peak_1935
chr10	86687483	86687592	110	86687564	9.67	6.95301	5.33461	3.25663	clone_27_peak_1936
chr10	88137123	88137192	70	88137167	23.85	9.09299	4.14179	5.2663	clone_27_peak_1937
chr10	88159698	88159903	206	88159733	81.87	27.4562	4.36137	22.8428	clone_27_peak_1938
chr10	88345371	88345424	54	88345405	17.4	16.2172	9.2023	12.0294	clone_27_peak_1939
chr10	88448202	88448295	94	88448242	27.72	21.8929	9.57282	17.4699	clone_27_peak_1940
chr10	88470931	88471138	208	88471010	33.52	16.81	5.75333	12.5962	clone_27_peak_1941
chr10	88699262	88699403	142	88699369	59.3	64.7125	20.1015	59.14	clone_27_peak_1942
chr10	88726465	88726573	109	88726505	21.92	9.46042	4.58338	5.59845	clone_27_peak_1943
chr10	88974602	88974655	54	88974612	10.31	5.08049	3.77128	1.5511	clone_27_peak_1944
chr10	89102321	89102419	99	89102338	14.18	4.70046	3.03631	1.22498	clone_27_peak_1945
chr10	89102949	89103002	54	89102995	28.36	15.1622	5.87261	11.0177	clone_27_peak_1946
chr10	89196002	89196062	61	89196029	12.25	6.6833	4.4159	3.02104	clone_27_peak_1947
chr10	89416384	89416437	54	89416401	10.31	7.99793	5.65692	4.22871	clone_27_peak_1948
chr10	89495159	89495212	54	89495190	8.38	10.7829	7.38582	6.85768	clone_27_peak_1949
chr10	89874269	89874333	65	89874299	23.85	9.09299	4.14179	5.2663	clone_27_peak_1950
chr10	90447785	90447851	67	90447830	9.02	16.2681	9.04748	12.0747	clone_27_peak_1951
chr10	90590494	90590548	55	90590534	3.22	5.67504	3.88919	2.08452	clone_27_peak_1952
chr10	90692541	90692649	109	90692614	38.03	46.7329	19.5161	41.5758	clone_27_peak_1953
chr10	90694713	90694779	67	90694738	62.53	40.8368	9.07538	35.8304	clone_27_peak_1954
chr10	90789747	90789806	60	90789794	40.61	26.5338	8.32215	21.9523	clone_27_peak_1955
chr10	90977593	90977646	54	90977601	14.18	6.17367	3.79538	2.54102	clone_27_peak_1956
chr10	91020256	91020362	107	91020296	44.48	16.9515	4.54784	12.7306	clone_27_peak_1957
chr10	91179470	91179523	54	91179506	2.58	3.38162	3.1379	0.07021	clone_27_peak_1958
chr10	91553577	91553630	54	91553617	19.34	13.1909	6.77948	9.13071	clone_27_peak_1959
chr10	92617536	92617589	54	92617545	3.87	3.44998	3.6765	0.12908	clone_27_peak_1960
chr10	92671451	92671576	126	92671501	23.21	24.2093	12.1031	19.707	clone_27_peak_1961
chr10	92766168	92766229	62	92766205	76.06	37.686	6.42205	32.7656	clone_27_peak_1962
chr10	92803184	92803248	65	92803216	7.74	13.1687	8.04474	9.11666	clone_27_peak_1963
chr10	92980377	92980521	145	92980419	25.78	10.5157	4.4641	6.59456	clone_27_peak_1964
chr10	93011378	93011438	61	93011398	29.65	24.2325	10.2174	19.7243	clone_27_peak_1965
chr10	93058157	93058260	104	93058168	5.8	6.93086	5.59337	3.25663	clone_27_peak_1966
chr10	93149534	93149594	61	93149564	24.5	9.79599	4.24923	5.92885	clone_27_peak_1967
chr10	93170092	93170258	167	93170138	25.14	8.87152	3.73428	5.05722	clone_27_peak_1968
chr10	93454117	93454172	56	93454144	5.16	9.27039	5.66727	5.43143	clone_27_peak_1969
chr10	93672707	93672806	100	93672757	4.51	6.09012	4.74381	2.46529	clone_27_peak_1970
chr10	93683472	93683534	63	93683516	14.83	8.41215	5.27538	4.62323	clone_27_peak_1971
chr10	94050733	94050931	199	94050885	58.66	53.2725	14.915	47.9521	clone_27_peak_1972
chr10	94602983	94603058	76	94603029	5.8	8.69695	6.13857	4.88947	clone_27_peak_1973
chr10	94799682	94799748	67	94799698	16.12	10.2513	5.70513	6.34123	clone_27_peak_1974
chr10	94840178	94840284	107	94840193	9.67	6.95301	5.33461	3.25663	clone_27_peak_1975
chr10	95136287	95136394	108	95136305	15.47	13.7287	8.23538	9.64225	clone_27_peak_1976
chr10	95221719	95221835	117	95221814	5.16	6.93086	5.06326	3.25663	clone_27_peak_1977
chr10	95242772	95242837	66	95242824	7.74	6.95419	5.67233	3.257	clone_27_peak_1978
[truncated: 13,605 more rows]

## Sheet: SEM clone_35_peaks
# This file is generated by MACS version 2.1.1.20160309
# Command line: callpeak -t JWH107-CutRun-35-minus-IAA-CTCF.bam -c JWH108-CutRun-35-plus48-IAA-CTCF.bam --keep-dup all -g hs -f BAM --outdir ./clone_35 -n clone_35 -B -p 1e-3
# ARGUMENTS LIST:
# name = clone_35
# format = BAM
# ChIP-seq file = ['JWH107-CutRun-35-minus-IAA-CTCF.bam']
# control file = ['JWH108-CutRun-35-plus48-IAA-CTCF.bam']
# effective genome size = 2.70e+09
# band width = 300
# model fold = [5, 50]
# pvalue cutoff = 1.00e-03
# qvalue will not be calculated and reported as -1 in the final output.
# Larger dataset will be scaled towards smaller dataset.
# Range for calculating regional lambda is: 1000 bps and 10000 bps
# Broad region calling is off
# Paired-End mode is off
# tag size is determined as 58 bps
# total tags in treatment: 2373232
# total tags in control: 2837763
# d = 59
# alternative fragment length(s) may be 59 bps
chr	start	end	length	abs_summit	pileup	#NAME?	fold_enrichment	#NAME?	name
chr1	11207	11391	185	11300	35	44.7187	19.6046	39.9436	clone_35_peak_1
chr1	91404	91462	59	91435	3	6.5389	3.80279	3.10988	clone_35_peak_2
chr1	237584	237842	259	237769	17	12.4718	6.735	8.69692	clone_35_peak_3
chr1	369501	369603	103	369546	7	5.54789	4.35658	2.21729	clone_35_peak_4
chr1	416617	416749	133	416674	12	11.1401	7.07944	7.41732	clone_35_peak_5
chr1	437767	437976	210	437870	2	3.31517	2.61318	0.4787	clone_35_peak_6
chr1	461923	461981	59	461954	8	4.19762	3.3675	1.21004	clone_35_peak_7
chr1	521508	521589	82	521556	10	18.7037	10.012	14.6769	clone_35_peak_8
chr1	620067	620135	69	620109	5	7.89034	5.22636	4.36334	clone_35_peak_9
chr1	714059	714306	248	714213	30	16.4092	5.9828	12.468	clone_35_peak_10
chr1	777539	777607	69	777577	3	4.75016	3.48424	1.49479	clone_35_peak_11
chr1	804390	804515	126	804400	3	5.43746	3.64072	2.12481	clone_35_peak_12
chr1	805060	805118	59	805070	5	3.63203	3.26743	0.75414	clone_35_peak_13
chr1	805236	805325	90	805291	5	6.13904	4.62945	2.77245	clone_35_peak_14
chr1	840062	840259	198	840157	10	8.78716	5.99029	5.18945	clone_35_peak_15
chr1	840660	840736	77	840714	5	7.15902	5.01099	3.6722	clone_35_peak_16
chr1	856425	856664	240	856614	23	26.0044	13.0697	21.7346	clone_35_peak_17
chr1	895913	895979	67	895948	4	5.57167	4.14169	2.24085	clone_35_peak_18
chr1	911554	911724	171	911610	42	56.4744	23.4166	51.4383	clone_35_peak_19
chr1	968427	968551	125	968498	10	12.8171	8.17605	9.01155	clone_35_peak_20
chr1	999333	999479	147	999376	21	28.9911	15.2346	24.623	clone_35_peak_21
chr1	1057441	1057669	229	1057629	11	9.94644	6.53487	6.29277	clone_35_peak_22
chr1	1150290	1150348	59	1150309	2	3.31517	2.61318	0.4787	clone_35_peak_23
chr1	1185645	1185804	160	1185747	38	27.272	8.97539	22.9617	clone_35_peak_24
chr1	1243409	1243467	59	1243438	11	6.66685	4.49	3.2113	clone_35_peak_25
chr1	1283566	1283624	59	1283609	3	4.75016	3.48424	1.49479	clone_35_peak_26
chr1	1292738	1292824	87	1292781	3	4.75016	3.48424	1.49479	clone_35_peak_27
chr1	1294853	1294925	73	1294888	4	6.28097	4.3553	2.90147	clone_35_peak_28
chr1	1295458	1295516	59	1295460	5	3.63203	3.26743	0.75414	clone_35_peak_29
chr1	1306941	1307132	192	1307025	12	7.56182	4.86416	4.06208	clone_35_peak_30
chr1	1307535	1307651	117	1307593	20	21.6851	11.436	17.5487	clone_35_peak_31
chr1	1310702	1310780	79	1310719	23	19.1277	8.97999	15.0789	clone_35_peak_32
chr1	1334779	1334980	202	1334910	35	13.1835	4.22201	9.37019	clone_35_peak_33
chr1	1373600	1373691	92	1373649	8	11.9794	7.51649	8.22838	clone_35_peak_34
chr1	1377123	1377181	59	1377133	2	3.31517	2.61318	0.4787	clone_35_peak_35
chr1	1377306	1377424	119	1377361	2	3.76551	2.71833	0.87588	clone_35_peak_36
chr1	1397333	1397391	59	1397350	3	5.43746	3.64072	2.12481	clone_35_peak_37
chr1	1407035	1407110	76	1407085	9	4.98169	3.74166	1.70746	clone_35_peak_38
chr1	1440436	1440540	105	1440482	21	24.872	13.0117	20.6359	clone_35_peak_39
chr1	1440928	1441110	183	1441036	68	83.535	25.8175	77.9839	clone_35_peak_40
chr1	1447437	1447495	59	1447465	13	6.35877	3.98984	2.97059	clone_35_peak_41
chr1	1560729	1560787	59	1560749	2	3.05309	2.53686	0.26125	clone_35_peak_42
chr1	1590779	1590947	169	1590837	12	14.5562	9.00229	10.7005	clone_35_peak_43
chr1	1609280	1609342	63	1609288	5	4.07677	3.54864	1.10848	clone_35_peak_44
chr1	1624778	1624882	105	1624806	37	35.1375	13.2174	30.6044	clone_35_peak_45
chr1	1655855	1655955	101	1655920	7	3.45755	2.99333	0.60678	clone_35_peak_46
chr1	1656110	1656184	75	1656131	10	5.80587	4.11583	2.45067	clone_35_peak_47
chr1	1678044	1678178	135	1678102	55	31.478	7.28178	27.0513	clone_35_peak_48
chr1	1710436	1710637	202	1710550	12	3.38353	2.50892	0.54128	clone_35_peak_49
chr1	1720600	1720679	80	1720644	3	5.05836	3.56076	1.78224	clone_35_peak_50
chr1	1830779	1830869	91	1830835	4	7.25322	4.57143	3.7646	clone_35_peak_51
chr1	1837826	1837893	68	1837863	20	15.7093	7.85749	11.7912	clone_35_peak_52
chr1	1840562	1840694	133	1840610	15	7.94981	4.55982	4.41864	clone_35_peak_53
chr1	1885406	1885464	59	1885425	2	4.19429	2.79326	1.21004	clone_35_peak_54
chr1	1891648	1891706	59	1891652	4	4.51209	3.71639	1.41354	clone_35_peak_55
chr1	1976508	1976566	59	1976530	2	3.76551	2.71833	0.87588	clone_35_peak_56
chr1	2036244	2036302	59	2036260	2	3.82748	2.73054	0.88218	clone_35_peak_57
chr1	2063829	2063933	105	2063853	3	5.43746	3.64072	2.12481	clone_35_peak_58
chr1	2126687	2126866	180	2126788	18	18.9049	10.3469	14.8667	clone_35_peak_59
chr1	2259929	2259987	59	2259945	3	5.43746	3.64072	2.12481	clone_35_peak_60
chr1	2313104	2313162	59	2313133	2	3.76551	2.71833	0.87588	clone_35_peak_61
chr1	2313286	2313566	281	2313376	20	21.6851	11.436	17.5487	clone_35_peak_62
chr1	2322995	2323208	214	2323049	17	3.08523	2.11101	0.29324	clone_35_peak_63
chr1	2345898	2346079	182	2346001	18	18.9049	10.3469	14.8667	clone_35_peak_64
chr1	2375823	2375884	62	2375834	3	5.43746	3.64072	2.12481	clone_35_peak_65
chr1	2464790	2464848	59	2464819	2	3.59633	2.68235	0.73273	clone_35_peak_66
chr1	2477854	2477930	77	2477889	6	4.56176	3.81201	1.41354	clone_35_peak_67
chr1	2479560	2479652	93	2479618	8	10.3087	6.89169	6.6489	clone_35_peak_68
chr1	2480287	2480377	91	2480341	60	33.4452	7.15397	28.9657	clone_35_peak_69
chr1	2633703	2633761	59	2633734	3	4.99193	3.54519	1.71696	clone_35_peak_70
chr1	2686202	2686260	59	2686206	2	4.48022	2.8323	1.41354	clone_35_peak_71
chr1	2800571	2800629	59	2800594	3	5.12756	3.57647	1.8493	clone_35_peak_72
chr1	2848678	2848736	59	2848707	2	3.65018	2.69424	0.76905	clone_35_peak_73
chr1	2862585	2862643	59	2862614	2	4.48022	2.8323	1.41354	clone_35_peak_74
chr1	3053310	3053368	59	3053339	2	3.65018	2.69424	0.76905	clone_35_peak_75
chr1	3081165	3081223	59	3081199	3	5.43746	3.64072	2.12481	clone_35_peak_76
chr1	3236680	3236738	59	3236702	3	5.92866	3.72435	2.569	clone_35_peak_77
chr1	3369891	3369949	59	3369909	6	8.05072	5.61478	4.51521	clone_35_peak_78
chr1	3388180	3388238	59	3388216	2	3.40187	2.63584	0.55793	clone_35_peak_79
chr1	3407749	3407887	139	3407872	3	5.12756	3.57647	1.8493	clone_35_peak_80
chr1	3407972	3408071	100	3408026	5	8.4608	5.36471	4.91447	clone_35_peak_81
chr1	3526809	3526867	59	3526814	11	11.2511	7.31063	7.52669	clone_35_peak_82
chr1	3535668	3535798	131	3535740	57	56.2718	16.5293	51.2428	clone_35_peak_83
chr1	3537836	3537953	118	3537912	12	18.1387	10.5527	14.1301	clone_35_peak_84
chr1	3551011	3551069	59	3551048	3	6.46062	3.79407	3.0675	clone_35_peak_85
chr1	3641123	3641190	68	3641158	17	22.3347	12.4647	18.1831	clone_35_peak_86
chr1	3700699	3700757	59	3700712	6	4.56176	3.81201	1.41354	clone_35_peak_87
chr1	3713068	3713191	124	3713073	9	7.66522	5.44572	4.14961	clone_35_peak_88
chr1	3718070	3718153	84	3718144	4	5.67406	4.17583	2.33046	clone_35_peak_89
chr1	3827484	3827549	66	3827517	8	11.1264	7.219	7.41645	clone_35_peak_90
chr1	4093417	4093479	63	4093448	3	6.5389	3.80279	3.10988	clone_35_peak_91
chr1	4119045	4119103	59	4119074	2	3.82748	2.73054	0.88218	clone_35_peak_92
chr1	4886266	4886324	59	4886303	3	6.46062	3.79407	3.0675	clone_35_peak_93
chr1	5346486	5346547	62	5346509	3	6.5389	3.80279	3.10988	clone_35_peak_94
chr1	5560772	5560830	59	5560778	2	4.65054	2.85209	1.41354	clone_35_peak_95
chr1	5570086	5570194	109	5570144	7	13.9174	7.48308	10.0735	clone_35_peak_96
chr1	5574015	5574073	59	5574043	3	5.43746	3.64072	2.12481	clone_35_peak_97
chr1	5680678	5680736	59	5680708	3	6.5389	3.80279	3.10988	clone_35_peak_98
chr1	5701029	5701087	59	5701058	3	5.35441	3.62444	2.06433	clone_35_peak_99
chr1	5777247	5777305	59	5777252	2	3.31517	2.61318	0.4787	clone_35_peak_100
chr1	5805969	5806094	126	5806049	11	9.94644	6.53487	6.29277	clone_35_peak_101
chr1	5874313	5874377	65	5874341	5	7.15902	5.01099	3.6722	clone_35_peak_102
chr1	5976194	5976281	88	5976237	8	17.1466	8.55628	13.1694	clone_35_peak_103
chr1	6016519	6016577	59	6016560	3	6.5389	3.80279	3.10988	clone_35_peak_104
chr1	6035360	6035459	100	6035411	22	23.9666	12.1812	19.7637	clone_35_peak_105
chr1	6035796	6035856	61	6035813	14	7.1406	4.27483	3.66221	clone_35_peak_106
chr1	6087845	6087906	62	6087859	5	5.75562	4.45966	2.40728	clone_35_peak_107
chr1	6088322	6088410	89	6088362	9	11.3128	7.43277	7.58207	clone_35_peak_108
chr1	6097427	6097517	91	6097480	13	4.94377	3.22193	1.67592	clone_35_peak_109
chr1	6101298	6101391	94	6101347	6	6.03676	4.68723	2.67528	clone_35_peak_110
chr1	6169039	6169148	110	6169094	11	22.6359	11.2246	18.4756	clone_35_peak_111
chr1	6245967	6246057	91	6246025	5	10.0382	5.63833	6.38311	clone_35_peak_112
chr1	6272839	6272954	116	6272897	2	3.31517	2.61318	0.4787	clone_35_peak_113
chr1	6279064	6279122	59	6279086	3	6.5389	3.80279	3.10988	clone_35_peak_114
chr1	6286468	6286526	59	6286497	2	4.65054	2.85209	1.41354	clone_35_peak_115
chr1	6305269	6305363	95	6305318	9	7.66522	5.44572	4.14961	clone_35_peak_116
chr1	6306880	6306981	102	6306938	37	30.5989	10.8296	26.1894	clone_35_peak_117
chr1	6371559	6371617	59	6371583	3	5.43746	3.64072	2.12481	clone_35_peak_118
chr1	6403595	6403933	339	6403677	45	104.047	41.8683	98.1722	clone_35_peak_119
chr1	6423241	6423360	120	6423248	12	20.6396	11.3238	16.5399	clone_35_peak_120
chr1	6474539	6474612	74	6474576	2	4.48022	2.8323	1.41354	clone_35_peak_121
chr1	6498240	6498320	81	6498264	13	16.752	10.0378	12.8023	clone_35_peak_122
chr1	6535726	6535788	63	6535756	25	17.2664	7.40971	13.2837	clone_35_peak_123
chr1	6546598	6546743	146	6546692	27	32.0085	15.248	27.5555	clone_35_peak_124
chr1	6550080	6550177	98	6550124	12	11.1401	7.07944	7.41732	clone_35_peak_125
chr1	6550547	6550628	82	6550575	6	4.56176	3.81201	1.41354	clone_35_peak_126
chr1	6552072	6552137	66	6552111	5	7.89034	5.22636	4.36334	clone_35_peak_127
chr1	6552197	6552316	120	6552203	3	4.80735	3.49928	1.55139	clone_35_peak_128
chr1	6556176	6556234	59	6556203	2	4.48022	2.8323	1.41354	clone_35_peak_129
chr1	6614642	6614729	88	6614688	16	3.22911	2.21054	0.42834	clone_35_peak_130
chr1	6641036	6641179	144	6641076	7	5.54789	4.35658	2.21729	clone_35_peak_131
chr1	6644338	6644401	64	6644372	5	7.42624	5.09497	3.93569	clone_35_peak_132
chr1	6706684	6706782	99	6706742	10	16.7863	9.58167	12.8312	clone_35_peak_133
chr1	6761926	6762089	164	6762040	21	9.11114	4.24586	5.49798	clone_35_peak_134
chr1	6780172	6780269	98	6780224	19	43.7164	18.9704	38.9736	clone_35_peak_135
chr1	6787669	6787727	59	6787699	15	7.94981	4.55982	4.41864	clone_35_peak_136
chr1	7074508	7074566	59	7074527	2	3.82748	2.73054	0.88218	clone_35_peak_137
chr1	7130602	7130680	79	7130624	14	19.1823	11.1492	15.1325	clone_35_peak_138
chr1	7268072	7268197	126	7268139	11	20.7889	10.9222	16.6829	clone_35_peak_139
chr1	7278437	7278528	92	7278470	11	20.7889	10.9222	16.6829	clone_35_peak_140
chr1	7278600	7278658	59	7278648	3	4.75016	3.48424	1.49479	clone_35_peak_141
chr1	7507712	7507770	59	7507758	2	4.11181	2.78049	1.13779	clone_35_peak_142
chr1	7514280	7514338	59	7514304	3	6.17384	3.75889	2.80441	clone_35_peak_143
chr1	7529493	7529551	59	7529549	2	4.19429	2.79326	1.21004	clone_35_peak_144
chr1	7701621	7701679	59	7701625	2	4.37753	2.81917	1.36002	clone_35_peak_145
chr1	7707437	7707576	140	7707547	3	5.43746	3.64072	2.12481	clone_35_peak_146
chr1	7727728	7727804	77	7727770	30	36.6735	16.8817	32.0984	clone_35_peak_147
chr1	7729487	7729545	59	7729513	3	5.52485	3.65714	2.20997	clone_35_peak_148
chr1	7729667	7729740	74	7729696	10	19.2031	10.1027	15.1529	clone_35_peak_149
chr1	7813035	7813094	60	7813064	12	7.56182	4.86416	4.06208	clone_35_peak_150
chr1	7815693	7815751	59	7815703	3	5.43746	3.64072	2.12481	clone_35_peak_151
chr1	7886055	7886113	59	7886062	2	4.65054	2.85209	1.41354	clone_35_peak_152
chr1	7959935	7960090	156	7960064	6	4.56176	3.81201	1.41354	clone_35_peak_153
chr1	7962947	7963032	86	7962994	14	24.6217	13.0659	20.3929	clone_35_peak_154
chr1	8035404	8035565	162	8035514	7	12.6896	7.28144	8.90316	clone_35_peak_155
chr1	8042465	8042631	167	8042520	40	29.4399	9.43567	25.0647	clone_35_peak_156
chr1	8409144	8409267	124	8409202	8	13.9452	8.04706	10.101	clone_35_peak_157
chr1	8411896	8411954	59	8411916	5	6.59585	4.81267	3.14725	clone_35_peak_158
chr1	8421794	8421852	59	8421823	2	3.82748	2.73054	0.88218	clone_35_peak_159
chr1	8620884	8620955	72	8620906	3	4.75016	3.48424	1.49479	clone_35_peak_160
chr1	8621272	8621344	73	8621303	8	17.1466	8.55628	13.1694	clone_35_peak_161
chr1	8731540	8731599	60	8731543	8	4.19762	3.3675	1.21004	clone_35_peak_162
chr1	8908220	8908371	152	8908335	8	4.19762	3.3675	1.21004	clone_35_peak_163
chr1	9048263	9048321	59	9048289	19	20.2844	10.8914	16.1985	clone_35_peak_164
chr1	9065326	9065397	72	9065348	22	17.9696	8.60583	13.9637	clone_35_peak_165
chr1	9170136	9170233	98	9170193	4	6.50442	4.41219	3.10988	clone_35_peak_166
chr1	9170956	9171078	123	9170990	35	24.103	8.28498	19.898	clone_35_peak_167
chr1	9180513	9180571	59	9180547	3	5.2753	3.60831	1.98702	clone_35_peak_168
chr1	9256387	9256488	102	9256432	8	6.58408	4.90115	3.13993	clone_35_peak_169
chr1	9256659	9256787	129	9256678	29	35.1041	16.3372	30.5712	clone_35_peak_170
chr1	9294392	9294450	59	9294426	5	6.59585	4.81267	3.14725	clone_35_peak_171
chr1	9327211	9327411	201	9327358	27	32.0085	15.248	27.5555	clone_35_peak_172
chr1	9335740	9335893	154	9335852	11	6.66685	4.49	3.2113	clone_35_peak_173
chr1	9349215	9349288	74	9349250	36	29.4178	10.5446	25.0442	clone_35_peak_174
chr1	9423287	9423419	133	9423294	4	6.28097	4.3553	2.90147	clone_35_peak_175
chr1	9470993	9471087	95	9471036	7	7.98711	5.73586	4.45477	clone_35_peak_176
chr1	9515961	9516101	141	9516045	8	13.0846	7.83955	9.27197	clone_35_peak_177
chr1	9551242	9551386	145	9551304	42	36.6674	12.2545	32.0984	clone_35_peak_178
chr1	9555445	9555517	73	9555470	17	9.64419	5.1298	6.00885	clone_35_peak_179
chr1	9648573	9648774	202	9648660	34	23.07	8.05484	18.8931	clone_35_peak_180
chr1	9687135	9687276	142	9687245	44	26.6838	7.47779	22.3886	clone_35_peak_181
chr1	9712085	9712175	91	9712141	7	7.98711	5.73586	4.45477	clone_35_peak_182
chr1	9714319	9714377	59	9714349	3	4.75016	3.48424	1.49479	clone_35_peak_183
chr1	9747741	9747816	76	9747762	3	4.75016	3.48424	1.49479	clone_35_peak_184
chr1	9762461	9762519	59	9762481	3	5.81826	3.70732	2.46154	clone_35_peak_185
chr1	9778016	9778130	115	9778030	8	6.58408	4.90115	3.13993	clone_35_peak_186
chr1	9785194	9785316	123	9785279	21	13.3018	6.26975	9.4849	clone_35_peak_187
chr1	9844739	9844816	78	9844778	25	48.2387	22.6476	43.3779	clone_35_peak_188
chr1	9903372	9903430	59	9903393	2	3.82748	2.73054	0.88218	clone_35_peak_189
chr1	9927506	9927564	59	9927519	4	5.67406	4.17583	2.33046	clone_35_peak_190
chr1	9927662	9927896	235	9927719	75	117.534	41.3875	111.456	clone_35_peak_191
chr1	9933271	9933329	59	9933274	2	3.96155	2.75529	1.00062	clone_35_peak_192
chr1	9935063	9935193	131	9935068	15	10.428	5.98666	6.75912	clone_35_peak_193
chr1	9942111	9942169	59	9942157	3	4.26745	3.34066	1.26883	clone_35_peak_194
chr1	9949317	9949375	59	9949343	3	5.52485	3.65714	2.20997	clone_35_peak_195
chr1	9953325	9953480	156	9953376	2	3.82748	2.73054	0.88218	clone_35_peak_196
chr1	10002567	10002689	123	10002592	3	5.2753	3.60831	1.98702	clone_35_peak_197
chr1	10002882	10002940	59	10002928	5	7.15902	5.01099	3.6722	clone_35_peak_198
chr1	10003386	10003446	61	10003435	9	9.82204	6.69604	6.1841	clone_35_peak_199
chr1	10010503	10010602	100	10010548	23	47.9719	21.8443	43.1308	clone_35_peak_200
chr1	10077078	10077136	59	10077081	2	3.82748	2.73054	0.88218	clone_35_peak_201
chr1	10077500	10077558	59	10077529	2	4.65054	2.85209	1.41354	clone_35_peak_202
chr1	10092712	10092829	118	10092806	23	10.6179	4.63185	6.92296	clone_35_peak_203
chr1	10111796	10111854	59	10111825	3	6.5389	3.80279	3.10988	clone_35_peak_204
chr1	10213162	10213220	59	10213186	3	6.5389	3.80279	3.10988	clone_35_peak_205
chr1	10270188	10270246	59	10270230	6	4.11501	3.52319	1.14076	clone_35_peak_206
chr1	10270389	10270510	122	10270412	17	9.64419	5.1298	6.00885	clone_35_peak_207
chr1	10398263	10398381	119	10398321	8	4.19762	3.3675	1.21004	clone_35_peak_208
chr1	10437590	10437681	92	10437641	15	14.9041	8.71315	11.0119	clone_35_peak_209
chr1	10488210	10488345	136	10488292	31	17.2949	6.1758	13.3112	clone_35_peak_210
chr1	10490034	10490092	59	10490047	3	4.26745	3.34066	1.26883	clone_35_peak_211
chr1	10490356	10490522	167	10490410	15	15.2855	8.94119	11.3782	clone_35_peak_212
chr1	10490712	10490825	114	10490770	21	9.11114	4.24586	5.49798	clone_35_peak_213
chr1	10554811	10554938	128	10554891	15	10.428	5.98666	6.75912	clone_35_peak_214
chr1	10555060	10555118	59	10555091	5	6.13904	4.62945	2.77245	clone_35_peak_215
chr1	10567571	10567760	190	10567680	16	31.3312	15.4039	26.9116	clone_35_peak_216
chr1	10615998	10616068	71	10616014	3	6.5389	3.80279	3.10988	clone_35_peak_217
chr1	10659319	10659377	59	10659348	2	4.59198	2.84555	1.41354	clone_35_peak_218
chr1	10702586	10702654	69	10702623	4	8.23861	4.7205	4.69879	clone_35_peak_219
chr1	10726710	10726768	59	10726721	2	3.31517	2.61318	0.4787	clone_35_peak_220
chr1	10752537	10752632	96	10752591	4	6.28097	4.3553	2.90147	clone_35_peak_221
chr1	10935100	10935158	59	10935131	3	5.43746	3.64072	2.12481	clone_35_peak_222
chr1	10970160	10970245	86	10970187	9	12.7352	8.02111	8.93067	clone_35_peak_223
chr1	10997610	10997685	76	10997669	2	3.1223	2.55821	0.32845	clone_35_peak_224
chr1	10998499	10998629	131	10998528	2	3.08719	2.54749	0.29435	clone_35_peak_225
chr1	11001031	11001089	59	11001072	3	4.39777	3.38248	1.37991	clone_35_peak_226
chr1	11002168	11002226	59	11002199	3	4.35315	3.36842	1.34521	clone_35_peak_227
chr1	11021214	11021281	68	11021244	39	28.3506	9.20553	24.0148	clone_35_peak_228
chr1	11025075	11025183	109	11025155	10	8.78716	5.99029	5.18945	clone_35_peak_229
chr1	11071857	11071971	115	11071898	2	3.82748	2.73054	0.88218	clone_35_peak_230
chr1	11097795	11097947	153	11097852	34	27.0905	9.9746	22.7885	clone_35_peak_231
chr1	11120155	11120329	175	11120211	21	13.3018	6.26975	9.4849	clone_35_peak_232
chr1	11224316	11224374	59	11224345	2	4.65054	2.85209	1.41354	clone_35_peak_233
chr1	11301905	11302051	147	11301966	10	8.78716	5.99029	5.18945	clone_35_peak_234
chr1	11306589	11306647	59	11306595	2	4.65054	2.85209	1.41354	clone_35_peak_235
chr1	11380376	11380434	59	11380405	2	4.65054	2.85209	1.41354	clone_35_peak_236
chr1	11382060	11382118	59	11382083	3	6.5389	3.80279	3.10988	clone_35_peak_237
chr1	11397607	11397665	59	11397614	2	4.28258	2.80615	1.27593	clone_35_peak_238
chr1	11397744	11397802	59	11397771	3	6.04681	3.74154	2.68333	clone_35_peak_239
chr1	11413009	11413119	111	11413063	5	7.15902	5.01099	3.6722	clone_35_peak_240
chr1	11436082	11436186	105	11436138	6	7.51513	5.40102	4.02152	clone_35_peak_241
chr1	11514185	11514243	59	11514189	2	4.65054	2.85209	1.41354	clone_35_peak_242
chr1	11531830	11531888	59	11531859	2	4.65054	2.85209	1.41354	clone_35_peak_243
chr1	11603219	11603277	59	11603221	2	4.65054	2.85209	1.41354	clone_35_peak_244
chr1	11702638	11702713	76	11702665	52	38.4813	10.2287	33.8705	clone_35_peak_245
chr1	11705859	11705958	100	11705915	66	42.1172	8.71213	37.4101	clone_35_peak_246
chr1	11724208	11724301	94	11724255	4	7.14362	4.5509	3.66221	clone_35_peak_247
chr1	11764020	11764143	124	11764054	3	5.12756	3.57647	1.8493	clone_35_peak_248
chr1	11779935	11780069	135	11780034	10	12.8171	8.17605	9.01155	clone_35_peak_249
chr1	11792077	11792135	59	11792090	3	4.92808	3.52975	1.6615	clone_35_peak_250
chr1	11828145	11828217	73	11828184	4	6.28097	4.3553	2.90147	clone_35_peak_251
chr1	11845170	11845235	66	11845197	4	6.75484	4.47059	3.29673	clone_35_peak_252
chr1	11896369	11896427	59	11896398	2	3.96155	2.75529	1.00062	clone_35_peak_253
chr1	11898875	11898941	67	11898902	16	24.9851	13.6359	20.7464	clone_35_peak_254
chr1	11925704	11925770	67	11925740	6	10.7802	6.37126	7.07539	clone_35_peak_255
chr1	11954095	11954216	122	11954181	20	12.3565	5.98476	8.5961	clone_35_peak_256
chr1	11967881	11967939	59	11967909	21	13.3018	6.26975	9.4849	clone_35_peak_257
chr1	12066784	12066842	59	12066802	2	3.76551	2.71833	0.87588	clone_35_peak_258
chr1	12100811	12100895	85	12100846	4	4.00174	3.46242	1.03895	clone_35_peak_259
chr1	12167042	12167100	59	12167071	3	6.5389	3.80279	3.10988	clone_35_peak_260
chr1	12178824	12178886	63	12178861	15	14.9041	8.71315	11.0119	clone_35_peak_261
chr1	12184981	12185063	83	12185018	33	31.5799	12.7217	27.148	clone_35_peak_262
chr1	12185794	12185893	100	12185841	3	5.52485	3.65714	2.20997	clone_35_peak_263
chr1	12221942	12222005	64	12221984	7	10.3194	6.68132	6.65643	clone_35_peak_264
chr1	12256722	12256946	225	12256875	9	14.9148	8.71061	11.0159	clone_35_peak_265
chr1	12258093	12258175	83	12258118	4	7.25322	4.57143	3.7646	clone_35_peak_266
chr1	12267158	12267216	59	12267199	3	5.81826	3.70732	2.46154	clone_35_peak_267
chr1	12268981	12269193	213	12269083	40	34.2084	11.6845	29.7036	clone_35_peak_268
chr1	12269383	12269455	73	12269399	7	8.43208	5.94622	4.88649	clone_35_peak_269
chr1	12332288	12332346	59	12332322	3	6.5389	3.80279	3.10988	clone_35_peak_270
chr1	12336509	12336567	59	12336525	3	6.5389	3.80279	3.10988	clone_35_peak_271
chr1	12401871	12401929	59	12401878	2	4.65054	2.85209	1.41354	clone_35_peak_272
chr1	12420233	12420291	59	12420248	2	3.82748	2.73054	0.88218	clone_35_peak_273
chr1	12494405	12494467	63	12494450	3	3.59708	3.0863	0.73273	clone_35_peak_274
chr1	12495744	12495802	59	12495755	2	3.31517	2.61318	0.4787	clone_35_peak_275
chr1	12675725	12675783	59	12675742	2	3.40187	2.63584	0.55793	clone_35_peak_276
chr1	12679961	12680105	145	12680066	16	16.2135	9.25773	12.2777	clone_35_peak_277
chr1	12680258	12680364	107	12680278	6	6.33844	4.84739	2.95307	clone_35_peak_278
chr1	12680437	12680497	61	12680455	6	7.06516	5.20294	3.59953	clone_35_peak_279
chr1	12680594	12680778	185	12680676	8	6.58408	4.90115	3.13993	clone_35_peak_280
chr1	12719143	12719216	74	12719175	21	13.3018	6.26975	9.4849	clone_35_peak_281
chr1	12719328	12719386	59	12719349	4	5.20727	4.01056	1.92067	clone_35_peak_282
chr1	12841874	12841941	68	12841900	3	6.04681	3.74154	2.68333	clone_35_peak_283
chr1	12996243	12996383	141	12996281	4	8.5238	4.75349	4.94776	clone_35_peak_284
chr1	13106575	13106633	59	13106591	2	4.65054	2.85209	1.41354	clone_35_peak_285
chr1	13138082	13138140	59	13138088	2	4.59198	2.84555	1.41354	clone_35_peak_286
chr1	13370914	13370995	82	13370956	4	8.5238	4.75349	4.94776	clone_35_peak_287
chr1	13429981	13430039	59	13430010	2	3.82748	2.73054	0.88218	clone_35_peak_288
chr1	13460257	13460383	127	13460330	4	8.5238	4.75349	4.94776	clone_35_peak_289
chr1	13462512	13462579	68	13462532	8	6.58408	4.90115	3.13993	clone_35_peak_290
chr1	13683340	13683406	67	13683364	9	7.66522	5.44572	4.14961	clone_35_peak_291
chr1	13783615	13783673	59	13783615	2	4.65054	2.85209	1.41354	clone_35_peak_292
chr1	13825290	13825348	59	13825331	5	7.15902	5.01099	3.6722	clone_35_peak_293
chr1	13840533	13840607	75	13840570	7	14.173	7.51778	10.3268	clone_35_peak_294
chr1	13992300	13992391	92	13992334	15	19.941	11.4717	15.8702	clone_35_peak_295
chr1	14009096	14009198	103	14009145	5	10.5877	5.70418	6.89354	clone_35_peak_296
chr1	14059659	14059717	59	14059690	6	11.8533	6.54769	8.10725	clone_35_peak_297
chr1	14151715	14151786	72	14151743	4	7.14362	4.5509	3.66221	clone_35_peak_298
chr1	14221327	14221385	59	14221330	2	4.65054	2.85209	1.41354	clone_35_peak_299
chr1	14287031	14287089	59	14287074	7	5.54789	4.35658	2.21729	clone_35_peak_300
chr1	14292441	14292499	59	14292444	2	3.82748	2.73054	0.88218	clone_35_peak_301
chr1	14415183	14415241	59	14415197	2	4.65054	2.85209	1.41354	clone_35_peak_302
chr1	15373186	15373258	73	15373214	5	9.34654	5.53566	5.72989	clone_35_peak_303
chr1	15389141	15389200	60	15389161	4	7.90744	4.67692	4.37913	clone_35_peak_304
chr1	15455080	15455230	151	15455191	30	36.6735	16.8817	32.0984	clone_35_peak_305
chr1	15599204	15599263	60	15599212	8	6.58408	4.90115	3.13993	clone_35_peak_306
chr1	15599404	15599462	59	15599439	3	6.5389	3.80279	3.10988	clone_35_peak_307
chr1	15631395	15631503	109	15631453	4	7.14362	4.5509	3.66221	clone_35_peak_308
chr1	15650178	15650264	87	15650221	22	45.5859	20.9341	40.7914	clone_35_peak_309
chr1	15671480	15671538	59	15671502	7	5.54789	4.35658	2.21729	clone_35_peak_310
chr1	15685432	15685490	59	15685461	2	3.31517	2.61318	0.4787	clone_35_peak_311
chr1	15757545	15757658	114	15757581	2	3.31517	2.61318	0.4787	clone_35_peak_312
chr1	15757794	15757902	109	15757852	14	24.6217	13.0659	20.3929	clone_35_peak_313
chr1	15983110	15983168	59	15983118	4	8.5238	4.75349	4.94776	clone_35_peak_314
chr1	16010827	16010885	59	16010856	3	5.43746	3.64072	2.12481	clone_35_peak_315
chr1	16068859	16068917	59	16068888	2	3.76551	2.71833	0.87588	clone_35_peak_316
chr1	16118614	16118737	124	16118684	17	9.64419	5.1298	6.00885	clone_35_peak_317
chr1	16125699	16125757	59	16125722	3	5.52485	3.65714	2.20997	clone_35_peak_318
chr1	16129991	16130049	59	16130016	3	5.43746	3.64072	2.12481	clone_35_peak_319
chr1	16142111	16142232	122	16142209	12	11.1401	7.07944	7.41732	clone_35_peak_320
chr1	16175850	16175951	102	16175887	5	6.05725	4.59446	2.69375	clone_35_peak_321
chr1	16203100	16203188	89	16203151	3	6.5389	3.80279	3.10988	clone_35_peak_322
chr1	16331677	16331786	110	16331701	2	3.54474	2.67057	0.6876	clone_35_peak_323
chr1	16335651	16335767	117	16335677	37	20.2186	6.31458	16.1424	clone_35_peak_324
chr1	16344017	16344248	232	16344187	30	33.8723	15.2246	29.382	clone_35_peak_325
chr1	16359429	16359578	150	16359519	25	21.4961	9.72833	17.3716	clone_35_peak_326
chr1	16382738	16382831	94	16382753	42	56.4744	23.4166	51.4383	clone_35_peak_327
chr1	16405497	16405799	303	16405545	33	72.7074	30.9461	67.3402	clone_35_peak_328
chr1	16408941	16409040	100	16408991	16	34.3105	15.9015	29.7997	clone_35_peak_329
chr1	16514178	16514245	68	16514190	5	4.88088	4.01763	1.61799	clone_35_peak_330
chr1	16514357	16514468	112	16514415	62	49.9399	12.1586	45.0419	clone_35_peak_331
chr1	16514594	16514657	64	16514637	7	7.24974	5.35683	3.76158	clone_35_peak_332
chr1	16533143	16533207	65	16533174	10	8.05602	5.53643	4.52034	clone_35_peak_333
chr1	16562794	16562929	136	16562842	8	11.9794	7.51649	8.22838	clone_35_peak_334
chr1	16571000	16571158	159	16571079	19	14.6088	7.48333	10.7479	clone_35_peak_335
chr1	16678954	16679042	89	16679018	10	8.05602	5.53643	4.52034	clone_35_peak_336
chr1	16690012	16690070	59	16690039	9	7.66522	5.44572	4.14961	clone_35_peak_337
chr1	16767104	16767178	75	16767146	11	4.88465	3.41986	1.61925	clone_35_peak_338
chr1	16801589	16801659	71	16801608	4	8.5238	4.75349	4.94776	clone_35_peak_339
chr1	16825608	16825737	130	16825638	6	5.29495	4.26453	2.00609	clone_35_peak_340
chr1	16835747	16835811	65	16835771	20	21.6851	11.436	17.5487	clone_35_peak_341
chr1	16918400	16918480	81	16918440	9	15.6969	8.90191	11.7837	clone_35_peak_342
chr1	16947650	16947792	143	16947689	35	44.7187	19.6046	39.9436	clone_35_peak_343
chr1	16947854	16947925	72	16947907	9	7.66522	5.44572	4.14961	clone_35_peak_344
chr1	17011377	17011489	113	17011434	31	66.3254	28.8665	61.0772	clone_35_peak_345
chr1	17029793	17029870	78	17029831	10	13.3067	8.39147	9.48969	clone_35_peak_346
chr1	17036364	17036488	125	17036432	56	48.1426	13.1179	43.2922	clone_35_peak_347
chr1	17114681	17114739	59	17114684	2	4.37753	2.81917	1.36002	clone_35_peak_348
chr1	17176861	17176919	59	17176901	3	5.43746	3.64072	2.12481	clone_35_peak_349
chr1	17187192	17187250	59	17187201	2	4.65054	2.85209	1.41354	clone_35_peak_350
chr1	17232137	17232195	59	17232172	5	5.55227	4.36364	2.22166	clone_35_peak_351
chr1	17242153	17242273	121	17242190	11	14.4319	8.95216	10.578	clone_35_peak_352
chr1	17274149	17274235	87	17274193	9	10.2602	6.92484	6.60065	clone_35_peak_353
chr1	17274938	17275177	240	17274969	28	11.1391	4.23103	7.41732	clone_35_peak_354
chr1	17278148	17278379	232	17278291	10	13.0204	8.267	9.21276	clone_35_peak_355
chr1	17287372	17287430	59	17287381	3	4.75016	3.48424	1.49479	clone_35_peak_356
chr1	17290027	17290167	141	17290064	5	7.89034	5.22636	4.36334	clone_35_peak_357
chr1	17372712	17372777	66	17372760	5	8.92856	5.46108	5.31969	clone_35_peak_358
chr1	17386227	17386406	180	17386327	19	42.9627	18.882	38.2416	clone_35_peak_359
chr1	17411266	17411324	59	17411295	2	3.82748	2.73054	0.88218	clone_35_peak_360
chr1	17446820	17446880	61	17446839	4	7.14362	4.5509	3.66221	clone_35_peak_361
chr1	17448575	17448633	59	17448599	4	5.20727	4.01056	1.92067	clone_35_peak_362
chr1	17452395	17452459	65	17452442	16	8.78481	4.84481	5.18945	clone_35_peak_363
chr1	17732814	17732876	63	17732844	18	6.99527	3.66688	3.53382	clone_35_peak_364
chr1	17803993	17804068	76	17804035	5	9.34654	5.53566	5.72989	clone_35_peak_365
chr1	17807900	17807958	59	17807921	3	6.04681	3.74154	2.68333	clone_35_peak_366
chr1	17820902	17821022	121	17820923	16	11.4376	6.36083	7.69734	clone_35_peak_367
chr1	17828948	17829032	85	17828992	18	32.9097	16.5501	28.4378	clone_35_peak_368
chr1	17901215	17901273	59	17901228	5	3.63203	3.26743	0.75414	clone_35_peak_369
chr1	17904100	17904158	59	17904101	2	4.28258	2.80615	1.27593	clone_35_peak_370
chr1	17933451	17933567	117	17933509	11	6.66685	4.49	3.2113	clone_35_peak_371
chr1	17956712	17956804	93	17956759	6	4.56176	3.81201	1.41354	clone_35_peak_372
chr1	17980415	17980493	79	17980440	6	4.56176	3.81201	1.41354	clone_35_peak_373
chr1	17988194	17988268	75	17988229	9	17.1099	9.18429	13.1468	clone_35_peak_374
chr1	17998466	17998567	102	17998483	5	7.15902	5.01099	3.6722	clone_35_peak_375
chr1	18311149	18311207	59	18311186	3	4.75016	3.48424	1.49479	clone_35_peak_376
chr1	18561393	18561451	59	18561418	3	6.46062	3.79407	3.0675	clone_35_peak_377
chr1	18562491	18562549	59	18562520	2	3.82748	2.73054	0.88218	clone_35_peak_378
chr1	18596167	18596225	59	18596196	3	6.5389	3.80279	3.10988	clone_35_peak_379
chr1	18713305	18713363	59	18713334	2	4.37753	2.81917	1.36002	clone_35_peak_380
chr1	18902165	18902272	108	18902247	6	9.56626	6.09742	5.93375	clone_35_peak_381
chr1	18923991	18924137	147	18924048	11	20.7889	10.9222	16.6829	clone_35_peak_382
chr1	19147415	19147473	59	19147442	12	11.1401	7.07944	7.41732	clone_35_peak_383
chr1	19153250	19153308	59	19153290	3	5.61707	3.67372	2.28152	clone_35_peak_384
chr1	19172372	19172430	59	19172401	2	4.65054	2.85209	1.41354	clone_35_peak_385
chr1	19201878	19201937	60	19201882	11	9.94644	6.53487	6.29277	clone_35_peak_386
chr1	19210766	19210840	75	19210801	17	17.5475	9.8023	13.5516	clone_35_peak_387
chr1	19222057	19222115	59	19222076	2	3.82748	2.73054	0.88218	clone_35_peak_388
chr1	19233356	19233414	59	19233368	4	4.82911	3.85787	1.56872	clone_35_peak_389
chr1	19233572	19233643	72	19233602	19	9.27578	4.60276	5.6602	clone_35_peak_390
chr1	19233720	19233893	174	19233822	6	4.56176	3.81201	1.41354	clone_35_peak_391
chr1	19234578	19234669	92	19234636	7	3.45755	2.99333	0.60678	clone_35_peak_392
chr1	19253202	19253283	82	19253228	16	12.2611	6.85413	8.50679	clone_35_peak_393
chr1	19370865	19370923	59	19370910	3	4.75016	3.48424	1.49479	clone_35_peak_394
chr1	19440274	19440332	59	19440303	2	4.65054	2.85209	1.41354	clone_35_peak_395
chr1	19567893	19568024	132	19567936	14	29.5545	14.0308	25.173	clone_35_peak_396
chr1	19657403	19657461	59	19657445	8	6.58408	4.90115	3.13993	clone_35_peak_397
chr1	19668128	19668216	89	19668146	11	21.3341	11.0212	17.2182	clone_35_peak_398
chr1	19668330	19668388	59	19668337	2	4.03442	2.76783	1.06687	clone_35_peak_399
chr1	19669885	19669943	59	19669915	3	5.43746	3.64072	2.12481	clone_35_peak_400
chr1	19674384	19674470	87	19674426	4	7.62105	4.63415	4.11934	clone_35_peak_401
chr1	19717924	19718018	95	19717976	13	8.48836	5.23833	4.93676	clone_35_peak_402
chr1	19765272	19765330	59	19765284	3	6.5389	3.80279	3.10988	clone_35_peak_403
chr1	19766058	19766116	59	19766061	2	3.82748	2.73054	0.88218	clone_35_peak_404
chr1	19789799	19789857	59	19789828	2	3.82748	2.73054	0.88218	clone_35_peak_405
chr1	19790866	19790924	59	19790895	2	4.03442	2.76783	1.06687	clone_35_peak_406
chr1	19798983	19799041	59	19799012	2	4.03442	2.76783	1.06687	clone_35_peak_407
chr1	19804012	19804072	61	19804039	3	4.75016	3.48424	1.49479	clone_35_peak_408
chr1	19814364	19814430	67	19814398	12	5.60611	3.70485	2.27156	clone_35_peak_409
chr1	19908895	19908954	60	19908930	8	14.6501	8.19162	10.7828	clone_35_peak_410
chr1	19977778	19977854	77	19977800	4	6.84548	4.4904	3.38629	clone_35_peak_411
chr1	19980331	19980466	136	19980367	26	15.2753	6.21373	11.3685	clone_35_peak_412
chr1	19986428	19986549	122	19986490	16	16.2135	9.25773	12.2777	clone_35_peak_413
chr1	19998024	19998082	59	19998046	3	6.5389	3.80279	3.10988	clone_35_peak_414
chr1	20021889	20021947	59	20021907	3	6.04681	3.74154	2.68333	clone_35_peak_415
chr1	20031139	20031242	104	20031195	13	12.3657	7.62401	8.5961	clone_35_peak_416
chr1	20042177	20042309	133	20042261	101	100.405	19.6853	94.5797	clone_35_peak_417
chr1	20125881	20125950	70	20125905	3	5.43746	3.64072	2.12481	clone_35_peak_418
chr1	20126098	20126236	139	20126178	5	3.63203	3.26743	0.75414	clone_35_peak_419
chr1	20137863	20137954	92	20137899	6	10.7802	6.37126	7.07539	clone_35_peak_420
chr1	20208702	20208804	103	20208755	53	60.013	20.205	54.898	clone_35_peak_421
chr1	20208870	20209001	132	20208951	27	19.349	7.97968	15.2936	clone_35_peak_422
chr1	20244649	20244723	75	20244687	24	42.8912	20.8791	38.1713	clone_35_peak_423
chr1	20287390	20287448	59	20287427	3	5.43746	3.64072	2.12481	clone_35_peak_424
chr1	20301411	20301535	125	20301460	10	8.78716	5.99029	5.18945	clone_35_peak_425
chr1	20427596	20427673	78	20427642	4	6.28097	4.3553	2.90147	clone_35_peak_426
chr1	20479814	20479880	67	20479816	6	4.56176	3.81201	1.41354	clone_35_peak_427
chr1	20501907	20502001	95	20501949	4	7.14362	4.5509	3.66221	clone_35_peak_428
chr1	20539491	20539636	146	20539547	14	9.44438	5.6125	5.82121	clone_35_peak_429
chr1	20543267	20543332	66	20543301	5	10.0382	5.63833	6.38311	clone_35_peak_430
chr1	20560037	20560095	59	20560059	3	6.5389	3.80279	3.10988	clone_35_peak_431
chr1	20688434	20688492	59	20688463	2	4.19429	2.79326	1.21004	clone_35_peak_432
chr1	20820435	20820553	119	20820488	120	118.307	20.1069	112.223	clone_35_peak_433
chr1	20848956	20849019	64	20848967	12	7.56182	4.86416	4.06208	clone_35_peak_434
chr1	20849730	20849788	59	20849759	2	3.82748	2.73054	0.88218	clone_35_peak_435
chr1	20959860	20959938	79	20959918	29	21.4922	8.54966	17.3716	clone_35_peak_436
chr1	20960499	20960560	62	20960504	7	5.54789	4.35658	2.21729	clone_35_peak_437
chr1	20987990	20988082	93	20988027	33	11.8301	3.98746	8.08521	clone_35_peak_438
chr1	21023019	21023115	97	21023098	26	30.4832	14.7035	26.083	clone_35_peak_439
chr1	21023238	21023521	284	21023463	23	32.4388	16.6196	27.9837	clone_35_peak_440
chr1	21037830	21037888	59	21037842	2	4.11181	2.78049	1.13779	clone_35_peak_441
chr1	21059614	21059741	128	21059696	2	4.65054	2.85209	1.41354	clone_35_peak_442
chr1	21248304	21248362	59	21248333	3	6.5389	3.80279	3.10988	clone_35_peak_443
chr1	21344500	21344558	59	21344535	3	6.5389	3.80279	3.10988	clone_35_peak_444
chr1	21543503	21543562	60	21543528	8	6.58408	4.90115	3.13993	clone_35_peak_445
chr1	21558845	21558912	68	21558885	4	6.28097	4.3553	2.90147	clone_35_peak_446
chr1	21581637	21581736	100	21581687	6	9.56626	6.09742	5.93375	clone_35_peak_447
chr1	21581803	21581950	148	21581891	17	17.5475	9.8023	13.5516	clone_35_peak_448
chr1	21708118	21708200	83	21708149	4	8.23861	4.7205	4.69879	clone_35_peak_449
chr1	21710441	21710501	61	21710465	4	8.23861	4.7205	4.69879	clone_35_peak_450
chr1	21861456	21861587	132	21861512	10	16.7863	9.58167	12.8312	clone_35_peak_451
chr1	21901303	21901443	141	21901354	15	10.428	5.98666	6.75912	clone_35_peak_452
chr1	21922766	21922827	62	21922804	4	7.03946	4.53055	3.57575	clone_35_peak_453
chr1	22029989	22030081	93	22030024	3	6.5389	3.80279	3.10988	clone_35_peak_454
chr1	22047037	22047095	59	22047066	2	4.65054	2.85209	1.41354	clone_35_peak_455
chr1	22192268	22192326	59	22192307	3	4.75016	3.48424	1.49479	clone_35_peak_456
chr1	22192493	22192551	59	22192533	5	7.15902	5.01099	3.6722	clone_35_peak_457
chr1	22192799	22192857	59	22192824	6	8.7104	5.84616	5.12887	clone_35_peak_458
chr1	22290569	22290681	113	22290653	18	13.5292	7.10916	9.70378	clone_35_peak_459
chr1	22331759	22331870	112	22331815	5	3.63203	3.26743	0.75414	clone_35_peak_460
chr1	22351546	22351612	67	22351599	6	4.56176	3.81201	1.41354	clone_35_peak_461
chr1	22432283	22432365	83	22432317	5	10.5877	5.70418	6.89354	clone_35_peak_462
chr1	22458494	22458599	106	22458552	4	6.28097	4.3553	2.90147	clone_35_peak_463
chr1	22645030	22645088	59	22645059	2	3.31517	2.61318	0.4787	clone_35_peak_464
chr1	22743081	22743222	142	22743193	2	4.48022	2.8323	1.41354	clone_35_peak_465
chr1	22743419	22743477	59	22743448	2	4.48022	2.8323	1.41354	clone_35_peak_466
chr1	22747087	22747169	83	22747139	5	7.89034	5.22636	4.36334	clone_35_peak_467
chr1	23031087	23031204	118	23031133	30	36.6735	16.8817	32.0984	clone_35_peak_468
chr1	23202499	23202557	59	23202516	2	4.48022	2.8323	1.41354	clone_35_peak_469
chr1	23290770	23290960	191	23290899	14	9.44438	5.6125	5.82121	clone_35_peak_470
chr1	23303009	23303138	130	23303084	53	75.9122	29.4069	70.4917	clone_35_peak_471
chr1	23425365	23425437	73	23425399	19	14.6088	7.48333	10.7479	clone_35_peak_472
chr1	23426838	23427033	196	23426944	16	8.78481	4.84481	5.18945	clone_35_peak_473
chr1	23504055	23504239	185	23504152	10	4.19671	3.13488	1.21004	clone_35_peak_474
chr1	23505863	23505932	70	23505886	4	6.75484	4.47059	3.29673	clone_35_peak_475
chr1	23511056	23511234	179	23511096	3	4.75016	3.48424	1.49479	clone_35_peak_476
chr1	23514215	23514273	59	23514234	2	3.82748	2.73054	0.88218	clone_35_peak_477
chr1	23694834	23695002	169	23694889	27	13.8356	5.40382	9.99271	clone_35_peak_478
chr1	23695433	23695543	111	23695475	12	3.38353	2.50892	0.54128	clone_35_peak_479
chr1	23730584	23730658	75	23730622	29	48.407	23.1472	43.5438	clone_35_peak_480
chr1	23823693	23823751	59	23823722	10	8.78716	5.99029	5.18945	clone_35_peak_481
chr1	23857901	23857968	68	23857951	9	4.98169	3.74166	1.70746	clone_35_peak_482
chr1	23866357	23866672	316	23866488	88	82.7143	17.1764	77.1835	clone_35_peak_483
chr1	23871052	23871152	101	23871110	3	4.64146	3.45455	1.41354	clone_35_peak_484
chr1	23871251	23871469	219	23871362	31	61.5781	27.7547	56.4308	clone_35_peak_485
chr1	23921518	23921583	66	23921560	7	7.59685	5.53987	4.09599	clone_35_peak_486
chr1	23924265	23924323	59	23924303	3	4.69491	3.46933	1.45676	clone_35_peak_487
chr1	23924983	23925052	70	23925036	3	4.80735	3.49928	1.55139	clone_35_peak_488
chr1	23961608	23961710	103	23961654	13	8.48836	5.23833	4.93676	clone_35_peak_489
chr1	23963993	23964136	144	23964105	25	12.1944	5.01783	8.44086	clone_35_peak_490
chr1	24077950	24078021	72	24077982	4	8.42577	4.74259	4.88167	clone_35_peak_491
chr1	24080464	24080522	59	24080492	3	6.46062	3.79407	3.0675	clone_35_peak_492
chr1	24098714	24098836	123	24098783	70	59.605	13.7026	54.5048	clone_35_peak_493
chr1	24127272	24127370	99	24127314	17	7.73636	4.14249	4.21799	clone_35_peak_494
chr1	24136345	24136446	102	24136393	28	60.1548	26.3952	55.0335	clone_35_peak_495
chr1	24137394	24137550	157	24137432	7	14.7496	7.58814	10.8797	clone_35_peak_496
chr1	24194869	24195013	145	24194875	10	3.1478	2.53152	0.34945	clone_35_peak_497
chr1	24239984	24240081	98	24240023	5	7.80673	5.204	4.28724	clone_35_peak_498
chr1	24243412	24243535	124	24243468	21	43.2184	20.024	38.4797	clone_35_peak_499
chr1	24246655	24246713	59	24246659	3	6.17384	3.75889	2.80441	clone_35_peak_500
chr1	24269637	24269695	59	24269666	10	8.78716	5.99029	5.18945	clone_35_peak_501
chr1	24286183	24286272	90	24286221	3	3.13121	2.86793	0.33409	clone_35_peak_502
chr1	24397440	24397597	158	24397492	22	41.5563	20.0344	36.8589	clone_35_peak_503
chr1	24439177	24439256	80	24439205	11	6.66685	4.49	3.2113	clone_35_peak_504
chr1	24477094	24477165	72	24477135	30	36.6735	16.8817	32.0984	clone_35_peak_505
chr1	24482056	24482133	78	24482093	5	9.34654	5.53566	5.72989	clone_35_peak_506
chr1	24517476	24517630	155	24517618	12	5.60611	3.70485	2.27156	clone_35_peak_507
chr1	24524292	24524350	59	24524324	3	5.81826	3.70732	2.46154	clone_35_peak_508
chr1	24525909	24526027	119	24525951	22	34.6942	17.7462	30.1761	clone_35_peak_509
chr1	24528489	24528634	146	24528516	14	28.6886	13.9024	24.3481	clone_35_peak_510
chr1	24528695	24528753	59	24528724	2	3.82748	2.73054	0.88218	clone_35_peak_511
chr1	24538892	24538950	59	24538911	3	5.43746	3.64072	2.12481	clone_35_peak_512
chr1	24548643	24548701	59	24548650	3	6.5389	3.80279	3.10988	clone_35_peak_513
chr1	24618304	24618366	63	24618349	4	8.5238	4.75349	4.94776	clone_35_peak_514
chr1	24667881	24667940	60	24667923	10	8.78716	5.99029	5.18945	clone_35_peak_515
chr1	24717875	24718050	176	24717942	51	72.3	28.3178	66.9436	clone_35_peak_516
chr1	24718898	24719038	141	24718999	7	12.6896	7.28144	8.90316	clone_35_peak_517
chr1	24742023	24742167	145	24742061	18	18.4298	10.0627	14.4162	clone_35_peak_518
chr1	24743445	24743575	131	24743528	19	24.7258	13.3921	20.4944	clone_35_peak_519
chr1	24745908	24746074	167	24745960	15	14.9041	8.71315	11.0119	clone_35_peak_520
chr1	24863119	24863199	81	24863171	9	7.66522	5.44572	4.14961	clone_35_peak_521
chr1	24868674	24868732	59	24868674	2	4.65054	2.85209	1.41354	clone_35_peak_522
chr1	24885997	24886055	59	24886042	5	6.59585	4.81267	3.14725	clone_35_peak_523
chr1	24913871	24913936	66	24913886	20	15.7093	7.85749	11.7912	clone_35_peak_524
chr1	24961833	24961949	117	24961891	10	8.78716	5.99029	5.18945	clone_35_peak_525
chr1	24969541	24969765	225	24969633	37	30.5989	10.8296	26.1894	clone_35_peak_526
chr1	25054169	25054257	89	25054172	9	3.54496	2.84989	0.6876	clone_35_peak_527
chr1	25157337	25157453	117	25157370	22	11.7388	5.29318	7.99458	clone_35_peak_528
chr1	25161567	25161646	80	25161596	10	21.7587	10.4577	17.6135	clone_35_peak_529
chr1	25174547	25174701	155	25174575	50	46.885	14.5344	42.0579	clone_35_peak_530
chr1	25174765	25174851	87	25174801	14	12.023	7.19244	8.27171	clone_35_peak_531
chr1	25224771	25224831	61	25224798	12	7.56182	4.86416	4.06208	clone_35_peak_532
chr1	25258761	25258946	186	25258888	9	7.66522	5.44572	4.14961	clone_35_peak_533
chr1	25261054	25261119	66	25261074	4	7.14362	4.5509	3.66221	clone_35_peak_534
chr1	25261242	25261300	59	25261271	2	3.82748	2.73054	0.88218	clone_35_peak_535
chr1	25273900	25273999	100	25273956	2	4.19429	2.79326	1.21004	clone_35_peak_536
chr1	25274059	25274229	171	25274084	6	11.6454	6.51761	7.90342	clone_35_peak_537
chr1	25274734	25274792	59	25274767	3	5.81826	3.70732	2.46154	clone_35_peak_538
chr1	25324214	25324272	59	25324239	14	7.1406	4.27483	3.66221	clone_35_peak_539
chr1	25344189	25344247	59	25344207	2	3.89271	2.74286	0.94098	clone_35_peak_540
chr1	25363797	25363868	72	25363842	5	8.06645	5.27168	4.52964	clone_35_peak_541
chr1	25364563	25364621	59	25364567	2	3.49523	2.65889	0.64207	clone_35_peak_542
chr1	25428080	25428149	70	25428107	45	35.0378	10.5864	30.5152	clone_35_peak_543
chr1	25444023	25444158	136	25444110	3	4.75016	3.48424	1.49479	clone_35_peak_544
chr1	25466762	25466873	112	25466827	9	4.98169	3.74166	1.70746	clone_35_peak_545
chr1	25472396	25472476	81	25472426	3	4.75016	3.48424	1.49479	clone_35_peak_546
chr1	25494100	25494205	106	25494158	18	13.5292	7.10916	9.70378	clone_35_peak_547
chr1	25517689	25517747	59	25517718	2	4.65054	2.85209	1.41354	clone_35_peak_548
chr1	25525355	25525613	259	25525412	62	55.688	14.4987	50.6668	clone_35_peak_549
chr1	25531500	25531573	74	25531526	12	22.9089	11.8323	18.7351	clone_35_peak_550
chr1	25566418	25566655	238	25566543	61	48.7614	11.9656	43.8936	clone_35_peak_551
chr1	25574380	25574438	59	25574411	8	5.66111	4.31547	2.32504	clone_35_peak_552
chr1	25578507	25578565	59	25578513	2	3.15848	2.56902	0.35901	clone_35_peak_553
chr1	25594371	25594469	99	25594414	3	6.5389	3.80279	3.10988	clone_35_peak_554
chr1	25847091	25847233	143	25847142	24	50.3757	22.7545	45.4704	clone_35_peak_555
chr1	25856190	25856248	59	25856221	3	6.5389	3.80279	3.10988	clone_35_peak_556
chr1	25876242	25876345	104	25876336	13	8.48836	5.23833	4.93676	clone_35_peak_557
chr1	25899395	25899473	79	25899434	9	14.9148	8.71061	11.0159	clone_35_peak_558
chr1	25900581	25900639	59	25900586	2	3.82748	2.73054	0.88218	clone_35_peak_559
chr1	25935143	25935303	161	25935248	35	18.4682	5.98223	14.4525	clone_35_peak_560
chr1	25945653	25945800	148	25945742	15	10.428	5.98666	6.75912	clone_35_peak_561
chr1	25948479	25948604	126	25948537	6	9.56626	6.09742	5.93375	clone_35_peak_562
chr1	25990535	25990593	59	25990558	3	4.75016	3.48424	1.49479	clone_35_peak_563
chr1	26027317	26027375	59	26027332	3	5.71465	3.69044	2.36908	clone_35_peak_564
chr1	26063755	26063891	137	26063833	5	3.63203	3.26743	0.75414	clone_35_peak_565
chr1	26081445	26081540	96	26081526	8	6.58408	4.90115	3.13993	clone_35_peak_566
chr1	26092219	26092314	96	26092220	5	3.63203	3.26743	0.75414	clone_35_peak_567
chr1	26101647	26101814	168	26101762	11	6.66685	4.49	3.2113	clone_35_peak_568
chr1	26123471	26123545	75	26123516	33	52.3623	24.3774	47.4148	clone_35_peak_569
chr1	26124643	26124713	71	26124664	4	6.07935	4.29986	2.7156	clone_35_peak_570
chr1	26137290	26137348	59	26137305	6	4.56176	3.81201	1.41354	clone_35_peak_571
chr1	26137464	26137534	71	26137513	13	12.3657	7.62401	8.5961	clone_35_peak_572
chr1	26146345	26146440	96	26146395	5	6.13904	4.62945	2.77245	clone_35_peak_573
chr1	26191178	26191236	59	26191212	3	5.61707	3.67372	2.28152	clone_35_peak_574
chr1	26221963	26222131	169	26222072	36	46.3648	20.1492	41.5557	clone_35_peak_575
chr1	26232934	26233004	71	26232948	7	3.45755	2.99333	0.60678	clone_35_peak_576
chr1	26324725	26324906	182	26324783	29	13.5112	4.98519	9.69111	clone_35_peak_577
chr1	26342028	26342125	98	26342077	9	7.66522	5.44572	4.14961	clone_35_peak_578
chr1	26361938	26361999	62	26361970	24	11.3977	4.82484	7.66604	clone_35_peak_579
chr1	26363146	26363278	133	26363163	3	4.26745	3.34066	1.26883	clone_35_peak_580
chr1	26373574	26373632	59	26373603	2	4.59198	2.84555	1.41354	clone_35_peak_581
chr1	26378832	26378890	59	26378853	2	4.65054	2.85209	1.41354	clone_35_peak_582
chr1	26423218	26423276	59	26423258	3	5.52485	3.65714	2.20997	clone_35_peak_583
chr1	26431542	26431650	109	26431638	23	15.2489	6.83973	11.3438	clone_35_peak_584
chr1	26453044	26453102	59	26453062	3	5.43746	3.64072	2.12481	clone_35_peak_585
chr1	26471713	26471875	163	26471767	31	28.9754	11.9733	24.6076	clone_35_peak_586
chr1	26496275	26496371	97	26496324	13	8.48836	5.23833	4.93676	clone_35_peak_587
chr1	26560407	26560674	268	26560465	88	76.0261	14.7894	70.6037	clone_35_peak_588
chr1	26602163	26602317	155	26602196	39	51.3713	21.7829	46.442	clone_35_peak_589
chr1	26611363	26611540	178	26611445	23	9.06326	3.98815	5.45164	clone_35_peak_590
chr1	26611714	26611791	78	26611766	11	7.38422	4.93641	3.89414	clone_35_peak_591
chr1	26614037	26614196	160	26614140	19	20.2844	10.8914	16.1985	clone_35_peak_592
chr1	26615587	26615645	59	26615636	20	8.38578	4.05287	4.84366	clone_35_peak_593
chr1	26615721	26615790	70	26615732	18	13.0755	6.84362	9.26746	clone_35_peak_594
chr1	26633157	26633225	69	26633200	12	15.9354	9.6626	12.0149	clone_35_peak_595
chr1	26648121	26648310	190	26648235	30	52.861	24.8654	47.9009	clone_35_peak_596
chr1	26690400	26690531	132	26690481	19	14.6088	7.48333	10.7479	clone_35_peak_597
chr1	26718135	26718195	61	26718159	8	6.58408	4.90115	3.13993	clone_35_peak_598
chr1	26722916	26722974	59	26722955	3	6.5389	3.80279	3.10988	clone_35_peak_599
chr1	26743659	26743765	107	26743711	40	34.2084	11.6845	29.7036	clone_35_peak_600
chr1	26849535	26849645	111	26849590	2	4.48022	2.8323	1.41354	clone_35_peak_601
chr1	26868389	26868532	144	26868498	123	101.721	14.5425	95.8868	clone_35_peak_602
chr1	26868825	26868903	79	26868846	16	7.74637	4.29237	4.22798	clone_35_peak_603
chr1	26872137	26872277	141	26872177	11	3.71422	2.76166	0.82879	clone_35_peak_604
chr1	26904882	26904940	59	26904893	3	5.92866	3.72435	2.569	clone_35_peak_605
chr1	26924190	26924274	85	26924231	19	20.2844	10.8914	16.1985	clone_35_peak_606
chr1	26928998	26929056	59	26929023	7	14.9069	7.60558	11.0119	clone_35_peak_607
chr1	26946835	26946958	124	26946900	32	24.8121	9.40463	20.5771	clone_35_peak_608
chr1	27018843	27018917	75	27018865	6	5.5197	4.3967	2.20582	clone_35_peak_609
chr1	27114630	27114709	80	27114685	7	5.54789	4.35658	2.21729	clone_35_peak_610
chr1	27115784	27115879	96	27115831	27	32.0085	15.248	27.5555	clone_35_peak_611
chr1	27116552	27116697	146	27116648	6	4.56176	3.81201	1.41354	clone_35_peak_612
chr1	27136674	27136747	74	27136702	8	14.6501	8.19162	10.7828	clone_35_peak_613
chr1	27147352	27147410	59	27147395	9	7.66522	5.44572	4.14961	clone_35_peak_614
chr1	27154127	27154185	59	27154154	3	5.43746	3.64072	2.12481	clone_35_peak_615
chr1	27160134	27160192	59	27160136	2	3.31517	2.61318	0.4787	clone_35_peak_616
chr1	27179731	27179812	82	27179761	8	13.0846	7.83955	9.27197	clone_35_peak_617
chr1	27204543	27204680	138	27204626	5	3.63203	3.26743	0.75414	clone_35_peak_618
chr1	27247315	27247373	59	27247330	2	3.27405	2.602	0.4698	clone_35_peak_619
chr1	27324240	27324348	109	27324314	19	14.6088	7.48333	10.7479	clone_35_peak_620
chr1	27328432	27328622	191	27328452	17	12.4718	6.735	8.69692	clone_35_peak_621
chr1	27333453	27333516	64	27333465	8	4.19762	3.3675	1.21004	clone_35_peak_622
chr1	27360288	27360398	111	27360343	2	4.03442	2.76783	1.06687	clone_35_peak_623
chr1	27371158	27371285	128	27371207	85	78.7442	16.5974	73.2716	clone_35_peak_624
chr1	27372351	27372444	94	27372398	4	6.14439	4.31818	2.77754	clone_35_peak_625
chr1	27372556	27372630	75	27372584	10	16.6317	9.54066	12.6889	clone_35_peak_626
chr1	27424041	27424171	131	27424073	79	64.9649	13.2938	59.7454	clone_35_peak_627
chr1	27425079	27425148	70	27425119	5	6.13904	4.62945	2.77245	clone_35_peak_628
chr1	27425773	27425859	87	27425802	8	5.99546	4.52981	2.63509	clone_35_peak_629
chr1	27429333	27429391	59	27429385	8	6.58408	4.90115	3.13993	clone_35_peak_630
chr1	27433129	27433294	166	27433176	4	6.28097	4.3553	2.90147	clone_35_peak_631
chr1	27438598	27438790	193	27438711	31	17.2949	6.1758	13.3112	clone_35_peak_632
chr1	27449318	27449379	62	27449322	5	8.56987	5.38848	4.99334	clone_35_peak_633
chr1	27480066	27480124	59	27480076	2	3.19578	2.57992	0.39514	clone_35_peak_634
chr1	27487056	27487114	59	27487084	2	3.82748	2.73054	0.88218	clone_35_peak_635
chr1	27524508	27524645	138	27524596	18	10.5267	5.41478	6.85105	clone_35_peak_636
chr1	27611325	27611401	77	27611354	37	22.8747	7.33376	18.7058	clone_35_peak_637
chr1	27623281	27623453	173	27623351	26	22.705	10.1025	18.5395	clone_35_peak_638
chr1	27627150	27627215	66	27627158	12	10.5359	6.70969	6.86004	clone_35_peak_639
chr1	27627346	27627557	212	27627450	55	63.0553	20.9533	57.8753	clone_35_peak_640
chr1	27633519	27633577	59	27633548	2	4.59198	2.84555	1.41354	clone_35_peak_641
chr1	27648492	27648714	223	27648689	26	18.2999	7.69469	14.2869	clone_35_peak_642
chr1	27659418	27659543	126	27659448	14	13.621	8.16858	9.78298	clone_35_peak_643
chr1	27668143	27668365	223	27668212	7	3.45755	2.99333	0.60678	clone_35_peak_644
chr1	27718886	27719019	134	27718982	13	16.0558	9.69477	12.134	clone_35_peak_645
chr1	27722047	27722112	66	27722068	18	18.9049	10.3469	14.8667	clone_35_peak_646
chr1	27727852	27727946	95	27727899	2	3.40187	2.63584	0.55793	clone_35_peak_647
chr1	27730081	27730139	59	27730084	9	4.98169	3.74166	1.70746	clone_35_peak_648
chr1	27733451	27733524	74	27733508	5	7.89034	5.22636	4.36334	clone_35_peak_649
chr1	27742981	27743242	262	27743187	30	27.6929	11.5992	23.3664	clone_35_peak_650
chr1	27816616	27816674	59	27816651	10	8.05602	5.53643	4.52034	clone_35_peak_651
chr1	27849773	27849831	59	27849799	3	4.64146	3.45455	1.41354	clone_35_peak_652
chr1	27855752	27855836	85	27855784	3	4.53955	3.42535	1.41354	clone_35_peak_653
chr1	27882479	27882537	59	27882513	3	4.26745	3.34066	1.26883	clone_35_peak_654
chr1	27882615	27882704	90	27882652	7	5.54789	4.35658	2.21729	clone_35_peak_655
chr1	27882845	27882916	72	27882859	3	3.89683	3.20845	0.94098	clone_35_peak_656
chr1	27883340	27883447	108	27883398	30	27.6929	11.5992	23.3664	clone_35_peak_657
chr1	27893563	27893621	59	27893604	4	5.78189	4.21053	2.43267	clone_35_peak_658
chr1	27895019	27895228	210	27895182	20	15.7093	7.85749	11.7912	clone_35_peak_659
chr1	27899388	27899461	74	27899432	7	10.1537	6.62671	6.49672	clone_35_peak_660
chr1	27926645	27926709	65	27926676	6	7.77031	5.50583	4.25117	clone_35_peak_661
chr1	27933021	27933159	139	27933110	10	8.78716	5.99029	5.18945	clone_35_peak_662
chr1	27933770	27933939	170	27933897	15	10.428	5.98666	6.75912	clone_35_peak_663
chr1	27934039	27934242	204	27934186	11	9.94644	6.53487	6.29277	clone_35_peak_664
chr1	27935112	27935170	59	27935141	3	4.44367	3.39665	1.41354	clone_35_peak_665
chr1	27957536	27957594	59	27957562	5	7.15902	5.01099	3.6722	clone_35_peak_666
chr1	27970529	27970614	86	27970579	7	12.6896	7.28144	8.90316	clone_35_peak_667
chr1	27989702	27989932	231	27989858	56	48.1426	13.1179	43.2922	clone_35_peak_668
chr1	27990524	27990582	59	27990554	5	4.65072	3.88913	1.41354	clone_35_peak_669
chr1	27995793	27995859	67	27995823	31	28.9754	11.9733	24.6076	clone_35_peak_670
chr1	28052262	28052396	135	28052291	20	5.12528	2.73067	1.84782	clone_35_peak_671
chr1	28142221	28142279	59	28142231	2	4.65054	2.85209	1.41354	clone_35_peak_672
chr1	28184684	28184850	167	28184742	61	72.3622	23.1983	66.999	clone_35_peak_673
chr1	28306275	28306367	93	28306323	9	19.432	9.50697	15.366	clone_35_peak_674
chr1	28417854	28417926	73	28417885	13	12.3657	7.62401	8.5961	clone_35_peak_675
chr1	28437871	28437929	59	28437894	3	6.46062	3.79407	3.0675	clone_35_peak_676
chr1	28441925	28441983	59	28441953	2	4.59198	2.84555	1.41354	clone_35_peak_677
chr1	28496093	28496198	106	28496146	2	3.31517	2.61318	0.4787	clone_35_peak_678
chr1	28503177	28503327	151	28503272	31	28.9754	11.9733	24.6076	clone_35_peak_679
chr1	28526181	28526242	62	28526212	5	7.15902	5.01099	3.6722	clone_35_peak_680
chr1	28535514	28535607	94	28535568	12	26.5224	12.3591	22.2348	clone_35_peak_681
chr1	28562588	28562662	75	28562631	12	5.60611	3.70485	2.27156	clone_35_peak_682
chr1	28573887	28574000	114	28573916	17	6.33202	3.47388	2.94778	clone_35_peak_683
chr1	28575126	28575203	78	28575152	30	36.6735	16.8817	32.0984	clone_35_peak_684
chr1	28686309	28686442	134	28686342	21	34.5251	17.6465	30.0108	clone_35_peak_685
chr1	28692605	28692708	104	28692657	3	5.92866	3.72435	2.569	clone_35_peak_686
chr1	28697034	28697094	61	28697055	6	8.05072	5.61478	4.51521	clone_35_peak_687
chr1	28812037	28812095	59	28812062	3	6.5389	3.80279	3.10988	clone_35_peak_688
chr1	28836894	28836952	59	28836917	3	5.19979	3.59232	1.91867	clone_35_peak_689
chr1	28844647	28844818	172	28844761	14	7.1406	4.27483	3.66221	clone_35_peak_690
chr1	28929517	28929581	65	28929573	3	6.5389	3.80279	3.10988	clone_35_peak_691
chr1	28932756	28932814	59	28932784	2	3.82748	2.73054	0.88218	clone_35_peak_692
chr1	28969617	28969715	99	28969671	16	11.4376	6.36083	7.69734	clone_35_peak_693
chr1	28975713	28975831	119	28975755	14	9.44438	5.6125	5.82121	clone_35_peak_694
chr1	29063199	29063265	67	29063229	10	8.77385	5.98212	5.18945	clone_35_peak_695
chr1	29101843	29101901	59	29101872	2	3.31517	2.61318	0.4787	clone_35_peak_696
chr1	29111757	29111837	81	29111791	12	7.56182	4.86416	4.06208	clone_35_peak_697
chr1	29150349	29150407	59	29150352	2	4.65054	2.85209	1.41354	clone_35_peak_698
chr1	29203834	29203974	141	29203870	31	38.2566	17.4263	33.6525	clone_35_peak_699
chr1	29208522	29208943	422	29208751	16	27.588	14.4965	23.2678	clone_35_peak_700
chr1	29237340	29237448	109	29237376	10	8.78716	5.99029	5.18945	clone_35_peak_701
chr1	29253639	29253697	59	29253645	2	3.31517	2.61318	0.4787	clone_35_peak_702
chr1	29360543	29360608	66	29360575	4	8.5238	4.75349	4.94776	clone_35_peak_703
chr1	29508406	29508726	321	29508552	65	67.4429	18.8092	62.1767	clone_35_peak_704
chr1	29524178	29524258	81	29524209	4	8.42577	4.74259	4.88167	clone_35_peak_705
chr1	29529480	29529602	123	29529575	33	31.5799	12.7217	27.148	clone_35_peak_706
chr1	29658867	29658947	81	29658919	12	25.777	12.2733	21.5214	clone_35_peak_707
chr1	29667572	29667638	67	29667605	8	14.6501	8.19162	10.7828	clone_35_peak_708
chr1	29815584	29815642	59	29815613	2	4.11181	2.78049	1.13779	clone_35_peak_709
chr1	29847782	29847840	59	29847810	2	4.59198	2.84555	1.41354	clone_35_peak_710
chr1	30181915	30181973	59	30181926	3	4.75016	3.48424	1.49479	clone_35_peak_711
chr1	30211733	30211791	59	30211738	2	3.82748	2.73054	0.88218	clone_35_peak_712
chr1	30227994	30228052	59	30228021	2	4.65054	2.85209	1.41354	clone_35_peak_713
chr1	30256515	30256573	59	30256528	2	4.65054	2.85209	1.41354	clone_35_peak_714
chr1	30266002	30266124	123	30266027	23	26.0044	13.0697	21.7346	clone_35_peak_715
chr1	30392292	30392350	59	30392321	2	4.65054	2.85209	1.41354	clone_35_peak_716
chr1	30849628	30849686	59	30849655	2	3.05309	2.53686	0.26125	clone_35_peak_717
chr1	30853292	30853497	206	30853427	18	18.9049	10.3469	14.8667	clone_35_peak_718
chr1	31181101	31181227	127	31181154	12	22.9089	11.8323	18.7351	clone_35_peak_719
chr1	31192248	31192394	147	31192265	19	14.6088	7.48333	10.7479	clone_35_peak_720
chr1	31202532	31202590	59	31202538	2	3.31517	2.61318	0.4787	clone_35_peak_721
chr1	31213512	31213617	106	31213541	2	3.31517	2.61318	0.4787	clone_35_peak_722
chr1	31251324	31251465	142	31251371	4	6.58459	4.43149	3.14014	clone_35_peak_723
chr1	31252533	31252728	196	31252608	43	58.1956	23.9612	53.1208	clone_35_peak_724
chr1	31255303	31255426	124	31255353	14	26.0633	13.4118	21.793	clone_35_peak_725
chr1	31255695	31255953	259	31255890	14	26.3385	13.4712	22.0651	clone_35_peak_726
chr1	31256053	31256111	59	31256078	3	4.75016	3.48424	1.49479	clone_35_peak_727
chr1	31273998	31274056	59	31274027	2	3.31517	2.61318	0.4787	clone_35_peak_728
chr1	31274732	31274836	105	31274778	9	7.66522	5.44572	4.14961	clone_35_peak_729
chr1	31323113	31323171	59	31323161	3	5.43746	3.64072	2.12481	clone_35_peak_730
chr1	31342072	31342130	59	31342095	10	8.78716	5.99029	5.18945	clone_35_peak_731
chr1	31381830	31381888	59	31381875	3	6.31117	3.7764	2.92765	clone_35_peak_732
chr1	31384380	31384484	105	31384427	4	7.75941	4.65544	4.24027	clone_35_peak_733
chr1	31384553	31384611	59	31384578	4	7.14362	4.5509	3.66221	clone_35_peak_734
chr1	31385180	31385238	59	31385222	3	4.26745	3.34066	1.26883	clone_35_peak_735
chr1	31385783	31385841	59	31385807	3	5.81826	3.70732	2.46154	clone_35_peak_736
chr1	31402417	31402540	124	31402445	12	7.56182	4.86416	4.06208	clone_35_peak_737
chr1	31628187	31628299	113	31628211	11	9.93182	6.52595	6.2907	clone_35_peak_738
chr1	31635669	31635739	71	31635695	49	35.1953	9.64968	30.6608	clone_35_peak_739
chr1	31656960	31657018	59	31656988	10	5.80587	4.11583	2.45067	clone_35_peak_740
chr1	31735717	31735775	59	31735736	2	4.65054	2.85209	1.41354	clone_35_peak_741
chr1	31851028	31851086	59	31851045	3	5.43746	3.64072	2.12481	clone_35_peak_742
chr1	31867407	31867465	59	31867458	5	5.42591	4.30189	2.12481	clone_35_peak_743
chr1	31867528	31867714	187	31867630	17	17.5475	9.8023	13.5516	clone_35_peak_744
chr1	31894367	31894527	161	31894434	25	39.2423	19.5402	34.6095	clone_35_peak_745
chr1	31895661	31895859	199	31895757	24	20.3034	9.35416	16.2122	clone_35_peak_746
chr1	31896265	31896495	231	31896429	33	16.765	5.64988	12.8148	clone_35_peak_747
chr1	31973692	31973801	110	31973744	8	4.19762	3.3675	1.21004	clone_35_peak_748
chr1	31974829	31974899	71	31974856	7	10.3194	6.68132	6.65643	clone_35_peak_749
chr1	32014596	32014751	156	32014668	41	42.4743	15.715	37.7607	clone_35_peak_750
chr1	32029758	32029885	128	32029837	7	14.9069	7.60558	11.0119	clone_35_peak_751
chr1	32059752	32059828	77	32059782	12	25.777	12.2733	21.5214	clone_35_peak_752
chr1	32092644	32092720	77	32092690	7	7.59685	5.53987	4.09599	clone_35_peak_753
chr1	32098887	32098948	62	32098907	4	7.14362	4.5509	3.66221	clone_35_peak_754
chr1	32130117	32130175	59	32130152	3	5.43746	3.64072	2.12481	clone_35_peak_755
chr1	32132292	32132350	59	32132309	2	3.31517	2.61318	0.4787	clone_35_peak_756
chr1	32135835	32135893	59	32135875	3	5.43746	3.64072	2.12481	clone_35_peak_757
chr1	32149770	32149828	59	32149783	3	4.75016	3.48424	1.49479	clone_35_peak_758
chr1	32211377	32211461	85	32211410	24	27.4806	13.6143	23.1606	clone_35_peak_759
chr1	32228382	32228481	100	32228430	10	16.7863	9.58167	12.8312	clone_35_peak_760
chr1	32230934	32231065	132	32230968	4	6.84548	4.4904	3.38629	clone_35_peak_761
chr1	32250651	32250715	65	32250665	6	4.56176	3.81201	1.41354	clone_35_peak_762
chr1	32254906	32255073	168	32254981	47	51.0823	17.96	46.1605	clone_35_peak_763
chr1	32405470	32405704	235	32405579	31	23.692	9.11964	19.4986	clone_35_peak_764
chr1	32421601	32421659	59	32421621	2	3.82748	2.73054	0.88218	clone_35_peak_765
chr1	32429827	32429920	94	32429878	44	46.7354	16.8375	41.9121	clone_35_peak_766
chr1	32452454	32452512	59	32452483	2	3.96155	2.75529	1.00062	clone_35_peak_767
chr1	32469344	32469411	68	32469367	6	4.56176	3.81201	1.41354	clone_35_peak_768
chr1	32485056	32485114	59	32485100	3	6.5389	3.80279	3.10988	clone_35_peak_769
chr1	32529085	32529269	185	32529105	3	5.12756	3.57647	1.8493	clone_35_peak_770
chr1	32587332	32587390	59	32587361	2	4.37753	2.81917	1.36002	clone_35_peak_771
chr1	32645184	32645242	59	32645207	9	7.66522	5.44572	4.14961	clone_35_peak_772
chr1	32681317	32681414	98	32681365	5	3.63203	3.26743	0.75414	clone_35_peak_773
chr1	32713946	32714042	97	32713997	5	7.49782	5.11641	4.00624	clone_35_peak_774
chr1	32729589	32729670	82	32729640	9	7.66522	5.44572	4.14961	clone_35_peak_775
chr1	32758255	32758313	59	32758279	5	7.15902	5.01099	3.6722	clone_35_peak_776
chr1	32800866	32800924	59	32800881	3	4.26745	3.34066	1.26883	clone_35_peak_777
chr1	32820255	32820313	59	32820308	3	4.58971	3.43989	1.41354	clone_35_peak_778
chr1	32837932	32838045	114	32837936	12	4.31361	2.9918	1.306	clone_35_peak_779
chr1	32860099	32860194	96	32860108	11	4.88465	3.41986	1.61925	clone_35_peak_780
chr1	32866583	32866683	101	32866625	15	26.6557	13.937	22.3612	clone_35_peak_781
chr1	32879672	32879770	99	32879723	12	11.1401	7.07944	7.41732	clone_35_peak_782
chr1	32914048	32914165	118	32914115	7	10.3194	6.68132	6.65643	clone_35_peak_783
chr1	32986165	32986237	73	32986204	91	60.8284	9.82587	55.6961	clone_35_peak_784
chr1	33005749	33005807	59	33005758	2	3.82748	2.73054	0.88218	clone_35_peak_785
chr1	33178045	33178196	152	33178065	4	5.67406	4.17583	2.33046	clone_35_peak_786
chr1	33207224	33207282	59	33207268	2	3.31517	2.61318	0.4787	clone_35_peak_787
chr1	33236736	33236794	59	33236783	2	3.31517	2.61318	0.4787	clone_35_peak_788
chr1	33238744	33238826	83	33238792	10	8.78716	5.99029	5.18945	clone_35_peak_789
chr1	33252679	33252737	59	33252706	3	5.81826	3.70732	2.46154	clone_35_peak_790
chr1	33283072	33283188	117	33283081	10	5.80587	4.11583	2.45067	clone_35_peak_791
chr1	33338132	33338506	375	33338173	7	5.54789	4.35658	2.21729	clone_35_peak_792
chr1	33342348	33342445	98	33342401	10	16.7863	9.58167	12.8312	clone_35_peak_793
chr1	33399164	33399239	76	33399189	18	18.9049	10.3469	14.8667	clone_35_peak_794
chr1	33430547	33430620	74	33430576	25	26.1327	12.4669	21.8621	clone_35_peak_795
chr1	33458134	33458206	73	33458205	15	3.40617	2.33436	0.56213	clone_35_peak_796
chr1	33502531	33502589	59	33502586	13	4.94377	3.22193	1.67592	clone_35_peak_797
chr1	33515129	33515187	59	33515160	3	6.5389	3.80279	3.10988	clone_35_peak_798
chr1	33565045	33565243	199	33565115	21	13.3018	6.26975	9.4849	clone_35_peak_799
chr1	33565385	33565450	66	33565412	18	13.7327	7.22905	9.89104	clone_35_peak_800
chr1	33577760	33577818	59	33577796	4	5.67406	4.17583	2.33046	clone_35_peak_801
chr1	33592845	33593114	270	33592978	144	121.769	15.4864	115.638	clone_35_peak_802
chr1	33617514	33617572	59	33617543	3	5.43746	3.64072	2.12481	clone_35_peak_803
chr1	33618750	33618857	108	33618831	3	4.75016	3.48424	1.49479	clone_35_peak_804
chr1	33723606	33723664	59	33723635	2	3.35775	2.62446	0.51634	clone_35_peak_805
chr1	33744669	33744727	59	33744698	2	4.65054	2.85209	1.41354	clone_35_peak_806
chr1	33761143	33761295	153	33761253	46	63.4171	25.5949	58.2258	clone_35_peak_807
chr1	33764377	33764498	122	33764469	14	9.44438	5.6125	5.82121	clone_35_peak_808
chr1	33764582	33764640	59	33764626	3	5.19979	3.59232	1.91867	clone_35_peak_809
chr1	33804772	33804830	59	33804787	3	5.43746	3.64072	2.12481	clone_35_peak_810
chr1	33833482	33833746	265	33833534	17	17.5475	9.8023	13.5516	clone_35_peak_811
chr1	33921535	33921655	121	33921622	9	4.98169	3.74166	1.70746	clone_35_peak_812
chr1	33936148	33936376	229	33936271	91	95.2846	21.1727	89.5382	clone_35_peak_813
chr1	33936470	33936538	69	33936536	5	5.13722	4.1549	1.85754	clone_35_peak_814
chr1	33966593	33966679	87	33966596	4	6.28097	4.3553	2.90147	clone_35_peak_815
chr1	34098758	34098833	76	34098808	22	17.9696	8.60583	13.9637	clone_35_peak_816
chr1	34120508	34120566	59	34120537	2	4.65054	2.85209	1.41354	clone_35_peak_817
chr1	34258365	34258423	59	34258404	3	5.43746	3.64072	2.12481	clone_35_peak_818
chr1	34925971	34926066	96	34926022	4	8.42577	4.74259	4.88167	clone_35_peak_819
chr1	35013111	35013169	59	35013112	2	4.65054	2.85209	1.41354	clone_35_peak_820
chr1	35063680	35063738	59	35063707	3	6.17384	3.75889	2.80441	clone_35_peak_821
chr1	35208429	35208493	65	35208449	12	7.56182	4.86416	4.06208	clone_35_peak_822
chr1	35208642	35208700	59	35208674	5	6.59585	4.81267	3.14725	clone_35_peak_823
chr1	35226360	35226418	59	35226389	2	4.37753	2.81917	1.36002	clone_35_peak_824
chr1	35252213	35252271	59	35252234	21	10.8985	5.06304	7.19165	clone_35_peak_825
chr1	35253866	35253968	103	35253917	6	10.1112	6.23134	6.45434	clone_35_peak_826
chr1	35318334	35318531	198	35318392	80	66.1733	13.46	60.9266	clone_35_peak_827
chr1	35325381	35325537	157	35325496	25	21.4961	9.72833	17.3716	clone_35_peak_828
chr1	35384846	35384920	75	35384873	5	7.89034	5.22636	4.36334	clone_35_peak_829
chr1	35449668	35449726	59	35449697	2	3.59633	2.68235	0.73273	clone_35_peak_830
chr1	35562924	35563070	147	35563038	6	4.56176	3.81201	1.41354	clone_35_peak_831
chr1	35620176	35620282	107	35620176	2	4.65054	2.85209	1.41354	clone_35_peak_832
chr1	35657920	35657978	59	35657943	3	4.75016	3.48424	1.49479	clone_35_peak_833
chr1	35667864	35667952	89	35667900	9	16.6562	9.1018	12.7074	clone_35_peak_834
chr1	35734153	35734255	103	35734198	15	10.428	5.98666	6.75912	clone_35_peak_835
chr1	35764274	35764367	94	35764309	6	12.3181	6.6087	8.56259	clone_35_peak_836
chr1	35798555	35798613	59	35798584	2	4.65054	2.85209	1.41354	clone_35_peak_837
chr1	35916805	35916888	84	35916839	25	21.4961	9.72833	17.3716	clone_35_peak_838
chr1	36010800	36010954	155	36010825	21	43.2184	20.024	38.4797	clone_35_peak_839
chr1	36023201	36023354	154	36023317	11	6.66685	4.49	3.2113	clone_35_peak_840
chr1	36030343	36030462	120	36030422	24	27.4806	13.6143	23.1606	clone_35_peak_841
chr1	36034652	36034792	141	36034685	18	18.9049	10.3469	14.8667	clone_35_peak_842
chr1	36181235	36181305	71	36181251	39	39.6842	14.9667	35.0398	clone_35_peak_843
chr1	36192597	36192682	86	36192648	18	18.9049	10.3469	14.8667	clone_35_peak_844
chr1	36234961	36235100	140	36235061	11	13.0886	8.3098	9.2756	clone_35_peak_845
chr1	36240423	36240485	63	36240452	6	4.56176	3.81201	1.41354	clone_35_peak_846
chr1	36276953	36277011	59	36276984	3	6.31117	3.7764	2.92765	clone_35_peak_847
chr1	36348645	36348707	63	36348692	26	18.2999	7.69469	14.2869	clone_35_peak_848
chr1	36438297	36438355	59	36438326	2	4.65054	2.85209	1.41354	clone_35_peak_849
chr1	36554349	36554467	119	36554375	20	21.6588	11.4204	17.5318	clone_35_peak_850
chr1	36562334	36562407	74	36562363	10	5.80587	4.11583	2.45067	clone_35_peak_851
chr1	36562711	36562810	100	36562773	11	4.88465	3.41986	1.61925	clone_35_peak_852
chr1	36565344	36565404	61	36565374	27	32.0085	15.248	27.5555	clone_35_peak_853
chr1	36572171	36572269	99	36572226	3	5.43746	3.64072	2.12481	clone_35_peak_854
chr1	36600425	36600601	177	36600512	6	11.8533	6.54769	8.10725	clone_35_peak_855
chr1	36615095	36615339	245	36615232	62	24.9796	4.95741	20.7423	clone_35_peak_856
chr1	36616577	36616656	80	36616613	10	12.4359	8.00001	8.6662	clone_35_peak_857
chr1	36653863	36653993	131	36653927	15	29.453	14.5629	25.0735	clone_35_peak_858
chr1	36654058	36654151	94	36654109	4	7.25322	4.57143	3.7646	clone_35_peak_859
chr1	36751213	36751304	92	36751264	18	18.9049	10.3469	14.8667	clone_35_peak_860
chr1	36753368	36753526	159	36753476	4	6.28097	4.3553	2.90147	clone_35_peak_861
chr1	36765671	36765742	72	36765689	3	6.5389	3.80279	3.10988	clone_35_peak_862
chr1	36772585	36772652	68	36772624	16	8.78481	4.84481	5.18945	clone_35_peak_863
chr1	36808401	36808559	159	36808511	12	20.6396	11.3238	16.5399	clone_35_peak_864
chr1	36815022	36815128	107	36815036	3	4.75016	3.48424	1.49479	clone_35_peak_865
chr1	36832042	36832251	210	36832199	10	5.80587	4.11583	2.45067	clone_35_peak_866
chr1	36834720	36834845	126	36834797	30	36.6735	16.8817	32.0984	clone_35_peak_867
chr1	36839517	36839582	66	36839529	6	4.56176	3.81201	1.41354	clone_35_peak_868
chr1	36840075	36840133	59	36840122	3	5.43746	3.64072	2.12481	clone_35_peak_869
chr1	36886513	36886641	129	36886596	64	77.111	24.3208	71.6667	clone_35_peak_870
chr1	36982111	36982169	59	36982132	6	12.7183	6.65488	8.91623	clone_35_peak_871
chr1	37026314	37026372	59	37026343	2	3.31517	2.61318	0.4787	clone_35_peak_872
chr1	37041653	37041850	198	37041838	5	3.63203	3.26743	0.75414	clone_35_peak_873
chr1	37042044	37042102	59	37042063	2	3.31517	2.61318	0.4787	clone_35_peak_874
chr1	37789705	37789776	72	37789737	4	6.28097	4.3553	2.90147	clone_35_peak_875
chr1	37900035	37900099	65	37900076	7	12.6896	7.28144	8.90316	clone_35_peak_876
chr1	37920591	37920686	96	37920639	58	31.633	6.91941	27.2002	clone_35_peak_877
chr1	37943788	37943846	59	37943814	3	4.64146	3.45455	1.41354	clone_35_peak_878
chr1	37953125	37953193	69	37953159	27	13.8356	5.40382	9.99271	clone_35_peak_879
chr1	37980357	37980570	214	37980394	21	13.3018	6.26975	9.4849	clone_35_peak_880
chr1	38027538	38027597	60	38027576	4	8.5238	4.75349	4.94776	clone_35_peak_881
chr1	38133077	38133135	59	38133106	2	4.48022	2.8323	1.41354	clone_35_peak_882
chr1	38148158	38148276	119	38148235	42	43.8848	16.0892	39.1346	clone_35_peak_883
chr1	38157954	38158206	253	38158058	42	22.2609	6.27359	18.1098	clone_35_peak_884
chr1	38325868	38325985	118	38325954	35	28.2482	10.2596	23.9146	clone_35_peak_885
chr1	38388609	38388778	170	38388722	14	9.44438	5.6125	5.82121	clone_35_peak_886
chr1	38397519	38397577	59	38397535	10	8.78716	5.99029	5.18945	clone_35_peak_887
chr1	38455676	38455897	222	38455852	179	219.269	34.7388	212.186	clone_35_peak_888
chr1	38736898	38736956	59	38736927	2	4.65054	2.85209	1.41354	clone_35_peak_889
chr1	38937431	38937489	59	38937439	2	4.65054	2.85209	1.41354	clone_35_peak_890
chr1	38966158	38966216	59	38966187	2	4.65054	2.85209	1.41354	clone_35_peak_891
chr1	39052886	39052944	59	39052903	3	5.43746	3.64072	2.12481	clone_35_peak_892
chr1	39301063	39301188	126	39301114	9	19.432	9.50697	15.366	clone_35_peak_893
chr1	39338978	39339078	101	39339032	17	7.73636	4.14249	4.21799	clone_35_peak_894
chr1	39558135	39558244	110	39558190	5	3.63203	3.26743	0.75414	clone_35_peak_895
chr1	39564477	39564583	107	39564518	8	6.58408	4.90115	3.13993	clone_35_peak_896
chr1	39568323	39568455	133	39568355	9	9.06902	6.281	5.45702	clone_35_peak_897
chr1	39595308	39595366	59	39595337	3	6.5389	3.80279	3.10988	clone_35_peak_898
chr1	39649501	39649611	111	39649582	28	17.1399	6.67401	13.1694	clone_35_peak_899
chr1	39657423	39657499	77	39657460	11	9.94644	6.53487	6.29277	clone_35_peak_900
chr1	39657885	39658032	148	39657918	13	6.35877	3.98984	2.97059	clone_35_peak_901
chr1	39658323	39658421	99	39658363	10	8.78716	5.99029	5.18945	clone_35_peak_902
chr1	39662705	39662810	106	39662771	4	6.28097	4.3553	2.90147	clone_35_peak_903
chr1	39670148	39670298	151	39670190	6	10.7802	6.37126	7.07539	clone_35_peak_904
chr1	39724436	39724540	105	39724492	5	10.5877	5.70418	6.89354	clone_35_peak_905
chr1	39732089	39732162	74	39732121	6	8.78549	5.87035	5.18945	clone_35_peak_906
chr1	39798664	39798722	59	39798683	2	4.65054	2.85209	1.41354	clone_35_peak_907
chr1	39864417	39864534	118	39864459	12	11.1401	7.07944	7.41732	clone_35_peak_908
chr1	39876740	39876798	59	39876785	10	16.6317	9.54066	12.6889	clone_35_peak_909
chr1	39991601	39991703	103	39991646	6	4.56176	3.81201	1.41354	clone_35_peak_910
chr1	40005037	40005095	59	40005054	9	4.98169	3.74166	1.70746	clone_35_peak_911
chr1	40071993	40072085	93	40072035	39	22.0137	6.64692	17.8651	clone_35_peak_912
chr1	40119353	40119419	67	40119377	12	11.1401	7.07944	7.41732	clone_35_peak_913
chr1	40119549	40119607	59	40119563	4	5.78189	4.21053	2.43267	clone_35_peak_914
chr1	40123859	40123923	65	40123871	5	6.91798	4.92973	3.45857	clone_35_peak_915
chr1	40167673	40167755	83	40167704	59	69.2309	22.45	63.9276	clone_35_peak_916
chr1	40185827	40185952	126	40185870	2	4.65054	2.85209	1.41354	clone_35_peak_917
chr1	40186029	40186087	59	40186057	3	6.5389	3.80279	3.10988	clone_35_peak_918
chr1	40204462	40204543	82	40204475	5	5.75562	4.45966	2.40728	clone_35_peak_919
chr1	40243102	40243160	59	40243108	5	3.63203	3.26743	0.75414	clone_35_peak_920
chr1	40252228	40252292	65	40252278	4	6.28097	4.3553	2.90147	clone_35_peak_921
chr1	40259023	40259081	59	40259025	2	4.19429	2.79326	1.21004	clone_35_peak_922
chr1	40259523	40259581	59	40259544	3	5.92866	3.72435	2.569	clone_35_peak_923
chr1	40264848	40264915	68	40264891	6	4.71937	3.91177	1.48078	clone_35_peak_924
chr1	40265015	40265172	158	40265094	28	20.4133	8.26467	16.3184	clone_35_peak_925
chr1	40265673	40265757	85	40265716	7	8.43208	5.94622	4.88649	clone_35_peak_926
chr1	40266319	40266377	59	40266323	3	4.44367	3.39665	1.41354	clone_35_peak_927
chr1	40282982	40283224	243	40283117	16	16.2135	9.25773	12.2777	clone_35_peak_928
chr1	40318398	40318456	59	40318427	2	3.31517	2.61318	0.4787	clone_35_peak_929
chr1	40349197	40349303	107	40349213	7	3.45755	2.99333	0.60678	clone_35_peak_930
chr1	40367354	40367412	59	40367383	2	3.82748	2.73054	0.88218	clone_35_peak_931
chr1	40367691	40367764	74	40367731	5	8.92856	5.46108	5.31969	clone_35_peak_932
chr1	40368209	40368267	59	40368251	3	6.46062	3.79407	3.0675	clone_35_peak_933
chr1	40439257	40439396	140	40439351	20	21.6851	11.436	17.5487	clone_35_peak_934
chr1	40498106	40498164	59	40498127	6	11.4511	6.48781	7.71014	clone_35_peak_935
chr1	40525301	40525359	59	40525314	5	6.59585	4.81267	3.14725	clone_35_peak_936
chr1	40544315	40544399	85	40544362	10	18.7037	10.012	14.6769	clone_35_peak_937
chr1	40550500	40550574	75	40550530	5	7.89034	5.22636	4.36334	clone_35_peak_938
chr1	40609833	40609930	98	40609873	15	10.428	5.98666	6.75912	clone_35_peak_939
chr1	40618826	40618908	83	40618868	18	18.9049	10.3469	14.8667	clone_35_peak_940
chr1	40781058	40781203	146	40781062	12	5.60611	3.70485	2.27156	clone_35_peak_941
chr1	40793855	40793913	59	40793884	2	3.82748	2.73054	0.88218	clone_35_peak_942
chr1	40804514	40804602	89	40804558	25	28.9737	14.1589	24.6076	clone_35_peak_943
chr1	40870598	40870723	126	40870700	7	5.54789	4.35658	2.21729	clone_35_peak_944
chr1	40942869	40942927	59	40942873	2	3.31517	2.61318	0.4787	clone_35_peak_945
chr1	40945041	40945099	59	40945064	3	6.5389	3.80279	3.10988	clone_35_peak_946
chr1	40998644	40998737	94	40998698	7	11.7895	7.09038	8.04506	clone_35_peak_947
chr1	41057997	41058103	107	41058048	8	6.58408	4.90115	3.13993	clone_35_peak_948
chr1	41078036	41078154	119	41078127	11	18.6956	10.4527	14.6748	clone_35_peak_949
chr1	41090699	41090757	59	41090730	3	4.80735	3.49928	1.55139	clone_35_peak_950
chr1	41090896	41091047	152	41090936	7	11.4158	6.99856	7.68399	clone_35_peak_951
chr1	41091591	41091649	59	41091629	4	4.82911	3.85787	1.56872	clone_35_peak_952
chr1	41129999	41130057	59	41130031	3	4.07135	3.27322	1.10341	clone_35_peak_953
chr1	41134632	41134786	155	41134736	40	29.4399	9.43567	25.0647	clone_35_peak_954
chr1	41157803	41157926	124	41157875	12	7.56182	4.86416	4.06208	clone_35_peak_955
chr1	41235621	41235684	64	41235673	5	10.4699	5.69111	6.79791	clone_35_peak_956
chr1	41314342	41314414	73	41314383	14	9.44438	5.6125	5.82121	clone_35_peak_957
chr1	41315537	41315613	77	41315583	7	8.43208	5.94622	4.88649	clone_35_peak_958
chr1	41315741	41315900	160	41315859	22	17.9696	8.60583	13.9637	clone_35_peak_959
chr1	41414293	41414351	59	41414302	2	4.37753	2.81917	1.36002	clone_35_peak_960
chr1	41418320	41418378	59	41418337	6	9.56626	6.09742	5.93375	clone_35_peak_961
chr1	41451376	41451434	59	41451382	2	4.65054	2.85209	1.41354	clone_35_peak_962
chr1	41452776	41452902	127	41452791	2	4.65054	2.85209	1.41354	clone_35_peak_963
chr1	41459488	41459546	59	41459516	3	6.5389	3.80279	3.10988	clone_35_peak_964
chr1	41469496	41469653	158	41469599	8	6.58408	4.90115	3.13993	clone_35_peak_965
chr1	41582995	41583067	73	41583022	3	4.75016	3.48424	1.49479	clone_35_peak_966
chr1	41588938	41589000	63	41588962	5	10.5877	5.70418	6.89354	clone_35_peak_967
chr1	41733931	41734044	114	41734004	14	9.44438	5.6125	5.82121	clone_35_peak_968
chr1	41748510	41748578	69	41748555	9	12.7352	8.02111	8.93067	clone_35_peak_969
chr1	41779473	41779531	59	41779492	3	5.43746	3.64072	2.12481	clone_35_peak_970
chr1	41785611	41785715	105	41785659	4	7.14362	4.5509	3.66221	clone_35_peak_971
chr1	41788700	41788758	59	41788746	4	8.23861	4.7205	4.69879	clone_35_peak_972
chr1	41814735	41814793	59	41814737	2	3.96155	2.75529	1.00062	clone_35_peak_973
chr1	41848614	41848672	59	41848649	3	5.52485	3.65714	2.20997	clone_35_peak_974
chr1	41880805	41880863	59	41880834	2	3.82748	2.73054	0.88218	clone_35_peak_975
chr1	41882860	41882978	119	41882959	13	12.3657	7.62401	8.5961	clone_35_peak_976
chr1	41898487	41898613	127	41898566	10	18.9468	10.0572	14.9084	clone_35_peak_977
chr1	41898707	41898818	112	41898763	3	5.52485	3.65714	2.20997	clone_35_peak_978
chr1	41942450	41942508	59	41942479	2	4.65054	2.85209	1.41354	clone_35_peak_979
chr1	41971846	41971904	59	41971856	3	5.2753	3.60831	1.98702	clone_35_peak_980
chr1	41975018	41975206	189	41975150	13	12.3657	7.62401	8.5961	clone_35_peak_981
chr1	41979141	41979199	59	41979159	2	3.08719	2.54749	0.29435	clone_35_peak_982
chr1	41981906	41982031	126	41981939	19	25.6205	13.8497	21.3665	clone_35_peak_983
chr1	42039768	42039989	222	42039871	38	15.3008	4.57385	11.3934	clone_35_peak_984
chr1	42044803	42044861	59	42044809	2	3.1223	2.55821	0.32845	clone_35_peak_985
chr1	42103202	42103291	90	42103245	4	7.14362	4.5509	3.66221	clone_35_peak_986
chr1	42192720	42192778	59	42192760	8	6.58408	4.90115	3.13993	clone_35_peak_987
chr1	42243105	42243163	59	42243125	3	6.5389	3.80279	3.10988	clone_35_peak_988
chr1	42340197	42340261	65	42340219	3	6.5389	3.80279	3.10988	clone_35_peak_989
chr1	42357404	42357463	60	42357429	4	7.14362	4.5509	3.66221	clone_35_peak_990
chr1	42639133	42639294	162	42639172	16	24.9851	13.6359	20.7464	clone_35_peak_991
chr1	43043739	43043802	64	43043770	7	5.54789	4.35658	2.21729	clone_35_peak_992
chr1	43212981	43213085	105	43212991	5	3.63203	3.26743	0.75414	clone_35_peak_993
chr1	43222807	43222871	65	43222843	8	14.6501	8.19162	10.7828	clone_35_peak_994
chr1	43232914	43232983	70	43232929	10	6.45628	4.52504	3.06645	clone_35_peak_995
chr1	43243671	43243750	80	43243713	13	22.6157	12.1949	18.456	clone_35_peak_996
chr1	43379176	43379288	113	43379232	5	10.5877	5.70418	6.89354	clone_35_peak_997
chr1	43388750	43388808	59	43388777	9	4.98169	3.74166	1.70746	clone_35_peak_998
chr1	43539412	43539524	113	43539470	10	18.7037	10.012	14.6769	clone_35_peak_999
chr1	43540074	43540132	59	43540096	3	6.31117	3.7764	2.92765	clone_35_peak_1000
chr1	43693073	43693142	70	43693111	36	35.58	13.8442	31.0351	clone_35_peak_1001
chr1	43703922	43703985	64	43703939	5	9.19944	5.51058	5.58536	clone_35_peak_1002
chr1	43740136	43740240	105	43740147	6	4.56176	3.81201	1.41354	clone_35_peak_1003
chr1	43880425	43880526	102	43880478	9	7.66522	5.44572	4.14961	clone_35_peak_1004
chr1	43994930	43995065	136	43994960	11	18.6956	10.4527	14.6748	clone_35_peak_1005
chr1	44091013	44091071	59	44091031	3	6.31117	3.7764	2.92765	clone_35_peak_1006
chr1	44115639	44115761	123	44115657	28	6.83634	2.84332	3.37758	clone_35_peak_1007
chr1	44173092	44173180	89	44173128	12	4.31361	2.9918	1.306	clone_35_peak_1008
chr1	44229238	44229378	141	44229287	27	46.6064	22.4591	41.7918	clone_35_peak_1009
chr1	44300965	44301023	59	44300981	8	4.19762	3.3675	1.21004	clone_35_peak_1010
chr1	44399994	44400067	74	44400051	7	5.54789	4.35658	2.21729	clone_35_peak_1011
chr1	44400571	44400638	68	44400581	9	7.66522	5.44572	4.14961	clone_35_peak_1012
chr1	44412190	44412361	172	44412305	46	41.7032	13.3945	37.002	clone_35_peak_1013
chr1	44435490	44435568	79	44435543	11	13.0886	8.3098	9.2756	clone_35_peak_1014
chr1	44460562	44460663	102	44460614	6	9.56626	6.09742	5.93375	clone_35_peak_1015
chr1	44471477	44471544	68	44471503	11	6.66685	4.49	3.2113	clone_35_peak_1016
chr1	44502395	44502459	65	44502427	10	8.78716	5.99029	5.18945	clone_35_peak_1017
chr1	44513350	44513576	227	44513511	12	26.2662	12.3307	21.9932	clone_35_peak_1018
chr1	44569210	44569268	59	44569231	2	4.65054	2.85209	1.41354	clone_35_peak_1019
chr1	44683546	44683611	66	44683567	25	17.2664	7.40971	13.2837	clone_35_peak_1020
chr1	44704943	44705030	88	44704974	3	5.43746	3.64072	2.12481	clone_35_peak_1021
chr1	44705234	44705292	59	44705235	2	3.31517	2.61318	0.4787	clone_35_peak_1022
chr1	44784054	44784112	59	44784072	3	6.46062	3.79407	3.0675	clone_35_peak_1023
chr1	44844014	44844087	74	44844050	6	12.7183	6.65488	8.91623	clone_35_peak_1024
chr1	45060954	45061037	84	45060987	14	13.621	8.16858	9.78298	clone_35_peak_1025
chr1	45118655	45118753	99	45118719	22	11.7388	5.29318	7.99458	clone_35_peak_1026
chr1	45121361	45121422	62	45121407	4	6.21155	4.33666	2.84133	clone_35_peak_1027
chr1	45173714	45173809	96	45173752	10	8.78716	5.99029	5.18945	clone_35_peak_1028
chr1	45180715	45180873	159	45180784	22	24.5459	12.5252	20.3208	clone_35_peak_1029
chr1	45195084	45195151	68	45195119	28	17.1399	6.67401	13.1694	clone_35_peak_1030
chr1	45197019	45197170	152	45197069	23	5.87028	2.81468	2.51253	clone_35_peak_1031
chr1	45205335	45205447	113	45205377	10	8.78716	5.99029	5.18945	clone_35_peak_1032
chr1	45259317	45259375	59	45259345	4	5.20727	4.01056	1.92067	clone_35_peak_1033
chr1	45259492	45259557	66	45259502	28	20.4133	8.26467	16.3184	clone_35_peak_1034
chr1	45265502	45265656	155	45265525	16	14.713	8.34896	10.8445	clone_35_peak_1035
chr1	45265863	45265921	59	45265911	13	4.94377	3.22193	1.67592	clone_35_peak_1036
chr1	45285296	45285401	106	45285345	13	6.35877	3.98984	2.97059	clone_35_peak_1037
chr1	45301667	45301769	103	45301723	14	27.243	13.6527	22.9353	clone_35_peak_1038
chr1	45411830	45411917	88	45411846	3	4.75016	3.48424	1.49479	clone_35_peak_1039
chr1	45480109	45480173	65	45480137	8	9.34701	6.45284	5.72989	clone_35_peak_1040
chr1	45480292	45480462	171	45480325	36	29.4178	10.5446	25.0442	clone_35_peak_1041
chr1	45645931	45645989	59	45645932	2	3.31517	2.61318	0.4787	clone_35_peak_1042
chr1	45672312	45672370	59	45672324	3	4.75016	3.48424	1.49479	clone_35_peak_1043
chr1	45766090	45766157	68	45766122	20	15.7093	7.85749	11.7912	clone_35_peak_1044
chr1	45769487	45769545	59	45769512	9	4.76079	3.6019	1.50537	clone_35_peak_1045
chr1	45769744	45769867	124	45769787	20	15.44	7.70086	11.5289	clone_35_peak_1046
chr1	45825601	45825676	76	45825634	9	19.432	9.50697	15.366	clone_35_peak_1047
chr1	45974228	45974325	98	45974279	4	7.14362	4.5509	3.66221	clone_35_peak_1048
chr1	45978437	45978495	59	45978467	8	4.19762	3.3675	1.21004	clone_35_peak_1049
chr1	46035871	46035955	85	46035917	55	79.5563	30.496	74.0711	clone_35_peak_1050
chr1	46036052	46036150	99	46036108	4	4.51209	3.71639	1.41354	clone_35_peak_1051
chr1	46337910	46337968	59	46337939	2	4.65054	2.85209	1.41354	clone_35_peak_1052
chr1	46502819	46502937	119	46502896	34	27.0905	9.9746	22.7885	clone_35_peak_1053
chr1	46645327	46645436	110	46645382	44	59.9267	24.5057	54.8174	clone_35_peak_1054
chr1	46647699	46647805	107	46647752	2	4.03442	2.76783	1.06687	clone_35_peak_1055
chr1	46806336	46806467	132	46806386	8	9.84972	6.68949	6.20982	clone_35_peak_1056
chr1	46813916	46814015	100	46813950	11	9.94644	6.53487	6.29277	clone_35_peak_1057
chr1	46865068	46865126	59	46865093	2	4.37753	2.81917	1.36002	clone_35_peak_1058
chr1	46872146	46872222	77	46872177	10	16.7863	9.58167	12.8312	clone_35_peak_1059
chr1	46877879	46877937	59	46877891	2	4.19429	2.79326	1.21004	clone_35_peak_1060
chr1	46879492	46879550	59	46879497	3	3.89683	3.20845	0.94098	clone_35_peak_1061
chr1	46908090	46908148	59	46908127	3	5.43746	3.64072	2.12481	clone_35_peak_1062
chr1	46908210	46908268	59	46908239	3	5.43746	3.64072	2.12481	clone_35_peak_1063
chr1	46912640	46912730	91	46912701	8	6.58408	4.90115	3.13993	clone_35_peak_1064
chr1	46943219	46943324	106	46943271	23	19.1277	8.97999	15.0789	clone_35_peak_1065
chr1	46993853	46993921	69	46993906	12	11.1401	7.07944	7.41732	clone_35_peak_1066
chr1	47191059	47191117	59	47191085	8	11.9794	7.51649	8.22838	clone_35_peak_1067
chr1	47201563	47201621	59	47201597	3	6.5389	3.80279	3.10988	clone_35_peak_1068
chr1	47344014	47344095	82	47344047	17	30.8012	15.6791	26.3859	clone_35_peak_1069
chr1	47555169	47555266	98	47555211	16	36.4203	16.1619	31.8602	clone_35_peak_1070
chr1	47641050	47641263	214	47641206	18	32.9097	16.5501	28.4378	clone_35_peak_1071
chr1	47644887	47645079	193	47644994	13	17.5439	10.4059	13.5516	clone_35_peak_1072
chr1	47658718	47658778	61	47658727	11	3.71422	2.76166	0.82879	clone_35_peak_1073
chr1	47674284	47674342	59	47674307	3	4.75016	3.48424	1.49479	clone_35_peak_1074
chr1	47897292	47897350	59	47897298	3	4.75016	3.48424	1.49479	clone_35_peak_1075
chr1	47898201	47898354	154	47898251	10	8.78716	5.99029	5.18945	clone_35_peak_1076
chr1	47902184	47902456	273	47902301	14	19.9569	11.4862	15.8861	clone_35_peak_1077
chr1	47903342	47903687	346	47903458	57	44.1179	11.1936	39.3618	clone_35_peak_1078
chr1	47993465	47993566	102	47993508	9	18.5135	9.39722	14.4967	clone_35_peak_1079
chr1	48192085	48192159	75	48192128	50	36.2823	9.84267	31.727	clone_35_peak_1080
chr1	48221256	48221314	59	48221274	7	5.54789	4.35658	2.21729	clone_35_peak_1081
chr1	48463420	48463479	60	48463445	4	7.14362	4.5509	3.66221	clone_35_peak_1082
chr1	48527002	48527082	81	48527052	7	14.7496	7.58814	10.8797	clone_35_peak_1083
chr1	48559484	48559584	101	48559536	5	10.5877	5.70418	6.89354	clone_35_peak_1084
chr1	48575225	48575299	75	48575256	15	14.9041	8.71315	11.0119	clone_35_peak_1085
chr1	48667979	48668037	59	48668003	15	10.428	5.98666	6.75912	clone_35_peak_1086
chr1	48669152	48669217	66	48669183	4	7.49118	4.61305	3.99972	clone_35_peak_1087
chr1	48702695	48702753	59	48702708	6	4.56176	3.81201	1.41354	clone_35_peak_1088
chr1	48963916	48963988	73	48963954	33	31.5799	12.7217	27.148	clone_35_peak_1089
chr1	48996626	48996696	71	48996638	3	6.46062	3.79407	3.0675	clone_35_peak_1090
chr1	49038411	49038586	176	49038516	40	34.2084	11.6845	29.7036	clone_35_peak_1091
chr1	49040309	49040458	150	49040409	4	8.5238	4.75349	4.94776	clone_35_peak_1092
chr1	49043330	49043388	59	49043348	2	4.59198	2.84555	1.41354	clone_35_peak_1093
chr1	49143138	49143196	59	49143141	8	4.19762	3.3675	1.21004	clone_35_peak_1094
chr1	49146210	49146326	117	49146287	7	5.54789	4.35658	2.21729	clone_35_peak_1095
chr1	49154195	49154280	86	49154232	17	17.5475	9.8023	13.5516	clone_35_peak_1096
chr1	49162925	49162997	73	49162956	22	24.5459	12.5252	20.3208	clone_35_peak_1097
chr1	49283352	49283415	64	49283370	16	16.2135	9.25773	12.2777	clone_35_peak_1098
chr1	49381976	49382105	130	49382006	12	19.0353	10.8572	14.9941	clone_35_peak_1099
chr1	49382355	49382423	69	49382389	8	6.58408	4.90115	3.13993	clone_35_peak_1100
chr1	50737799	50737857	59	50737828	9	4.98169	3.74166	1.70746	clone_35_peak_1101
chr1	50814480	50814600	121	50814555	17	3.67096	2.34057	0.78965	clone_35_peak_1102
chr1	50990343	50990401	59	50990363	3	6.5389	3.80279	3.10988	clone_35_peak_1103
chr1	51100237	51100295	59	51100266	2	4.65054	2.85209	1.41354	clone_35_peak_1104
chr1	51240595	51240653	59	51240643	12	19.0353	10.8572	14.9941	clone_35_peak_1105
chr1	51339139	51339255	117	51339197	8	17.1466	8.55628	13.1694	clone_35_peak_1106
chr1	51395203	51395277	75	51395240	7	12.6896	7.28144	8.90316	clone_35_peak_1107
chr1	51415096	51415154	59	51415109	2	3.31517	2.61318	0.4787	clone_35_peak_1108
chr1	51433894	51433952	59	51433919	7	7.24974	5.35683	3.76158	clone_35_peak_1109
chr1	51655241	51655356	116	51655299	35	44.7187	19.6046	39.9436	clone_35_peak_1110
chr1	51658015	51658089	75	51658043	12	11.1401	7.07944	7.41732	clone_35_peak_1111
chr1	51722305	51722363	59	51722334	2	4.65054	2.85209	1.41354	clone_35_peak_1112
chr1	51762629	51762746	118	51762685	25	28.9737	14.1589	24.6076	clone_35_peak_1113
chr1	52234804	52234871	68	52234833	9	19.432	9.50697	15.366	clone_35_peak_1114
chr1	52329237	52329295	59	52329286	3	6.5389	3.80279	3.10988	clone_35_peak_1115
chr1	52362610	52362763	154	52362725	8	14.6501	8.19162	10.7828	clone_35_peak_1116
chr1	52392022	52392080	59	52392054	3	6.5389	3.80279	3.10988	clone_35_peak_1117
chr1	52468065	52468252	188	52468144	20	40.8701	19.1138	36.1957	clone_35_peak_1118
chr1	52607667	52607784	118	52607705	8	6.58408	4.90115	3.13993	clone_35_peak_1119
chr1	52831809	52831877	69	52831866	14	5.60276	3.45207	2.27074	clone_35_peak_1120
chr1	53140608	53140666	59	53140642	3	6.5389	3.80279	3.10988	clone_35_peak_1121
chr1	53370669	53370727	59	53370684	3	5.43746	3.64072	2.12481	clone_35_peak_1122
chr1	53607458	53607516	59	53607487	2	4.37753	2.81917	1.36002	clone_35_peak_1123
chr1	53651552	53651634	83	53651592	3	6.46062	3.79407	3.0675	clone_35_peak_1124
chr1	53781877	53781935	59	53781924	3	4.53955	3.42535	1.41354	clone_35_peak_1125
chr1	53787179	53787334	156	53787202	5	6.49731	4.77487	3.10412	clone_35_peak_1126
chr1	53841871	53841929	59	53841902	3	5.43746	3.64072	2.12481	clone_35_peak_1127
chr1	53843444	53843502	59	53843474	3	6.5389	3.80279	3.10988	clone_35_peak_1128
chr1	53859142	53859201	60	53859157	13	8.48836	5.23833	4.93676	clone_35_peak_1129
chr1	53875873	53876066	194	53875969	4	7.14362	4.5509	3.66221	clone_35_peak_1130
chr1	53951268	53951344	77	53951289	15	29.453	14.5629	25.0735	clone_35_peak_1131
chr1	54015631	54015689	59	54015637	2	3.31517	2.61318	0.4787	clone_35_peak_1132
chr1	54154527	54154585	59	54154531	2	3.31517	2.61318	0.4787	clone_35_peak_1133
chr1	54183975	54184033	59	54183997	3	6.5389	3.80279	3.10988	clone_35_peak_1134
chr1	54326689	54326786	98	54326740	5	7.89034	5.22636	4.36334	clone_35_peak_1135
chr1	54535804	54535999	196	54535931	8	16.6313	8.4969	12.6887	clone_35_peak_1136
chr1	54547497	54547555	59	54547526	3	6.5389	3.80279	3.10988	clone_35_peak_1137
chr1	54587357	54587456	100	54587405	3	6.31117	3.7764	2.92765	clone_35_peak_1138
chr1	54587566	54587709	144	54587594	2	4.48022	2.8323	1.41354	clone_35_peak_1139
chr1	54700173	54700252	80	54700231	5	7.89034	5.22636	4.36334	clone_35_peak_1140
chr1	54738750	54738852	103	54738803	10	4.19671	3.13488	1.21004	clone_35_peak_1141
chr1	55058754	55058812	59	55058785	3	5.43746	3.64072	2.12481	clone_35_peak_1142
chr1	55070439	55070525	87	55070519	15	14.9041	8.71315	11.0119	clone_35_peak_1143
chr1	55137835	55137952	118	55137865	4	8.42577	4.74259	4.88167	clone_35_peak_1144
chr1	55257722	55257834	113	55257779	17	38.9608	17.1125	34.3318	clone_35_peak_1145
chr1	55276297	55276370	74	55276336	8	16.9695	8.53666	13.007	clone_35_peak_1146
chr1	55325548	55325606	59	55325573	2	3.44766	2.64732	0.60091	clone_35_peak_1147
chr1	55410918	55410976	59	55410955	11	4.88465	3.41986	1.61925	clone_35_peak_1148
chr1	55416436	55416550	115	55416514	19	35.0406	17.4212	30.5152	clone_35_peak_1149
chr1	55476649	55476723	75	55476684	4	7.36885	4.59215	3.87888	clone_35_peak_1150
chr1	55487815	55487969	155	55487918	14	22.7677	12.5275	18.5999	clone_35_peak_1151
chr1	55606374	55606491	118	55606413	9	19.432	9.50697	15.366	clone_35_peak_1152
chr1	55743104	55743162	59	55743128	5	5.75562	4.45966	2.40728	clone_35_peak_1153
chr1	55743373	55743433	61	55743406	12	11.1401	7.07944	7.41732	clone_35_peak_1154
chr1	55803902	55804021	120	55803979	6	9.56626	6.09742	5.93375	clone_35_peak_1155
chr1	55841311	55841369	59	55841358	2	4.65054	2.85209	1.41354	clone_35_peak_1156
chr1	55841483	55841541	59	55841521	3	6.5389	3.80279	3.10988	clone_35_peak_1157
chr1	56167876	56167955	80	56167898	4	8.23861	4.7205	4.69879	clone_35_peak_1158
chr1	57050745	57050803	59	57050752	3	6.5389	3.80279	3.10988	clone_35_peak_1159
chr1	57175136	57175194	59	57175173	7	12.6896	7.28144	8.90316	clone_35_peak_1160
chr1	57286878	57286936	59	57286902	10	4.19671	3.13488	1.21004	clone_35_peak_1161
chr1	57297697	57297763	67	57297730	17	12.4718	6.735	8.69692	clone_35_peak_1162
chr1	57538582	57538640	59	57538611	2	4.65054	2.85209	1.41354	clone_35_peak_1163
chr1	57843531	57843654	124	57843539	5	5.75562	4.45966	2.40728	clone_35_peak_1164
chr1	58192703	58192761	59	58192732	3	5.43746	3.64072	2.12481	clone_35_peak_1165
chr1	58193014	58193103	90	58193055	3	5.43746	3.64072	2.12481	clone_35_peak_1166
chr1	58432152	58432210	59	58432181	2	4.65054	2.85209	1.41354	clone_35_peak_1167
chr1	58628805	58628863	59	58628815	3	6.04681	3.74154	2.68333	clone_35_peak_1168
chr1	58981633	58981691	59	58981659	2	4.65054	2.85209	1.41354	clone_35_peak_1169
chr1	59012414	59012607	194	59012551	46	41.7032	13.3945	37.002	clone_35_peak_1170
chr1	59118379	59118495	117	59118437	33	31.5799	12.7217	27.148	clone_35_peak_1171
chr1	59165724	59165858	135	59165750	4	6.28097	4.3553	2.90147	clone_35_peak_1172
chr1	59205676	59205746	71	59205716	10	5.80587	4.11583	2.45067	clone_35_peak_1173
chr1	59239326	59239423	98	59239370	4	6.28097	4.3553	2.90147	clone_35_peak_1174
chr1	59281004	59281104	101	59281014	6	4.56176	3.81201	1.41354	clone_35_peak_1175
chr1	59610308	59610366	59	59610324	2	4.65054	2.85209	1.41354	clone_35_peak_1176
chr1	59616787	59616871	85	59616822	6	8.05072	5.61478	4.51521	clone_35_peak_1177
chr1	59660442	59660500	59	59660476	3	6.5389	3.80279	3.10988	clone_35_peak_1178
chr1	60165078	60165136	59	60165116	9	4.98169	3.74166	1.70746	clone_35_peak_1179
chr1	60225281	60225388	108	60225305	8	13.0846	7.83955	9.27197	clone_35_peak_1180
chr1	60235445	60235531	87	60235462	2	3.31517	2.61318	0.4787	clone_35_peak_1181
chr1	60368982	60369040	59	60369011	2	4.65054	2.85209	1.41354	clone_35_peak_1182
chr1	60437194	60437303	110	60437239	8	6.58408	4.90115	3.13993	clone_35_peak_1183
chr1	60747112	60747259	148	60747192	38	27.272	8.97539	22.9617	clone_35_peak_1184
chr1	61231032	61231091	60	61231062	4	8.5238	4.75349	4.94776	clone_35_peak_1185
chr1	61275444	61275502	59	61275456	5	3.63203	3.26743	0.75414	clone_35_peak_1186
chr1	61515662	61515756	95	61515715	35	44.7187	19.6046	39.9436	clone_35_peak_1187
chr1	61515918	61515976	59	61515952	8	4.19762	3.3675	1.21004	clone_35_peak_1188
chr1	61919184	61919280	97	61919232	15	14.9041	8.71315	11.0119	clone_35_peak_1189
chr1	62317925	62318024	100	62317976	17	17.5475	9.8023	13.5516	clone_35_peak_1190
chr1	62416220	62416278	59	62416256	4	8.5238	4.75349	4.94776	clone_35_peak_1191
chr1	62548552	62548623	72	62548583	6	12.7183	6.65488	8.91623	clone_35_peak_1192
chr1	62596936	62596994	59	62596969	10	5.80587	4.11583	2.45067	clone_35_peak_1193
chr1	62641429	62641524	96	62641441	4	7.14362	4.5509	3.66221	clone_35_peak_1194
chr1	62737711	62737865	155	62737757	13	14.8756	9.07464	11.0048	clone_35_peak_1195
chr1	62801523	62801607	85	62801529	4	6.75484	4.47059	3.29673	clone_35_peak_1196
chr1	62873239	62873320	82	62873274	21	23.1059	11.9806	18.9206	clone_35_peak_1197
chr1	63259907	63259965	59	63259927	3	6.5389	3.80279	3.10988	clone_35_peak_1198
chr1	63307408	63307478	71	63307446	7	14.9069	7.60558	11.0119	clone_35_peak_1199
chr1	63429009	63429072	64	63429045	13	8.48836	5.23833	4.93676	clone_35_peak_1200
chr1	63793427	63793485	59	63793462	3	5.43746	3.64072	2.12481	clone_35_peak_1201
chr1	63907454	63907515	62	63907487	12	11.1401	7.07944	7.41732	clone_35_peak_1202
chr1	64081643	64081735	93	64081694	20	30.9323	16.2031	26.5159	clone_35_peak_1203
chr1	64140229	64140301	73	64140253	6	12.5808	6.63963	8.8028	clone_35_peak_1204
chr1	64157741	64157860	120	64157797	53	60.013	20.205	54.898	clone_35_peak_1205
chr1	64169460	64169575	116	64169487	11	9.94644	6.53487	6.29277	clone_35_peak_1206
chr1	64170871	64170982	112	64170928	4	6.28097	4.3553	2.90147	clone_35_peak_1207
chr1	64180053	64180127	75	64180097	5	7.15902	5.01099	3.6722	clone_35_peak_1208
chr1	64239562	64239642	81	64239605	6	4.56176	3.81201	1.41354	clone_35_peak_1209
chr1	64383455	64383513	59	64383490	3	5.43746	3.64072	2.12481	clone_35_peak_1210
chr1	64502007	64502065	59	64502029	2	4.65054	2.85209	1.41354	clone_35_peak_1211
chr1	64602930	64603006	77	64602953	52	43.2615	12.1973	38.5211	clone_35_peak_1212
chr1	64708820	64708923	104	64708872	5	3.63203	3.26743	0.75414	clone_35_peak_1213
chr1	64712180	64712253	74	64712208	10	18.7037	10.012	14.6769	clone_35_peak_1214
chr1	64734898	64734959	62	64734926	16	7.00051	3.91235	3.53778	clone_35_peak_1215
chr1	65141595	65141660	66	65141611	9	16.6562	9.1018	12.7074	clone_35_peak_1216
chr1	65152568	65152635	68	65152604	17	9.64419	5.1298	6.00885	clone_35_peak_1217
chr1	65290033	65290095	63	65290056	20	10.0772	4.8329	6.42059	clone_35_peak_1218
chr1	65319477	65319535	59	65319521	3	6.5389	3.80279	3.10988	clone_35_peak_1219
chr1	65327416	65327474	59	65327445	3	4.99193	3.54519	1.71696	clone_35_peak_1220
chr1	65525768	65525851	84	65525802	4	8.5238	4.75349	4.94776	clone_35_peak_1221
chr1	65540627	65540685	59	65540632	2	4.65054	2.85209	1.41354	clone_35_peak_1222
chr1	65541165	65541286	122	65541229	7	14.9069	7.60558	11.0119	clone_35_peak_1223
chr1	66153472	66153686	215	66153530	10	8.78716	5.99029	5.18945	clone_35_peak_1224
chr1	66424678	66424736	59	66424718	3	6.5389	3.80279	3.10988	clone_35_peak_1225
chr1	66708466	66708596	131	66708539	48	44.2766	13.9644	39.5154	clone_35_peak_1226
chr1	66717475	66717533	59	66717504	2	3.82748	2.73054	0.88218	clone_35_peak_1227
chr1	66719130	66719198	69	66719183	10	8.78716	5.99029	5.18945	clone_35_peak_1228
chr1	66826217	66826275	59	66826233	3	5.43746	3.64072	2.12481	clone_35_peak_1229
chr1	66912475	66912533	59	66912477	2	3.82748	2.73054	0.88218	clone_35_peak_1230
chr1	66969710	66969768	59	66969737	11	20.7889	10.9222	16.6829	clone_35_peak_1231
chr1	67018788	67018896	109	67018852	2	3.82748	2.73054	0.88218	clone_35_peak_1232
chr1	67230821	67230879	59	67230854	8	6.58408	4.90115	3.13993	clone_35_peak_1233
chr1	67461882	67461944	63	67461916	11	9.94644	6.53487	6.29277	clone_35_peak_1234
chr1	67519706	67519842	137	67519732	10	8.78716	5.99029	5.18945	clone_35_peak_1235
chr1	67610568	67610638	71	67610597	5	10.5877	5.70418	6.89354	clone_35_peak_1236
chr1	67614956	67615077	122	67615014	12	26.5224	12.3591	22.2348	clone_35_peak_1237
chr1	67780549	67780607	59	67780567	2	3.31517	2.61318	0.4787	clone_35_peak_1238
chr1	67966207	67966406	200	67966309	25	17.2664	7.40971	13.2837	clone_35_peak_1239
chr1	67998225	67998317	93	67998276	14	7.1406	4.27483	3.66221	clone_35_peak_1240
chr1	68001235	68001333	99	68001261	14	7.1406	4.27483	3.66221	clone_35_peak_1241
chr1	68003683	68003741	59	68003700	8	4.19762	3.3675	1.21004	clone_35_peak_1242
chr1	68023565	68023699	135	68023592	12	7.56182	4.86416	4.06208	clone_35_peak_1243
chr1	68027468	68027600	133	68027524	11	9.94644	6.53487	6.29277	clone_35_peak_1244
chr1	68225877	68225955	79	68225907	5	6.13904	4.62945	2.77245	clone_35_peak_1245
chr1	68226111	68226169	59	68226136	10	8.78716	5.99029	5.18945	clone_35_peak_1246
chr1	68319461	68319527	67	68319492	4	8.06658	4.69861	4.52964	clone_35_peak_1247
chr1	68582491	68582569	79	68582526	8	14.1096	8.08272	10.2644	clone_35_peak_1248
chr1	68585937	68586068	132	68586035	24	9.76474	4.15433	6.12766	clone_35_peak_1249
chr1	68698217	68698275	59	68698231	2	3.31517	2.61318	0.4787	clone_35_peak_1250
chr1	68726856	68726914	59	68726885	2	3.82748	2.73054	0.88218	clone_35_peak_1251
chr1	68808594	68808660	67	68808620	11	9.94644	6.53487	6.29277	clone_35_peak_1252
chr1	68811945	68812103	159	68812066	2	4.59198	2.84555	1.41354	clone_35_peak_1253
chr1	68908930	68908990	61	68908970	5	10.5877	5.70418	6.89354	clone_35_peak_1254
chr1	69376852	69376910	59	69376889	3	6.5389	3.80279	3.10988	clone_35_peak_1255
chr1	70167165	70167223	59	70167194	2	4.65054	2.85209	1.41354	clone_35_peak_1256
chr1	70203425	70203494	70	70203464	11	6.66685	4.49	3.2113	clone_35_peak_1257
chr1	70598769	70598838	70	70598813	10	21.7587	10.4577	17.6135	clone_35_peak_1258
chr1	70906753	70906811	59	70906763	2	4.65054	2.85209	1.41354	clone_35_peak_1259
chr1	70975938	70976011	74	70975959	5	8.92856	5.46108	5.31969	clone_35_peak_1260
chr1	71141455	71141691	237	71141499	11	4.88465	3.41986	1.61925	clone_35_peak_1261
chr1	71151118	71151263	146	71151150	12	26.5224	12.3591	22.2348	clone_35_peak_1262
chr1	71332633	71332774	142	71332760	6	9.56626	6.09742	5.93375	clone_35_peak_1263
chr1	71515847	71515937	91	71515892	20	21.6851	11.436	17.5487	clone_35_peak_1264
chr1	71546970	71547068	99	71547009	12	7.56182	4.86416	4.06208	clone_35_peak_1265
chr1	71559756	71559815	60	71559785	5	10.5877	5.70418	6.89354	clone_35_peak_1266
chr1	71987516	71987574	59	71987549	3	6.5389	3.80279	3.10988	clone_35_peak_1267
chr1	72053803	72053861	59	72053831	3	6.5389	3.80279	3.10988	clone_35_peak_1268
chr1	72503595	72503661	67	72503621	3	6.5389	3.80279	3.10988	clone_35_peak_1269
chr1	73153461	73153519	59	73153514	3	6.5389	3.80279	3.10988	clone_35_peak_1270
chr1	73242270	73242328	59	73242288	2	3.82748	2.73054	0.88218	clone_35_peak_1271
chr1	74751305	74751363	59	74751334	2	4.65054	2.85209	1.41354	clone_35_peak_1272
chr1	75198804	75198895	92	75198856	10	11.1719	7.36565	7.44843	clone_35_peak_1273
chr1	75199482	75199619	138	75199531	20	21.6851	11.436	17.5487	clone_35_peak_1274
chr1	75237729	75237834	106	75237782	8	17.1466	8.55628	13.1694	clone_35_peak_1275
chr1	75669486	75669619	134	75669562	3	6.5389	3.80279	3.10988	clone_35_peak_1276
chr1	75699158	75699228	71	75699211	8	6.58408	4.90115	3.13993	clone_35_peak_1277
chr1	75731538	75731596	59	75731560	6	4.56176	3.81201	1.41354	clone_35_peak_1278
chr1	76308337	76308395	59	76308368	3	6.5389	3.80279	3.10988	clone_35_peak_1279
chr1	76374469	76374527	59	76374513	3	6.5389	3.80279	3.10988	clone_35_peak_1280
chr1	76457346	76457428	83	76457382	19	38.542	18.2036	33.9233	clone_35_peak_1281
chr1	76521313	76521373	61	76521316	3	6.17384	3.75889	2.80441	clone_35_peak_1282
chr1	76550077	76550135	59	76550116	3	4.75016	3.48424	1.49479	clone_35_peak_1283
chr1	76619946	76620046	101	76619994	47	42.9854	13.6795	38.2597	clone_35_peak_1284
chr1	76620415	76620570	156	76620547	6	8.05072	5.61478	4.51521	clone_35_peak_1285
chr1	76721328	76721386	59	76721357	2	4.48022	2.8323	1.41354	clone_35_peak_1286
chr1	76796832	76796910	79	76796859	15	33.9046	15.2112	29.4077	clone_35_peak_1287
chr1	77333085	77333143	59	77333106	3	6.5389	3.80279	3.10988	clone_35_peak_1288
chr1	77334205	77334335	131	77334225	2	3.82748	2.73054	0.88218	clone_35_peak_1289
chr1	77592087	77592145	59	77592118	3	6.5389	3.80279	3.10988	clone_35_peak_1290
chr1	77614061	77614121	61	77614100	4	8.5238	4.75349	4.94776	clone_35_peak_1291
chr1	77883765	77883823	59	77883794	2	4.59198	2.84555	1.41354	clone_35_peak_1292
chr1	78308249	78308307	59	78308278	2	4.65054	2.85209	1.41354	clone_35_peak_1293
chr1	78354802	78354860	59	78354831	2	3.31517	2.61318	0.4787	clone_35_peak_1294
chr1	78445202	78445260	59	78445224	10	8.78716	5.99029	5.18945	clone_35_peak_1295
chr1	78580239	78580311	73	78580260	12	7.56182	4.86416	4.06208	clone_35_peak_1296
chr1	78596599	78596665	67	78596628	10	21.7587	10.4577	17.6135	clone_35_peak_1297
chr1	78610878	78610956	79	78610922	12	22.9089	11.8323	18.7351	clone_35_peak_1298
chr1	79083354	79083452	99	79083382	18	32.9097	16.5501	28.4378	clone_35_peak_1299
chr1	79142194	79142273	80	79142227	20	46.7184	19.9646	41.8986	clone_35_peak_1300
chr1	79305533	79305610	78	79305572	6	12.7183	6.65488	8.91623	clone_35_peak_1301
chr1	79963001	79963064	64	79963030	5	10.5877	5.70418	6.89354	clone_35_peak_1302
chr1	83261279	83261337	59	83261301	3	6.5389	3.80279	3.10988	clone_35_peak_1303
chr1	84397510	84397572	63	84397521	7	5.54789	4.35658	2.21729	clone_35_peak_1304
chr1	84543181	84543239	59	84543218	3	3.89683	3.20845	0.94098	clone_35_peak_1305
chr1	84588639	84588733	95	84588679	12	11.1401	7.07944	7.41732	clone_35_peak_1306
chr1	84862159	84862217	59	84862168	2	4.65054	2.85209	1.41354	clone_35_peak_1307
chr1	84899614	84899686	73	84899671	8	6.58408	4.90115	3.13993	clone_35_peak_1308
chr1	84908051	84908179	129	84908080	7	11.2999	6.96848	7.57017	clone_35_peak_1309
chr1	85065234	85065292	59	85065285	3	6.5389	3.80279	3.10988	clone_35_peak_1310
chr1	85086499	85086637	139	85086519	8	6.58408	4.90115	3.13993	clone_35_peak_1311
chr1	85238196	85238255	60	85238201	10	8.78716	5.99029	5.18945	clone_35_peak_1312
chr1	85381721	85381797	77	85381745	3	4.75016	3.48424	1.49479	clone_35_peak_1313
chr1	85401996	85402136	141	85402092	20	21.6851	11.436	17.5487	clone_35_peak_1314
chr1	85410497	85410667	171	85410554	34	49.532	22.6866	44.649	clone_35_peak_1315
chr1	85410736	85410842	107	85410808	33	31.5799	12.7217	27.148	clone_35_peak_1316
chr1	85493580	85493638	59	85493611	3	5.43746	3.64072	2.12481	clone_35_peak_1317
chr1	85541809	85541867	59	85541838	2	4.65054	2.85209	1.41354	clone_35_peak_1318
chr1	85575161	85575333	173	85575275	14	31.4152	14.2605	26.9895	clone_35_peak_1319
chr1	85720598	85720678	81	85720629	17	17.5475	9.8023	13.5516	clone_35_peak_1320
chr1	85725417	85725514	98	85725461	30	22.5852	8.83465	18.4295	clone_35_peak_1321
chr1	85773957	85774069	113	85774004	23	40.7884	20.044	36.1201	clone_35_peak_1322
chr1	85777583	85777753	171	85777633	7	10.3194	6.68132	6.65643	clone_35_peak_1323
chr1	85798130	85798190	61	85798174	5	6.13904	4.62945	2.77245	clone_35_peak_1324
chr1	85800718	85800836	119	85800799	2	3.59633	2.68235	0.73273	clone_35_peak_1325
chr1	86174175	86174381	207	86174229	36	35.58	13.8442	31.0351	clone_35_peak_1326
chr1	86360500	86360572	73	86360538	6	12.7183	6.65488	8.91623	clone_35_peak_1327
chr1	86788126	86788184	59	86788146	3	6.5389	3.80279	3.10988	clone_35_peak_1328
chr1	86846097	86846183	87	86846136	23	19.1277	8.97999	15.0789	clone_35_peak_1329
chr1	86885122	86885189	68	86885141	7	14.9069	7.60558	11.0119	clone_35_peak_1330
chr1	86894727	86894785	59	86894756	2	3.82748	2.73054	0.88218	clone_35_peak_1331
chr1	86900119	86900177	59	86900174	3	5.81826	3.70732	2.46154	clone_35_peak_1332
chr1	86901893	86901957	65	86901934	8	9.84972	6.68949	6.20982	clone_35_peak_1333
chr1	86939888	86939953	66	86939921	10	8.78716	5.99029	5.18945	clone_35_peak_1334
chr1	86952867	86952987	121	86952907	5	8.92856	5.46108	5.31969	clone_35_peak_1335
chr1	86967944	86968002	59	86967971	5	7.89034	5.22636	4.36334	clone_35_peak_1336
chr1	87170090	87170204	115	87170148	23	19.1277	8.97999	15.0789	clone_35_peak_1337
chr1	87170370	87170579	210	87170532	50	55.5097	19.0825	50.4911	clone_35_peak_1338
chr1	87219555	87219613	59	87219584	2	4.65054	2.85209	1.41354	clone_35_peak_1339
chr1	87299422	87299550	129	87299499	12	26.5224	12.3591	22.2348	clone_35_peak_1340
chr1	87491041	87491126	86	87491084	10	21.7587	10.4577	17.6135	clone_35_peak_1341
chr1	87550093	87550173	81	87550133	9	19.432	9.50697	15.366	clone_35_peak_1342
chr1	87597557	87597628	72	87597570	14	7.1406	4.27483	3.66221	clone_35_peak_1343
chr1	87617189	87617301	113	87617299	6	4.55359	3.8068	1.41354	clone_35_peak_1344
chr1	87617615	87617849	235	87617735	23	19.1277	8.97999	15.0789	clone_35_peak_1345
chr1	87691727	87691798	72	87691775	3	5.43746	3.64072	2.12481	clone_35_peak_1346
chr1	87745048	87745106	59	87745058	2	4.65054	2.85209	1.41354	clone_35_peak_1347
chr1	87758602	87758660	59	87758610	3	4.75016	3.48424	1.49479	clone_35_peak_1348
chr1	87758758	87758861	104	87758810	8	4.19762	3.3675	1.21004	clone_35_peak_1349
chr1	88419532	88419663	132	88419620	8	17.1466	8.55628	13.1694	clone_35_peak_1350
chr1	88646358	88646424	67	88646374	32	24.8121	9.40463	20.5771	clone_35_peak_1351
chr1	89073959	89074037	79	89073998	7	14.9069	7.60558	11.0119	clone_35_peak_1352
chr1	89121546	89121604	59	89121559	8	6.58408	4.90115	3.13993	clone_35_peak_1353
chr1	89266236	89266299	64	89266272	4	8.5238	4.75349	4.94776	clone_35_peak_1354
chr1	89343227	89343285	59	89343242	6	4.56176	3.81201	1.41354	clone_35_peak_1355
chr1	89401772	89401844	73	89401791	17	12.4718	6.735	8.69692	clone_35_peak_1356
chr1	89439613	89439671	59	89439616	2	4.48022	2.8323	1.41354	clone_35_peak_1357
chr1	89464526	89464667	142	89464558	12	5.60611	3.70485	2.27156	clone_35_peak_1358
chr1	89531306	89531374	69	89531341	4	6.28097	4.3553	2.90147	clone_35_peak_1359
chr1	89551623	89551697	75	89551659	12	26.5224	12.3591	22.2348	clone_35_peak_1360
chr1	89824017	89824075	59	89824055	10	8.78716	5.99029	5.18945	clone_35_peak_1361
chr1	89916856	89916932	77	89916908	3	6.46062	3.79407	3.0675	clone_35_peak_1362
chr1	89920843	89920947	105	89920899	6	4.56176	3.81201	1.41354	clone_35_peak_1363
chr1	89929736	89929794	59	89929771	3	4.75016	3.48424	1.49479	clone_35_peak_1364
chr1	89948744	89948814	71	89948777	4	6.28097	4.3553	2.90147	clone_35_peak_1365
chr1	89948969	89949075	107	89949017	40	53.062	22.3275	48.095	clone_35_peak_1366
chr1	89985503	89985561	59	89985532	8	6.58408	4.90115	3.13993	clone_35_peak_1367
chr1	90064751	90064839	89	90064791	8	17.1466	8.55628	13.1694	clone_35_peak_1368
chr1	90077521	90077579	59	90077535	2	4.65054	2.85209	1.41354	clone_35_peak_1369
chr1	90098190	90098369	180	90098232	14	9.44438	5.6125	5.82121	clone_35_peak_1370
chr1	90098511	90098592	82	90098566	12	10.2661	6.54306	6.60634	clone_35_peak_1371
chr1	90135860	90135984	125	90135933	2	4.65054	2.85209	1.41354	clone_35_peak_1372
chr1	90159902	90160032	131	90159955	10	21.1284	10.3851	17.0146	clone_35_peak_1373
chr1	90228670	90228786	117	90228728	99	119.1	28.4989	113.004	clone_35_peak_1374
chr1	90270358	90270429	72	90270395	61	54.4127	14.2686	49.4248	clone_35_peak_1375
chr1	90287009	90287141	133	90287028	5	5.42591	4.30189	2.12481	clone_35_peak_1376
chr1	90308873	90309020	148	90308909	11	4.88465	3.41986	1.61925	clone_35_peak_1377
chr1	90452897	90452998	102	90452954	15	29.453	14.5629	25.0735	clone_35_peak_1378
chr1	90580236	90580316	81	90580276	13	28.9538	13.3098	24.6003	clone_35_peak_1379
chr1	90761156	90761214	59	90761166	2	4.65054	2.85209	1.41354	clone_35_peak_1380
chr1	91187114	91187198	85	91187161	42	96.0704	39.1377	90.3173	clone_35_peak_1381
chr1	91317160	91317218	59	91317175	2	3.82748	2.73054	0.88218	clone_35_peak_1382
chr1	91523546	91523604	59	91523574	3	5.92866	3.72435	2.569	clone_35_peak_1383
chr1	91630926	91631043	118	91631004	35	28.2482	10.2596	23.9146	clone_35_peak_1384
chr1	91631780	91631944	165	91631886	18	18.9049	10.3469	14.8667	clone_35_peak_1385
chr1	91748402	91748488	87	91748447	16	8.78481	4.84481	5.18945	clone_35_peak_1386
chr1	91967183	91967250	68	91967193	10	15.4316	9.18682	11.5208	clone_35_peak_1387
chr1	91977112	91977187	76	91977146	6	12.7183	6.65488	8.91623	clone_35_peak_1388
chr1	92049246	92049304	59	92049275	2	4.65054	2.85209	1.41354	clone_35_peak_1389
chr1	92077189	92077384	196	92077225	10	8.78716	5.99029	5.18945	clone_35_peak_1390
chr1	92099505	92099563	59	92099523	2	3.31517	2.61318	0.4787	clone_35_peak_1391
chr1	92150120	92150178	59	92150143	3	5.43746	3.64072	2.12481	clone_35_peak_1392
chr1	92235399	92235501	103	92235420	3	5.43746	3.64072	2.12481	clone_35_peak_1393
chr1	92392966	92393072	107	92393022	11	23.8868	11.3822	19.6896	clone_35_peak_1394
chr1	92463321	92463391	71	92463344	8	16.9695	8.53666	13.007	clone_35_peak_1395
chr1	92738305	92738363	59	92738312	6	4.56176	3.81201	1.41354	clone_35_peak_1396
chr1	92757102	92757175	74	92757138	5	10.5877	5.70418	6.89354	clone_35_peak_1397
chr1	92764169	92764251	83	92764223	9	7.66522	5.44572	4.14961	clone_35_peak_1398
chr1	92775802	92775867	66	92775834	8	17.1466	8.55628	13.1694	clone_35_peak_1399
chr1	92951770	92951849	80	92951796	6	6.03676	4.68723	2.67528	clone_35_peak_1400
chr1	93064895	93064953	59	93064933	7	5.54789	4.35658	2.21729	clone_35_peak_1401
chr1	93088909	93088967	59	93088949	5	10.5877	5.70418	6.89354	clone_35_peak_1402
chr1	93297450	93297612	163	93297569	38	18.8526	5.69	14.8252	clone_35_peak_1403
chr1	93324552	93324709	158	93324603	47	65.1762	26.1395	59.9467	clone_35_peak_1404
chr1	93416820	93416878	59	93416834	10	5.80587	4.11583	2.45067	clone_35_peak_1405
chr1	93426050	93426193	144	93426126	17	9.64419	5.1298	6.00885	clone_35_peak_1406
chr1	93426331	93426402	72	93426347	7	6.39496	4.87375	3.00593	clone_35_peak_1407
chr1	93459779	93459911	133	93459857	40	34.2084	11.6845	29.7036	clone_35_peak_1408
chr1	93487270	93487345	76	93487323	12	26.5224	12.3591	22.2348	clone_35_peak_1409
chr1	93494939	93495126	188	93495069	16	8.78481	4.84481	5.18945	clone_35_peak_1410
chr1	93527922	93528063	142	93527958	3	6.5389	3.80279	3.10988	clone_35_peak_1411
chr1	93546126	93546215	90	93546162	6	10.4942	6.31454	6.82138	clone_35_peak_1412
chr1	93770333	93770402	70	93770356	18	18.9049	10.3469	14.8667	clone_35_peak_1413
chr1	93899390	93899448	59	93899419	2	4.65054	2.85209	1.41354	clone_35_peak_1414
chr1	94078141	94078199	59	94078162	3	5.43746	3.64072	2.12481	clone_35_peak_1415
chr1	94095177	94095303	127	94095231	13	6.35877	3.98984	2.97059	clone_35_peak_1416
chr1	94156834	94156914	81	94156867	3	6.04681	3.74154	2.68333	clone_35_peak_1417
chr1	94167394	94167452	59	94167440	3	5.43746	3.64072	2.12481	clone_35_peak_1418
chr1	94279715	94279784	70	94279737	28	20.4133	8.26467	16.3184	clone_35_peak_1419
chr1	94282649	94282707	59	94282662	5	5.13722	4.1549	1.85754	clone_35_peak_1420
chr1	94309964	94310039	76	94310002	25	40.8525	20.2148	36.1842	clone_35_peak_1421
chr1	94311868	94311926	59	94311908	10	8.05602	5.53643	4.52034	clone_35_peak_1422
chr1	94339766	94339854	89	94339810	14	22.7677	12.5275	18.5999	clone_35_peak_1423
chr1	94375217	94375337	121	94375299	14	7.1406	4.27483	3.66221	clone_35_peak_1424
chr1	94505206	94505280	75	94505241	9	18.5135	9.39722	14.4967	clone_35_peak_1425
chr1	94509883	94509941	59	94509900	3	6.5389	3.80279	3.10988	clone_35_peak_1426
chr1	94511227	94511285	59	94511273	3	6.5389	3.80279	3.10988	clone_35_peak_1427
chr1	94527120	94527197	78	94527167	22	17.9696	8.60583	13.9637	clone_35_peak_1428
chr1	94706557	94706615	59	94706579	3	5.43746	3.64072	2.12481	clone_35_peak_1429
chr1	94719101	94719221	121	94719195	2	4.65054	2.85209	1.41354	clone_35_peak_1430
chr1	94929388	94929500	113	94929444	5	8.92856	5.46108	5.31969	clone_35_peak_1431
chr1	94946988	94947298	311	94947190	14	13.621	8.16858	9.78298	clone_35_peak_1432
chr1	94979813	94979871	59	94979860	6	4.56176	3.81201	1.41354	clone_35_peak_1433
chr1	95159992	95160107	116	95160084	7	5.53844	4.35063	2.21729	clone_35_peak_1434
chr1	95174570	95174628	59	95174585	3	5.71465	3.69044	2.36908	clone_35_peak_1435
chr1	95258222	95258284	63	95258261	4	8.5238	4.75349	4.94776	clone_35_peak_1436
chr1	95267959	95268041	83	95267966	5	6.13904	4.62945	2.77245	clone_35_peak_1437
chr1	95269155	95269216	62	95269211	5	7.89034	5.22636	4.36334	clone_35_peak_1438
chr1	95271533	95271597	65	95271559	17	17.5475	9.8023	13.5516	clone_35_peak_1439
chr1	95272080	95272234	155	95272135	6	10.6337	6.34277	6.93837	clone_35_peak_1440
chr1	95320082	95320154	73	95320121	61	48.7614	11.9656	43.8936	clone_35_peak_1441
chr1	95343597	95343655	59	95343600	2	4.65054	2.85209	1.41354	clone_35_peak_1442
chr1	95501356	95501414	59	95501370	3	6.5389	3.80279	3.10988	clone_35_peak_1443
chr1	95509086	95509191	106	95509141	62	55.688	14.4987	50.6668	clone_35_peak_1444
chr1	95582395	95582502	108	95582453	7	14.9069	7.60558	11.0119	clone_35_peak_1445
chr1	95633498	95633556	59	95633543	4	8.5238	4.75349	4.94776	clone_35_peak_1446
chr1	95699675	95699733	59	95699683	5	3.63203	3.26743	0.75414	clone_35_peak_1447
chr1	95699934	95700036	103	95699956	5	4.25174	3.65532	1.26153	clone_35_peak_1448
chr1	95727402	95727460	59	95727431	2	4.65054	2.85209	1.41354	clone_35_peak_1449
chr1	96102736	96102794	59	96102758	3	6.5389	3.80279	3.10988	clone_35_peak_1450
chr1	97432257	97432334	78	97432284	12	11.1401	7.07944	7.41732	clone_35_peak_1451
chr1	97603980	97604050	71	97604017	9	14.9148	8.71061	11.0159	clone_35_peak_1452
chr1	98468012	98468070	59	98468014	2	4.65054	2.85209	1.41354	clone_35_peak_1453
chr1	98516794	98516856	63	98516821	12	7.56182	4.86416	4.06208	clone_35_peak_1454
chr1	98710210	98710268	59	98710239	2	4.65054	2.85209	1.41354	clone_35_peak_1455
chr1	99259982	99260063	82	99260022	16	28.716	14.808	24.3721	clone_35_peak_1456
chr1	99441750	99441808	59	99441759	3	6.5389	3.80279	3.10988	clone_35_peak_1457
chr1	99612833	99612891	59	99612862	2	3.31517	2.61318	0.4787	clone_35_peak_1458
chr1	99645976	99646061	86	99646008	13	12.3657	7.62401	8.5961	clone_35_peak_1459
chr1	99947072	99947181	110	99947133	15	29.453	14.5629	25.0735	clone_35_peak_1460
chr1	100043187	100043245	59	100043216	2	3.82748	2.73054	0.88218	clone_35_peak_1461
chr1	100151425	100151489	65	100151464	4	7.14362	4.5509	3.66221	clone_35_peak_1462
chr1	100173267	100173339	73	100173291	19	20.2844	10.8914	16.1985	clone_35_peak_1463
chr1	100274106	100274203	98	100274147	2	4.65054	2.85209	1.41354	clone_35_peak_1464
chr1	100274364	100274432	69	100274413	5	10.5877	5.70418	6.89354	clone_35_peak_1465
chr1	100598578	100598641	64	100598630	15	10.428	5.98666	6.75912	clone_35_peak_1466
chr1	100730550	100730608	59	100730579	2	3.96155	2.75529	1.00062	clone_35_peak_1467
chr1	100816796	100816972	177	100816916	8	8.15989	5.8337	4.62196	clone_35_peak_1468
chr1	100859812	100859870	59	100859823	3	6.5389	3.80279	3.10988	clone_35_peak_1469
chr1	100925238	100925307	70	100925287	41	23.8515	6.97927	19.6557	clone_35_peak_1470
chr1	100926985	100927071	87	100927025	4	6.94022	4.51039	3.47961	clone_35_peak_1471
chr1	100929398	100929505	108	100929451	61	44.2092	10.3027	39.4515	clone_35_peak_1472
chr1	101332126	101332184	59	101332152	3	6.5389	3.80279	3.10988	clone_35_peak_1473
chr1	101334102	101334175	74	101334135	4	7.14362	4.5509	3.66221	clone_35_peak_1474
chr1	101386795	101386876	82	101386848	19	35.0406	17.4212	30.5152	clone_35_peak_1475
chr1	101602545	101602603	59	101602551	2	3.82748	2.73054	0.88218	clone_35_peak_1476
chr1	101602904	101603010	107	101602942	3	4.75016	3.48424	1.49479	clone_35_peak_1477
chr1	101704425	101704527	103	101704479	10	8.78716	5.99029	5.18945	clone_35_peak_1478
chr1	101716565	101716623	59	101716594	3	5.71465	3.69044	2.36908	clone_35_peak_1479
chr1	101742526	101742595	70	101742556	10	8.78716	5.99029	5.18945	clone_35_peak_1480
chr1	101754090	101754205	116	101754150	33	41.4625	18.5155	36.771	clone_35_peak_1481
chr1	101774942	101775000	59	101774988	19	9.27578	4.60276	5.6602	clone_35_peak_1482
chr1	101775202	101775338	137	101775334	8	8.15989	5.8337	4.62196	clone_35_peak_1483
chr1	101823090	101823207	118	101823117	24	27.4806	13.6143	23.1606	clone_35_peak_1484
chr1	101972264	101972322	59	101972300	3	6.5389	3.80279	3.10988	clone_35_peak_1485
chr1	102033298	102033362	65	102033319	8	17.1466	8.55628	13.1694	clone_35_peak_1486
chr1	102285758	102285816	59	102285759	2	4.65054	2.85209	1.41354	clone_35_peak_1487
chr1	103256732	103256800	69	103256743	3	6.5389	3.80279	3.10988	clone_35_peak_1488
chr1	103436215	103436342	128	103436250	7	14.9069	7.60558	11.0119	clone_35_peak_1489
chr1	103520316	103520374	59	103520345	2	4.65054	2.85209	1.41354	clone_35_peak_1490
chr1	103751415	103751473	59	103751444	2	4.65054	2.85209	1.41354	clone_35_peak_1491
chr1	104003980	104004038	59	104003999	7	14.9069	7.60558	11.0119	clone_35_peak_1492
chr1	104331141	104331199	59	104331169	3	6.5389	3.80279	3.10988	clone_35_peak_1493
chr1	104675161	104675219	59	104675187	3	6.5389	3.80279	3.10988	clone_35_peak_1494
chr1	104805916	104805974	59	104805949	3	6.5389	3.80279	3.10988	clone_35_peak_1495
chr1	105190932	105191023	92	105190974	6	12.7183	6.65488	8.91623	clone_35_peak_1496
chr1	106336315	106336407	93	106336353	29	71.0006	28.5209	65.6674	clone_35_peak_1497
chr1	106810876	106810946	71	106810909	5	8.92856	5.46108	5.31969	clone_35_peak_1498
chr1	107599176	107599234	59	107599191	4	5.67406	4.17583	2.33046	clone_35_peak_1499
chr1	108072329	108072463	135	108072387	28	67.6657	27.507	62.3956	clone_35_peak_1500
chr1	108281940	108281998	59	108281943	2	4.65054	2.85209	1.41354	clone_35_peak_1501
chr1	108293119	108293265	147	108293178	9	7.66522	5.44572	4.14961	clone_35_peak_1502
chr1	108324929	108325046	118	108325012	10	18.7037	10.012	14.6769	clone_35_peak_1503
chr1	108338774	108338886	113	108338830	3	5.43746	3.64072	2.12481	clone_35_peak_1504
chr1	108469565	108469623	59	108469591	3	6.5389	3.80279	3.10988	clone_35_peak_1505
chr1	108508395	108508453	59	108508395	3	3.34625	2.97311	0.50615	clone_35_peak_1506
chr1	108571843	108571901	59	108571865	2	3.96155	2.75529	1.00062	clone_35_peak_1507
chr1	108592098	108592180	83	108592140	6	4.56176	3.81201	1.41354	clone_35_peak_1508
chr1	108592295	108592360	66	108592328	12	19.0353	10.8572	14.9941	clone_35_peak_1509
chr1	108620755	108620855	101	108620805	4	7.14362	4.5509	3.66221	clone_35_peak_1510
chr1	108662326	108662385	60	108662362	4	6.28097	4.3553	2.90147	clone_35_peak_1511
chr1	108668243	108668376	134	108668332	19	11.4311	5.69977	7.69623	clone_35_peak_1512
chr1	108742488	108742546	59	108742532	4	5.67406	4.17583	2.33046	clone_35_peak_1513
chr1	108757450	108757508	59	108757493	3	6.5389	3.80279	3.10988	clone_35_peak_1514
chr1	108859326	108859384	59	108859355	2	4.65054	2.85209	1.41354	clone_35_peak_1515
chr1	108923260	108923318	59	108923313	3	4.75016	3.48424	1.49479	clone_35_peak_1516
chr1	109055277	109055335	59	109055293	2	4.65054	2.85209	1.41354	clone_35_peak_1517
chr1	109102540	109102682	143	109102582	51	37.3777	10.0357	32.7872	clone_35_peak_1518
chr1	109103727	109103870	144	109103755	14	22.7677	12.5275	18.5999	clone_35_peak_1519
chr1	109104475	109104597	123	109104541	44	46.7354	16.8375	41.9121	clone_35_peak_1520
chr1	109186314	109186372	59	109186346	3	4.69491	3.46933	1.45676	clone_35_peak_1521
chr1	109262704	109262766	63	109262750	4	7.14362	4.5509	3.66221	clone_35_peak_1522
chr1	109289055	109289153	99	109289128	33	25.945	9.68961	21.6851	clone_35_peak_1523
chr1	109370878	109370949	72	109370910	12	19.0353	10.8572	14.9941	clone_35_peak_1524
chr1	109371114	109371172	59	109371128	3	4.75016	3.48424	1.49479	clone_35_peak_1525
chr1	109419518	109419639	122	109419596	10	4.19671	3.13488	1.21004	clone_35_peak_1526
chr1	109440892	109440968	77	109440928	21	49.3461	20.9153	44.4684	clone_35_peak_1527
chr1	109463449	109463507	59	109463478	2	3.82748	2.73054	0.88218	clone_35_peak_1528
chr1	109618676	109618739	64	109618690	17	6.33202	3.47388	2.94778	clone_35_peak_1529
chr1	109642635	109642730	96	109642676	56	35.3587	8.31616	30.8233	clone_35_peak_1530
chr1	109654804	109654888	85	109654854	9	7.66522	5.44572	4.14961	clone_35_peak_1531
chr1	109655435	109655545	111	109655493	28	20.4133	8.26467	16.3184	clone_35_peak_1532
chr1	109736472	109736558	87	109736483	4	6.28097	4.3553	2.90147	clone_35_peak_1533
chr1	109806366	109806453	88	109806398	5	7.15902	5.01099	3.6722	clone_35_peak_1534
chr1	109820204	109820281	78	109820231	30	22.5852	8.83465	18.4295	clone_35_peak_1535
chr1	109826054	109826151	98	109826105	10	5.80587	4.11583	2.45067	clone_35_peak_1536
chr1	109837671	109837729	59	109837701	3	5.71465	3.69044	2.36908	clone_35_peak_1537
chr1	109914274	109914332	59	109914306	3	6.5389	3.80279	3.10988	clone_35_peak_1538
chr1	109934793	109934851	59	109934822	2	3.82748	2.73054	0.88218	clone_35_peak_1539
chr1	109940585	109940698	114	109940670	12	7.56182	4.86416	4.06208	clone_35_peak_1540
chr1	109942143	109942201	59	109942160	11	9.94644	6.53487	6.29277	clone_35_peak_1541
chr1	110033204	110033262	59	110033205	4	4.82911	3.85787	1.56872	clone_35_peak_1542
chr1	110033391	110033511	121	110033432	12	11.1401	7.07944	7.41732	clone_35_peak_1543
chr1	110036892	110037007	116	110036958	7	8.43208	5.94622	4.88649	clone_35_peak_1544
chr1	110040967	110041122	156	110041017	15	14.9041	8.71315	11.0119	clone_35_peak_1545
chr1	110042700	110042763	64	110042706	3	4.92808	3.52975	1.6615	clone_35_peak_1546
chr1	110075067	110075202	136	110075121	28	25.1697	10.8508	20.9185	clone_35_peak_1547
chr1	110075571	110075696	126	110075639	45	35.0378	10.5864	30.5152	clone_35_peak_1548
chr1	110089035	110089128	94	110089083	33	31.5799	12.7217	27.148	clone_35_peak_1549
chr1	110091170	110091301	132	110091202	13	3.14154	2.32642	0.34419	clone_35_peak_1550
chr1	110167272	110167352	81	110167330	11	6.66685	4.49	3.2113	clone_35_peak_1551
chr1	110182925	110183104	180	110183045	34	32.9012	13.0958	28.4327	clone_35_peak_1552
chr1	110185975	110186189	215	110186131	13	12.3657	7.62401	8.5961	clone_35_peak_1553
chr1	110230359	110230437	79	110230382	12	15.9354	9.6626	12.0149	clone_35_peak_1554
chr1	110316439	110316522	84	110316466	14	19.1823	11.1492	15.1325	clone_35_peak_1555
chr1	110319594	110319671	78	110319644	54	61.5302	20.5791	56.3833	clone_35_peak_1556
chr1	110331885	110331943	59	110331913	3	4.80735	3.49928	1.55139	clone_35_peak_1557
chr1	110333447	110333691	245	110333653	24	16.2492	7.12472	12.3105	clone_35_peak_1558
chr1	110359271	110359379	109	110359317	12	11.1401	7.07944	7.41732	clone_35_peak_1559
chr1	110364889	110364947	59	110364918	2	3.31517	2.61318	0.4787	clone_35_peak_1560
chr1	110429606	110429688	83	110429636	3	4.75016	3.48424	1.49479	clone_35_peak_1561
chr1	110527182	110527449	268	110527333	77	57.701	11.38	52.6358	clone_35_peak_1562
chr1	110554382	110554548	167	110554425	30	36.6735	16.8817	32.0984	clone_35_peak_1563
chr1	110554859	110554934	76	110554914	7	5.54789	4.35658	2.21729	clone_35_peak_1564
chr1	110572338	110572414	77	110572382	61	48.7614	11.9656	43.8936	clone_35_peak_1565
chr1	110594940	110595027	88	110594976	5	8.92856	5.46108	5.31969	clone_35_peak_1566
chr1	110596310	110596404	95	110596357	2	4.11181	2.78049	1.13779	clone_35_peak_1567
chr1	110596546	110596664	119	110596628	24	52.134	23.0653	47.1927	clone_35_peak_1568
chr1	110602862	110602923	62	110602898	5	3.63203	3.26743	0.75414	clone_35_peak_1569
chr1	110630848	110630956	109	110630878	14	13.621	8.16858	9.78298	clone_35_peak_1570
chr1	110644806	110644925	120	110644864	24	16.2492	7.12472	12.3105	clone_35_peak_1571
chr1	110648331	110648393	63	110648373	4	5.89574	4.24581	2.53779	clone_35_peak_1572
chr1	110648620	110648678	59	110648647	3	4.4909	3.41094	1.41354	clone_35_peak_1573
chr1	110648885	110648991	107	110648935	13	21.8627	11.9887	17.717	clone_35_peak_1574
chr1	110659221	110659285	65	110659243	11	9.94644	6.53487	6.29277	clone_35_peak_1575
chr1	110739529	110739777	249	110739721	44	79.992	34.7208	74.5016	clone_35_peak_1576
chr1	110745722	110745854	133	110745786	36	25.1479	8.51511	20.902	clone_35_peak_1577
chr1	110745932	110745990	59	110745970	5	5.75562	4.45966	2.40728	clone_35_peak_1578
chr1	110750461	110750619	159	110750561	41	73.4758	32.4061	68.0987	clone_35_peak_1579
chr1	110805626	110805688	63	110805675	3	5.43746	3.64072	2.12481	clone_35_peak_1580
chr1	110827551	110827609	59	110827576	2	4.65054	2.85209	1.41354	clone_35_peak_1581
chr1	110855364	110855490	127	110855406	12	7.56182	4.86416	4.06208	clone_35_peak_1582
chr1	110950343	110950484	142	110950456	5	7.15902	5.01099	3.6722	clone_35_peak_1583
chr1	110955269	110955416	148	110955306	19	43.7164	18.9704	38.9736	clone_35_peak_1584
chr1	111002984	111003106	123	111003084	11	9.94644	6.53487	6.29277	clone_35_peak_1585
chr1	111005745	111005803	59	111005774	3	5.71465	3.69044	2.36908	clone_35_peak_1586
chr1	111038726	111038845	120	111038788	26	22.705	10.1025	18.5395	clone_35_peak_1587
chr1	111067218	111067293	76	111067264	7	5.54789	4.35658	2.21729	clone_35_peak_1588
chr1	111158513	111158600	88	111158556	44	59.9267	24.5057	54.8174	clone_35_peak_1589
chr1	111162111	111162172	62	111162136	14	13.621	8.16858	9.78298	clone_35_peak_1590
chr1	111173495	111173594	100	111173543	10	15.4316	9.18682	11.5208	clone_35_peak_1591
chr1	111308844	111308903	60	111308862	21	16.8298	8.23166	12.8693	clone_35_peak_1592
chr1	111313575	111313633	59	111313604	2	4.65054	2.85209	1.41354	clone_35_peak_1593
chr1	111323646	111323723	78	111323685	10	21.5421	10.4337	17.4162	clone_35_peak_1594
chr1	111326063	111326121	59	111326096	8	4.19762	3.3675	1.21004	clone_35_peak_1595
chr1	111372742	111372830	89	111372780	8	17.1466	8.55628	13.1694	clone_35_peak_1596
chr1	111416641	111416699	59	111416681	3	5.43746	3.64072	2.12481	clone_35_peak_1597
chr1	111506500	111506572	73	111506537	23	10.6179	4.63185	6.92296	clone_35_peak_1598
chr1	111573231	111573344	114	111573316	19	14.6088	7.48333	10.7479	clone_35_peak_1599
chr1	111575072	111575148	77	111575109	19	32.5622	16.7033	28.1045	clone_35_peak_1600
chr1	111575825	111575883	59	111575866	3	6.5389	3.80279	3.10988	clone_35_peak_1601
chr1	111740315	111740396	82	111740355	4	8.5238	4.75349	4.94776	clone_35_peak_1602
chr1	111764534	111764715	182	111764665	7	8.43208	5.94622	4.88649	clone_35_peak_1603
chr1	111765591	111765681	91	111765661	7	8.43208	5.94622	4.88649	clone_35_peak_1604
chr1	111766172	111766230	59	111766188	2	3.1223	2.55821	0.32845	clone_35_peak_1605
chr1	111876924	111877007	84	111876960	5	10.5877	5.70418	6.89354	clone_35_peak_1606
chr1	111942593	111942655	63	111942622	3	5.43746	3.64072	2.12481	clone_35_peak_1607
chr1	112024335	112024485	151	112024442	12	11.1401	7.07944	7.41732	clone_35_peak_1608
chr1	112050312	112050396	85	112050363	12	9.76756	6.23345	6.13034	clone_35_peak_1609
chr1	112050936	112051063	128	112050988	41	42.4743	15.715	37.7607	clone_35_peak_1610
chr1	112057979	112058066	88	112058014	7	9.56314	6.41689	5.93375	clone_35_peak_1611
chr1	112058876	112058996	121	112058968	12	7.56182	4.86416	4.06208	clone_35_peak_1612
chr1	112113485	112113543	59	112113505	3	6.46062	3.79407	3.0675	clone_35_peak_1613
chr1	112199199	112199257	59	112199224	3	6.5389	3.80279	3.10988	clone_35_peak_1614
chr1	112245228	112245286	59	112245257	3	6.5389	3.80279	3.10988	clone_35_peak_1615
chr1	112257201	112257259	59	112257235	3	6.5389	3.80279	3.10988	clone_35_peak_1616
chr1	112257643	112257713	71	112257677	6	10.7802	6.37126	7.07539	clone_35_peak_1617
chr1	112289995	112290095	101	112290038	17	17.5475	9.8023	13.5516	clone_35_peak_1618
chr1	112312330	112312398	69	112312357	5	10.5877	5.70418	6.89354	clone_35_peak_1619
chr1	112422459	112422517	59	112422488	2	3.96155	2.75529	1.00062	clone_35_peak_1620
chr1	112912463	112912533	71	112912486	18	13.5292	7.10916	9.70378	clone_35_peak_1621
chr1	112933575	112933647	73	112933625	26	9.75706	3.93923	6.1204	clone_35_peak_1622
chr1	112989797	112989855	59	112989826	2	3.82748	2.73054	0.88218	clone_35_peak_1623
chr1	113008936	113009002	67	113008945	7	5.54789	4.35658	2.21729	clone_35_peak_1624
chr1	113157248	113157306	59	113157267	3	5.61707	3.67372	2.28152	clone_35_peak_1625
chr1	113247323	113247381	59	113247324	2	3.31517	2.61318	0.4787	clone_35_peak_1626
chr1	113250077	113250137	61	113250109	5	6.13904	4.62945	2.77245	clone_35_peak_1627
chr1	113258056	113258132	77	113258114	10	3.1478	2.53152	0.34945	clone_35_peak_1628
chr1	113259016	113259172	157	113259066	90	104.855	25.934	98.9688	clone_35_peak_1629
chr1	113261451	113261564	114	113261481	11	9.94644	6.53487	6.29277	clone_35_peak_1630
chr1	113346912	113347021	110	113346963	25	45.011	21.7143	40.2325	clone_35_peak_1631
chr1	113351987	113352086	100	113352012	14	7.1406	4.27483	3.66221	clone_35_peak_1632
chr1	113418679	113418737	59	113418714	3	5.92866	3.72435	2.569	clone_35_peak_1633
chr1	113423539	113423772	234	113423746	8	6.58408	4.90115	3.13993	clone_35_peak_1634
chr1	113585166	113585224	59	113585195	2	4.65054	2.85209	1.41354	clone_35_peak_1635
chr1	113615360	113615478	119	113615390	38	43.2766	17.461	38.5362	clone_35_peak_1636
chr1	113615600	113615852	253	113615641	67	70.303	19.3792	64.984	clone_35_peak_1637
chr1	113616204	113616282	79	113616248	5	4.88088	4.01763	1.61799	clone_35_peak_1638
chr1	113683265	113683364	100	113683322	20	15.7093	7.85749	11.7912	clone_35_peak_1639
chr1	114184627	114184715	89	114184660	3	6.5389	3.80279	3.10988	clone_35_peak_1640
chr1	114220678	114220736	59	114220700	3	6.31117	3.7764	2.92765	clone_35_peak_1641
chr1	114220856	114220914	59	114220878	2	4.48022	2.8323	1.41354	clone_35_peak_1642
chr1	114355114	114355256	143	114355147	30	12.579	4.52282	8.80238	clone_35_peak_1643
chr1	114378451	114378537	87	114378495	9	19.432	9.50697	15.366	clone_35_peak_1644
chr1	114414338	114414454	117	114414428	5	7.15902	5.01099	3.6722	clone_35_peak_1645
chr1	114447771	114447888	118	114447804	17	3.08523	2.11101	0.29324	clone_35_peak_1646
chr1	114473299	114473357	59	114473303	2	3.31517	2.61318	0.4787	clone_35_peak_1647
chr1	114474037	114474095	59	114474062	3	4.8666	3.51445	1.60524	clone_35_peak_1648
chr1	114521527	114521602	76	114521553	20	12.3565	5.98476	8.5961	clone_35_peak_1649
chr1	114525418	114525476	59	114525446	9	7.66522	5.44572	4.14961	clone_35_peak_1650
chr1	114723653	114723711	59	114723679	2	4.65054	2.85209	1.41354	clone_35_peak_1651
chr1	114825583	114825648	66	114825620	43	28.8596	8.49172	24.5123	clone_35_peak_1652
chr1	114848476	114848534	59	114848505	2	3.82748	2.73054	0.88218	clone_35_peak_1653
chr1	114889215	114889358	144	114889297	46	49.6242	17.5858	44.7366	clone_35_peak_1654
chr1	115212788	115212846	59	115212811	19	7.68019	3.85987	4.16386	clone_35_peak_1655
chr1	115595231	115595345	115	115595304	14	13.621	8.16858	9.78298	clone_35_peak_1656
chr1	115655587	115655645	59	115655616	4	6.28097	4.3553	2.90147	clone_35_peak_1657
chr1	115681657	115681725	69	115681704	20	12.3565	5.98476	8.5961	clone_35_peak_1658
chr1	116013001	116013061	61	116013031	3	4.75016	3.48424	1.49479	clone_35_peak_1659
chr1	116138547	116138674	128	116138616	44	46.7354	16.8375	41.9121	clone_35_peak_1660
chr1	116150820	116150974	155	116150851	3	5.43746	3.64072	2.12481	clone_35_peak_1661
chr1	116260321	116260379	59	116260355	3	6.31117	3.7764	2.92765	clone_35_peak_1662
chr1	116350511	116350592	82	116350555	10	8.78716	5.99029	5.18945	clone_35_peak_1663
chr1	116563465	116563534	70	116563499	18	18.9049	10.3469	14.8667	clone_35_peak_1664
chr1	116681716	116681926	211	116681809	57	44.1179	11.1936	39.3618	clone_35_peak_1665
chr1	117027970	117028215	246	117028074	12	26.2662	12.3307	21.9932	clone_35_peak_1666
chr1	117041790	117041910	121	117041857	20	21.6851	11.436	17.5487	clone_35_peak_1667
chr1	117099399	117099463	65	117099414	6	8.7104	5.84616	5.12887	clone_35_peak_1668
chr1	117113067	117113143	77	117113089	5	6.13904	4.62945	2.77245	clone_35_peak_1669
chr1	117117334	117117495	162	117117403	46	63.4171	25.5949	58.2258	clone_35_peak_1670
chr1	117240531	117240589	59	117240578	3	6.5389	3.80279	3.10988	clone_35_peak_1671
chr1	117279985	117280118	134	117280074	13	28.9538	13.3098	24.6003	clone_35_peak_1672
chr1	117359368	117359426	59	117359406	5	7.15902	5.01099	3.6722	clone_35_peak_1673
chr1	117360347	117360407	61	117360364	4	8.23861	4.7205	4.69879	clone_35_peak_1674
chr1	117421956	117422014	59	117421984	2	3.31517	2.61318	0.4787	clone_35_peak_1675
chr1	117500440	117500498	59	117500469	2	3.82748	2.73054	0.88218	clone_35_peak_1676
chr1	117602701	117602863	163	117602759	29	18.0943	6.90415	14.086	clone_35_peak_1677
chr1	117610323	117610414	92	117610369	3	6.5389	3.80279	3.10988	clone_35_peak_1678
chr1	117610544	117610634	91	117610589	5	10.5877	5.70418	6.89354	clone_35_peak_1679
chr1	117664578	117664637	60	117664585	10	5.80587	4.11583	2.45067	clone_35_peak_1680
chr1	117827385	117827443	59	117827408	6	4.56176	3.81201	1.41354	clone_35_peak_1681
chr1	118055482	118055540	59	118055511	3	6.5389	3.80279	3.10988	clone_35_peak_1682
chr1	118148508	118148691	184	118148639	8	7.83898	5.6529	4.31901	clone_35_peak_1683
chr1	118187463	118187521	59	118187479	7	5.54789	4.35658	2.21729	clone_35_peak_1684
chr1	118296877	118296935	59	118296880	3	4.75016	3.48424	1.49479	clone_35_peak_1685
chr1	118301555	118301666	112	118301612	13	18.4612	10.802	14.4461	clone_35_peak_1686
chr1	118353279	118353360	82	118353325	5	10.5877	5.70418	6.89354	clone_35_peak_1687
chr1	118438224	118438364	141	118438310	11	20.7889	10.9222	16.6829	clone_35_peak_1688
chr1	118471738	118471796	59	118471793	6	4.56176	3.81201	1.41354	clone_35_peak_1689
chr1	119818189	119818277	89	119818228	19	32.5622	16.7033	28.1045	clone_35_peak_1690
chr1	119829410	119829468	59	119829436	2	4.65054	2.85209	1.41354	clone_35_peak_1691
chr1	119915297	119915355	59	119915322	3	6.5389	3.80279	3.10988	clone_35_peak_1692
chr1	120125550	120125674	125	120125635	5	10.245	5.6646	6.58608	clone_35_peak_1693
chr1	120154348	120154434	87	120154391	3	5.61707	3.67372	2.28152	clone_35_peak_1694
chr1	120156528	120156613	86	120156560	43	45.3052	16.4633	40.5198	clone_35_peak_1695
chr1	120205964	120206022	59	120205991	3	6.5389	3.80279	3.10988	clone_35_peak_1696
chr1	120217537	120217658	122	120217594	8	17.1466	8.55628	13.1694	clone_35_peak_1697
chr1	120218100	120218158	59	120218101	2	4.65054	2.85209	1.41354	clone_35_peak_1698
chr1	120218323	120218456	134	120218365	20	46.7184	19.9646	41.8986	clone_35_peak_1699
chr1	120218741	120218799	59	120218763	3	6.5389	3.80279	3.10988	clone_35_peak_1700
chr1	120268246	120268304	59	120268262	2	3.31517	2.61318	0.4787	clone_35_peak_1701
chr1	120286835	120286925	91	120286880	6	11.8533	6.54769	8.10725	clone_35_peak_1702
chr1	120330503	120330561	59	120330534	3	6.5389	3.80279	3.10988	clone_35_peak_1703
chr1	120351699	120351802	104	120351760	10	8.78716	5.99029	5.18945	clone_35_peak_1704
chr1	120404213	120404271	59	120404262	3	6.5389	3.80279	3.10988	clone_35_peak_1705
chr1	120413682	120413760	79	120413708	27	23.9298	10.4767	19.7275	clone_35_peak_1706
chr1	120453411	120453469	59	120453422	3	5.43746	3.64072	2.12481	clone_35_peak_1707
chr1	120482282	120482340	59	120482311	2	4.65054	2.85209	1.41354	clone_35_peak_1708
chr1	120491389	120491467	79	120491425	36	25.1479	8.51511	20.902	clone_35_peak_1709
chr1	120509187	120509245	59	120509210	2	4.65054	2.85209	1.41354	clone_35_peak_1710
chr1	120510791	120510849	59	120510804	5	3.63203	3.26743	0.75414	clone_35_peak_1711
chr1	120552472	120552530	59	120552485	2	4.65054	2.85209	1.41354	clone_35_peak_1712
chr1	120593676	120593734	59	120593690	2	3.76551	2.71833	0.87588	clone_35_peak_1713
chr1	120601545	120601604	60	120601578	9	7.66522	5.44572	4.14961	clone_35_peak_1714
chr1	120604225	120604308	84	120604267	3	5.71465	3.69044	2.36908	clone_35_peak_1715
chr1	120636334	120636392	59	120636361	3	6.5389	3.80279	3.10988	clone_35_peak_1716
chr1	120685522	120685653	132	120685599	13	4.94377	3.22193	1.67592	clone_35_peak_1717
chr1	120688517	120688650	134	120688555	31	38.2566	17.4263	33.6525	clone_35_peak_1718
chr1	120691227	120691285	59	120691256	2	3.82748	2.73054	0.88218	clone_35_peak_1719
chr1	120866158	120866216	59	120866209	4	8.5238	4.75349	4.94776	clone_35_peak_1720
chr1	120874563	120874626	64	120874593	13	8.48836	5.23833	4.93676	clone_35_peak_1721
chr1	120925558	120925655	98	120925616	10	5.80587	4.11583	2.45067	clone_35_peak_1722
chr1	120925940	120926060	121	120925994	17	12.4718	6.735	8.69692	clone_35_peak_1723
chr1	120928560	120928618	59	120928566	2	3.23428	2.59091	0.43229	clone_35_peak_1724
chr1	121089540	121089598	59	121089542	2	3.82748	2.73054	0.88218	clone_35_peak_1725
chr1	121170296	121170354	59	121170336	3	6.5389	3.80279	3.10988	clone_35_peak_1726
chr1	142635438	142635526	89	142635494	3	4.75016	3.48424	1.49479	clone_35_peak_1727
chr1	142687031	142687089	59	142687040	2	3.08719	2.54749	0.29435	clone_35_peak_1728
chr1	142836953	142837019	67	142836980	3	5.92866	3.72435	2.569	clone_35_peak_1729
chr1	142949695	142949753	59	142949724	2	3.89271	2.74286	0.94098	clone_35_peak_1730
chr1	143436916	143437033	118	143436929	2	4.65054	2.85209	1.41354	clone_35_peak_1731
chr1	143656279	143656338	60	143656288	7	5.54789	4.35658	2.21729	clone_35_peak_1732
chr1	143943007	143943065	59	143943036	2	4.19429	2.79326	1.21004	clone_35_peak_1733
chr1	144037017	144037153	137	144037098	6	10.7802	6.37126	7.07539	clone_35_peak_1734
chr1	144068374	144068432	59	144068415	3	5.43746	3.64072	2.12481	clone_35_peak_1735
chr1	144146894	144146959	66	144146921	3	6.5389	3.80279	3.10988	clone_35_peak_1736
chr1	144521228	144521286	59	144521232	2	3.82748	2.73054	0.88218	clone_35_peak_1737
chr1	144535406	144535464	59	144535430	3	5.43746	3.64072	2.12481	clone_35_peak_1738
chr1	144572766	144572864	99	144572815	6	10.7802	6.37126	7.07539	clone_35_peak_1739
chr1	144593630	144593703	74	144593650	6	6.67787	5.01887	3.2205	clone_35_peak_1740
chr1	144811839	144811905	67	144811880	4	7.14362	4.5509	3.66221	clone_35_peak_1741
chr1	144918102	144918213	112	144918181	33	22.0491	7.8247	17.8989	clone_35_peak_1742
chr1	144948750	144948818	69	144948818	7	3.45755	2.99333	0.60678	clone_35_peak_1743
chr1	144976281	144976339	59	144976297	3	6.5389	3.80279	3.10988	clone_35_peak_1744
chr1	144994526	144994584	59	144994545	2	3.44766	2.64732	0.60091	clone_35_peak_1745
chr1	145045086	145045144	59	145045131	3	4.8666	3.51445	1.60524	clone_35_peak_1746
chr1	145059109	145059192	84	145059141	16	11.4376	6.36083	7.69734	clone_35_peak_1747
chr1	145075555	145075613	59	145075603	4	6.28097	4.3553	2.90147	clone_35_peak_1748
chr1	145129328	145129419	92	145129415	8	4.19762	3.3675	1.21004	clone_35_peak_1749
chr1	145129835	145129916	82	145129882	28	20.4133	8.26467	16.3184	clone_35_peak_1750
chr1	145138976	145139056	81	145139020	13	12.3657	7.62401	8.5961	clone_35_peak_1751
chr1	145139759	145139817	59	145139773	2	3.31517	2.61318	0.4787	clone_35_peak_1752
chr1	145139889	145139947	59	145139915	3	5.12756	3.57647	1.8493	clone_35_peak_1753
chr1	145289514	145289572	59	145289561	3	4.99193	3.54519	1.71696	clone_35_peak_1754
chr1	145299814	145299884	71	145299838	12	11.1401	7.07944	7.41732	clone_35_peak_1755
chr1	145402152	145402238	87	145402192	6	10.7802	6.37126	7.07539	clone_35_peak_1756
chr1	145421822	145421894	73	145421837	4	7.14362	4.5509	3.66221	clone_35_peak_1757
chr1	145427546	145427679	134	145427578	30	12.579	4.52282	8.80238	clone_35_peak_1758
chr1	145429400	145429458	59	145429429	2	3.65018	2.69424	0.76905	clone_35_peak_1759
chr1	145455469	145455597	129	145455488	18	10.5267	5.41478	6.85105	clone_35_peak_1760
chr1	145455955	145456013	59	145455969	4	4.23982	3.58491	1.25002	clone_35_peak_1761
chr1	145457289	145457445	157	145457401	44	29.8925	8.68471	25.5081	clone_35_peak_1762
chr1	145470391	145470482	92	145470412	6	4.56176	3.81201	1.41354	clone_35_peak_1763
chr1	145542789	145542847	59	145542818	2	3.82748	2.73054	0.88218	clone_35_peak_1764
chr1	145543043	145543108	66	145543061	7	5.54789	4.35658	2.21729	clone_35_peak_1765
chr1	145589650	145589708	59	145589674	3	4.75016	3.48424	1.49479	clone_35_peak_1766
chr1	145948681	145948739	59	145948706	2	4.65054	2.85209	1.41354	clone_35_peak_1767
chr1	146244577	146244635	59	146244605	3	6.5389	3.80279	3.10988	clone_35_peak_1768
chr1	146644160	146644307	148	146644273	55	46.9107	12.8877	42.081	clone_35_peak_1769
chr1	146714109	146714388	280	146714314	33	25.945	9.68961	21.6851	clone_35_peak_1770
chr1	146714693	146714813	121	146714776	51	42.0611	11.9672	37.3546	clone_35_peak_1771
chr1	146745462	146745611	150	146745564	4	8.5238	4.75349	4.94776	clone_35_peak_1772
chr1	146966927	146967059	133	146966975	36	62.8233	28.5482	57.6475	clone_35_peak_1773
chr1	147097547	147097621	75	147097573	5	9.66902	5.58653	6.03278	clone_35_peak_1774
chr1	147099454	147099518	65	147099467	7	12.6896	7.28144	8.90316	clone_35_peak_1775
chr1	147112684	147112828	145	147112711	4	8.42577	4.74259	4.88167	clone_35_peak_1776
chr1	147113941	147113999	59	147113980	3	4.75016	3.48424	1.49479	clone_35_peak_1777
chr1	147141706	147141776	71	147141725	6	9.56626	6.09742	5.93375	clone_35_peak_1778
chr1	147172163	147172336	174	147172221	21	34.5251	17.6465	30.0108	clone_35_peak_1779
chr1	147172421	147172526	106	147172512	9	7.66522	5.44572	4.14961	clone_35_peak_1780
chr1	147265846	147265904	59	147265875	2	4.65054	2.85209	1.41354	clone_35_peak_1781
chr1	147362471	147362682	212	147362521	20	21.6851	11.436	17.5487	clone_35_peak_1782
chr1	147364463	147364521	59	147364480	3	6.5389	3.80279	3.10988	clone_35_peak_1783
chr1	147364981	147365046	66	147365024	11	6.66685	4.49	3.2113	clone_35_peak_1784
chr1	147511325	147511405	81	147511375	5	8.92856	5.46108	5.31969	clone_35_peak_1785
chr1	147553585	147553715	131	147553677	114	197.754	62.6258	190.808	clone_35_peak_1786
chr1	147558621	147558679	59	147558645	4	7.14362	4.5509	3.66221	clone_35_peak_1787
chr1	147804749	147804807	59	147804778	2	3.59633	2.68235	0.73273	clone_35_peak_1788
chr1	147817894	147817976	83	147817940	25	28.9737	14.1589	24.6076	clone_35_peak_1789
chr1	147843752	147843874	123	147843788	6	12.7183	6.65488	8.91623	clone_35_peak_1790
chr1	147874489	147874547	59	147874546	5	3.63203	3.26743	0.75414	clone_35_peak_1791
chr1	147953397	147953455	59	147953426	2	4.65054	2.85209	1.41354	clone_35_peak_1792
chr1	148176562	148176620	59	148176579	5	5.75562	4.45966	2.40728	clone_35_peak_1793
chr1	148527315	148527425	111	148527343	5	8.2559	5.31779	4.71581	clone_35_peak_1794
chr1	148532086	148532152	67	148532113	29	26.4242	11.225	22.1445	clone_35_peak_1795
chr1	148822689	148822747	59	148822718	2	3.31517	2.61318	0.4787	clone_35_peak_1796
chr1	149192839	149192897	59	149192868	2	4.65054	2.85209	1.41354	clone_35_peak_1797
chr1	149204411	149204472	62	149204431	12	20.6396	11.3238	16.5399	clone_35_peak_1798
chr1	149223553	149223660	108	149223625	10	7.84245	5.40227	4.32233	clone_35_peak_1799
chr1	149281163	149281221	59	149281192	2	3.31517	2.61318	0.4787	clone_35_peak_1800
chr1	149297811	149297872	62	149297860	10	5.80587	4.11583	2.45067	clone_35_peak_1801
chr1	149325284	149325342	59	149325293	3	5.43746	3.64072	2.12481	clone_35_peak_1802
chr1	149379278	149379375	98	149379318	14	7.1406	4.27483	3.66221	clone_35_peak_1803
chr1	149431164	149431283	120	149431261	10	14.3852	8.82323	10.5315	clone_35_peak_1804
chr1	149658595	149658655	61	149658640	4	8.5238	4.75349	4.94776	clone_35_peak_1805
chr1	149725368	149725426	59	149725397	2	4.48022	2.8323	1.41354	clone_35_peak_1806
chr1	149764149	149764287	139	149764198	18	6.99527	3.66688	3.53382	clone_35_peak_1807
chr1	149804450	149804559	110	149804505	7	6.93753	5.18551	3.47744	clone_35_peak_1808
chr1	149832393	149832451	59	149832417	10	5.80587	4.11583	2.45067	clone_35_peak_1809
chr1	149860055	149860173	119	149860138	12	7.56182	4.86416	4.06208	clone_35_peak_1810
chr1	149934099	149934177	79	149934131	27	19.349	7.97968	15.2936	clone_35_peak_1811
chr1	150039567	150039751	185	150039698	12	7.56182	4.86416	4.06208	clone_35_peak_1812
chr1	150124175	150124233	59	150124193	2	3.31517	2.61318	0.4787	clone_35_peak_1813
chr1	150138355	150138418	64	150138386	21	16.8298	8.23166	12.8693	clone_35_peak_1814
chr1	150159705	150159763	59	150159731	3	6.5389	3.80279	3.10988	clone_35_peak_1815
chr1	150194023	150194084	62	150194057	4	8.5238	4.75349	4.94776	clone_35_peak_1816
chr1	150227876	150227996	121	150227953	7	14.9069	7.60558	11.0119	clone_35_peak_1817
chr1	150228273	150228542	270	150228475	8	14.6501	8.19162	10.7828	clone_35_peak_1818
chr1	150294007	150294065	59	150294058	4	4.51209	3.71639	1.41354	clone_35_peak_1819
chr1	150459698	150459880	183	150459802	54	33.3878	8.02436	28.9086	clone_35_peak_1820
chr1	150470784	150470842	59	150470790	2	4.65054	2.85209	1.41354	clone_35_peak_1821
chr1	150505150	150505245	96	150505198	26	22.705	10.1025	18.5395	clone_35_peak_1822
chr1	150532527	150532663	137	150532583	34	43.0845	19.06	38.3509	clone_35_peak_1823
chr1	150533489	150533661	173	150533563	22	27.1147	14.012	22.8125	clone_35_peak_1824
chr1	150594157	150594225	69	150594172	6	12.7183	6.65488	8.91623	clone_35_peak_1825
chr1	150895062	150895167	106	150895117	8	6.58408	4.90115	3.13993	clone_35_peak_1826
chr1	150921299	150921357	59	150921304	2	4.37753	2.81917	1.36002	clone_35_peak_1827
chr1	150952076	150952209	134	150952132	48	44.2766	13.9644	39.5154	clone_35_peak_1828
chr1	150979348	150979410	63	150979383	20	12.3565	5.98476	8.5961	clone_35_peak_1829
chr1	150980755	150980931	177	150980883	26	22.705	10.1025	18.5395	clone_35_peak_1830
chr1	150986188	150986366	179	150986220	7	13.9174	7.48308	10.0735	clone_35_peak_1831
chr1	150997183	150997274	92	150997229	12	26.5224	12.3591	22.2348	clone_35_peak_1832
chr1	151032128	151032269	142	151032168	9	12.7352	8.02111	8.93067	clone_35_peak_1833
chr1	151032845	151032917	73	151032894	8	6.58408	4.90115	3.13993	clone_35_peak_1834
chr1	151042924	151043022	99	151042965	10	8.78716	5.99029	5.18945	clone_35_peak_1835
chr1	151043568	151043735	168	151043681	24	20.3034	9.35416	16.2122	clone_35_peak_1836
chr1	151128628	151128708	81	151128656	37	71.5815	31.7363	66.2404	clone_35_peak_1837
chr1	151129033	151129139	107	151129086	16	16.2135	9.25773	12.2777	clone_35_peak_1838
chr1	151138371	151138482	112	151138426	16	3.88054	2.48026	0.93469	clone_35_peak_1839
chr1	151148593	151148651	59	151148624	3	5.43746	3.64072	2.12481	clone_35_peak_1840
chr1	151168922	151168995	74	151168958	8	12.7178	7.73975	8.91623	clone_35_peak_1841
chr1	151205349	151205407	59	151205378	2	4.65054	2.85209	1.41354	clone_35_peak_1842
chr1	151224299	151224420	122	151224371	65	98.2176	35.9418	92.4246	clone_35_peak_1843
chr1	151253743	151253854	112	151253784	18	5.83123	3.15729	2.47388	clone_35_peak_1844
chr1	151273314	151273569	256	151273516	25	21.4961	9.72833	17.3716	clone_35_peak_1845
chr1	151313425	151313558	134	151313518	21	23.1059	11.9806	18.9206	clone_35_peak_1846
chr1	151319735	151319856	122	151319851	8	4.19762	3.3675	1.21004	clone_35_peak_1847
chr1	151371921	151371980	60	151371959	11	9.94644	6.53487	6.29277	clone_35_peak_1848
chr1	151390617	151390680	64	151390665	7	9.56314	6.41689	5.93375	clone_35_peak_1849
chr1	151416469	151416586	118	151416513	9	7.66522	5.44572	4.14961	clone_35_peak_1850
chr1	151430473	151430582	110	151430528	3	6.17384	3.75889	2.80441	clone_35_peak_1851
chr1	151507304	151507413	110	151507334	10	8.78716	5.99029	5.18945	clone_35_peak_1852
chr1	151566768	151566863	96	151566816	2	3.82748	2.73054	0.88218	clone_35_peak_1853
chr1	151665716	151665774	59	151665753	3	6.5389	3.80279	3.10988	clone_35_peak_1854
chr1	151707624	151707750	127	151707712	14	9.44438	5.6125	5.82121	clone_35_peak_1855
chr1	151803397	151803519	123	151803434	3	4.75016	3.48424	1.49479	clone_35_peak_1856
chr1	151809058	151809184	127	151809111	24	16.2492	7.12472	12.3105	clone_35_peak_1857
chr1	151809351	151809427	77	151809390	6	4.56176	3.81201	1.41354	clone_35_peak_1858
chr1	151906627	151906694	68	151906672	16	16.2135	9.25773	12.2777	clone_35_peak_1859
chr1	151940512	151940692	181	151940645	14	27.243	13.6527	22.9353	clone_35_peak_1860
chr1	151956855	151957026	172	151956896	6	4.56176	3.81201	1.41354	clone_35_peak_1861
chr1	151969440	151969507	68	151969466	4	6.58459	4.43149	3.14014	clone_35_peak_1862
chr1	151974362	151974464	103	151974375	12	11.1401	7.07944	7.41732	clone_35_peak_1863
chr1	151986277	151986376	100	151986306	8	17.1466	8.55628	13.1694	clone_35_peak_1864
chr1	152007160	152007262	103	152007218	11	6.66685	4.49	3.2113	clone_35_peak_1865
chr1	152020473	152020679	207	152020541	10	8.78716	5.99029	5.18945	clone_35_peak_1866
chr1	152020785	152020854	70	152020812	9	7.66522	5.44572	4.14961	clone_35_peak_1867
chr1	152025179	152025293	115	152025213	37	20.2186	6.31458	16.1424	clone_35_peak_1868
chr1	152155068	152155149	82	152155111	10	12.8171	8.17605	9.01155	clone_35_peak_1869
chr1	152157577	152157635	59	152157595	2	3.23428	2.59091	0.43229	clone_35_peak_1870
chr1	152158206	152158288	83	152158242	45	30.9348	8.87771	26.5173	clone_35_peak_1871
chr1	152161232	152161349	118	152161241	5	3.63203	3.26743	0.75414	clone_35_peak_1872
chr1	152162380	152162523	144	152162491	17	12.4718	6.735	8.69692	clone_35_peak_1873
chr1	152319768	152319826	59	152319791	7	12.6896	7.28144	8.90316	clone_35_peak_1874
chr1	152413448	152413573	126	152413541	40	20.536	5.9818	16.4406	clone_35_peak_1875
chr1	152420729	152420799	71	152420754	7	5.54789	4.35658	2.21729	clone_35_peak_1876
chr1	152430977	152431137	161	152431052	28	25.1697	10.8508	20.9185	clone_35_peak_1877
chr1	152432248	152432494	247	152432302	22	11.7388	5.29318	7.99458	clone_35_peak_1878
chr1	152432916	152432984	69	152432936	28	33.5489	15.7926	29.061	clone_35_peak_1879
chr1	152434147	152434280	134	152434246	15	14.9041	8.71315	11.0119	clone_35_peak_1880
chr1	152626667	152626738	72	152626690	10	5.80587	4.11583	2.45067	clone_35_peak_1881
chr1	152758747	152758805	59	152758756	2	4.65054	2.85209	1.41354	clone_35_peak_1882
chr1	152842407	152842516	110	152842463	36	25.1479	8.51511	20.902	clone_35_peak_1883
chr1	152898669	152898802	134	152898773	4	8.5238	4.75349	4.94776	clone_35_peak_1884
chr1	152974792	152974850	59	152974807	3	6.5389	3.80279	3.10988	clone_35_peak_1885
chr1	153195675	153195799	125	153195720	14	13.621	8.16858	9.78298	clone_35_peak_1886
chr1	153250505	153250579	75	153250529	5	10.5877	5.70418	6.89354	clone_35_peak_1887
chr1	153251950	153252060	111	153252005	3	6.5389	3.80279	3.10988	clone_35_peak_1888
chr1	153265121	153265200	80	153265175	3	4.26745	3.34066	1.26883	clone_35_peak_1889
chr1	153325058	153325143	86	153325102	67	62.1648	15.6494	57.0007	clone_35_peak_1890
chr1	153326222	153326280	59	153326242	3	5.19979	3.59232	1.91867	clone_35_peak_1891
chr1	153377314	153377434	121	153377345	4	8.5238	4.75349	4.94776	clone_35_peak_1892
chr1	153463470	153463528	59	153463489	3	5.43746	3.64072	2.12481	clone_35_peak_1893
chr1	153467529	153467646	118	153467564	56	38.8183	9.47186	34.1947	clone_35_peak_1894
chr1	153467794	153467929	136	153467885	8	6.58408	4.90115	3.13993	clone_35_peak_1895
chr1	153482358	153482475	118	153482411	31	38.2566	17.4263	33.6525	clone_35_peak_1896
chr1	153483350	153483408	59	153483389	3	4.75016	3.48424	1.49479	clone_35_peak_1897
chr1	153483512	153483609	98	153483555	20	37.1926	18.2923	32.6065	clone_35_peak_1898
chr1	153491198	153491256	59	153491232	4	7.75941	4.65544	4.24027	clone_35_peak_1899
chr1	153505674	153505732	59	153505703	2	3.82748	2.73054	0.88218	clone_35_peak_1900
chr1	153518282	153518392	111	153518321	6	6.03676	4.68723	2.67528	clone_35_peak_1901
chr1	153540547	153540708	162	153540705	8	6.58408	4.90115	3.13993	clone_35_peak_1902
chr1	153540907	153540965	59	153540929	3	3.59708	3.0863	0.73273	clone_35_peak_1903
chr1	153541096	153541402	307	153541224	11	9.94644	6.53487	6.29277	clone_35_peak_1904
chr1	153545072	153545264	193	153545175	21	23.1059	11.9806	18.9206	clone_35_peak_1905
chr1	153571472	153571554	83	153571514	10	3.1478	2.53152	0.34945	clone_35_peak_1906
chr1	153643551	153643609	59	153643565	7	5.54789	4.35658	2.21729	clone_35_peak_1907
chr1	153650312	153650412	101	153650318	9	4.98169	3.74166	1.70746	clone_35_peak_1908
chr1	153666181	153666239	59	153666216	3	5.43746	3.64072	2.12481	clone_35_peak_1909
chr1	153722037	153722182	146	153722080	41	30.5396	9.6658	26.1371	clone_35_peak_1910
chr1	153743865	153744001	137	153743898	14	9.44438	5.6125	5.82121	clone_35_peak_1911
chr1	153746631	153746763	133	153746742	4	4.51209	3.71639	1.41354	clone_35_peak_1912
chr1	153769823	153769905	83	153769877	15	14.9041	8.71315	11.0119	clone_35_peak_1913
chr1	153793947	153794006	60	153793967	5	10.5877	5.70418	6.89354	clone_35_peak_1914
chr1	153919141	153919261	121	153919254	9	7.66522	5.44572	4.14961	clone_35_peak_1915
chr1	153939666	153939763	98	153939705	4	4.82911	3.85787	1.56872	clone_35_peak_1916
chr1	153940232	153940406	175	153940331	39	28.3506	9.20553	24.0148	clone_35_peak_1917
chr1	153959309	153959506	198	153959450	20	10.0772	4.8329	6.42059	clone_35_peak_1918
chr1	154158705	154158836	132	154158738	11	18.6956	10.4527	14.6748	clone_35_peak_1919
chr1	154171640	154171707	68	154171678	6	12.5808	6.63963	8.8028	clone_35_peak_1920
chr1	154244794	154244976	183	154244846	19	11.4311	5.69977	7.69623	clone_35_peak_1921
chr1	154249426	154249484	59	154249464	3	4.99193	3.54519	1.71696	clone_35_peak_1922
chr1	154297197	154297255	59	154297225	7	7.98711	5.73586	4.45477	clone_35_peak_1923
chr1	154297358	154297495	138	154297442	10	11.6556	7.61732	7.91305	clone_35_peak_1924
chr1	154298751	154298884	134	154298849	10	5.80587	4.11583	2.45067	clone_35_peak_1925
chr1	154307642	154307767	126	154307718	56	64.588	21.3275	59.3811	clone_35_peak_1926
chr1	154452257	154452322	66	154452284	4	6.28097	4.3553	2.90147	clone_35_peak_1927
chr1	154452397	154452546	150	154452495	14	24.6217	13.0659	20.3929	clone_35_peak_1928
chr1	154465882	154465940	59	154465922	6	10.7802	6.37126	7.07539	clone_35_peak_1929
chr1	154470066	154470124	59	154470106	3	4.26745	3.34066	1.26883	clone_35_peak_1930
chr1	154518998	154519268	271	154519086	9	7.66522	5.44572	4.14961	clone_35_peak_1931
chr1	154532103	154532254	152	154532138	49	45.5765	14.2494	40.7865	clone_35_peak_1932
chr1	154581245	154581303	59	154581265	3	5.43746	3.64072	2.12481	clone_35_peak_1933
chr1	154584344	154584402	59	154584356	3	5.71465	3.69044	2.36908	clone_35_peak_1934
chr1	154642251	154642370	120	154642318	36	46.3648	20.1492	41.5557	clone_35_peak_1935
chr1	154693505	154693563	59	154693535	3	5.43746	3.64072	2.12481	clone_35_peak_1936
chr1	154721703	154721769	67	154721730	4	6.84548	4.4904	3.38629	clone_35_peak_1937
chr1	154836243	154836394	152	154836282	11	6.66685	4.49	3.2113	clone_35_peak_1938
chr1	154851074	154851212	139	154851132	16	34.8557	15.9753	30.3368	clone_35_peak_1939
chr1	154864514	154864572	59	154864543	2	4.59198	2.84555	1.41354	clone_35_peak_1940
chr1	154909113	154909247	135	154909217	11	6.66685	4.49	3.2113	clone_35_peak_1941
chr1	154910127	154910185	59	154910151	5	4.07677	3.54864	1.10848	clone_35_peak_1942
chr1	154916403	154916532	130	154916424	9	13.6849	8.35165	9.8433	clone_35_peak_1943
chr1	154934199	154934276	78	154934226	5	5.75562	4.45966	2.40728	clone_35_peak_1944
chr1	154934685	154934743	59	154934714	2	3.31517	2.61318	0.4787	clone_35_peak_1945
chr1	154934900	154934958	59	154934925	3	5.2753	3.60831	1.98702	clone_35_peak_1946
chr1	154971721	154971928	208	154971757	20	21.6851	11.436	17.5487	clone_35_peak_1947
chr1	154974622	154974775	154	154974692	24	16.2492	7.12472	12.3105	clone_35_peak_1948
chr1	154988772	154988830	59	154988777	4	4.82911	3.85787	1.56872	clone_35_peak_1949
chr1	154990048	154990380	333	154990152	46	41.7032	13.3945	37.002	clone_35_peak_1950
chr1	155014010	155014269	260	155014197	21	10.8985	5.06304	7.19165	clone_35_peak_1951
chr1	155017468	155017597	130	155017540	24	20.3034	9.35416	16.2122	clone_35_peak_1952
chr1	155025771	155025855	85	155025816	3	4.92808	3.52975	1.6615	clone_35_peak_1953
chr1	155034101	155034329	229	155034241	87	69.2445	12.839	63.9405	clone_35_peak_1954
chr1	155034835	155034906	72	155034871	12	12.1609	7.68873	8.40822	clone_35_peak_1955
chr1	155034994	155035148	155	155035096	17	9.64419	5.1298	6.00885	clone_35_peak_1956
chr1	155035273	155035349	77	155035312	42	43.8848	16.0892	39.1346	clone_35_peak_1957
chr1	155036110	155036209	100	155036148	14	4.48387	2.8949	1.41354	clone_35_peak_1958
chr1	155043515	155043762	248	155043603	59	51.8831	13.8083	46.9474	clone_35_peak_1959
chr1	155046441	155046627	187	155046509	10	8.78716	5.99029	5.18945	clone_35_peak_1960
chr1	155057301	155057610	310	155057352	114	129.597	26.4659	123.366	clone_35_peak_1961
chr1	155057874	155058010	137	155057918	38	43.2766	17.461	38.5362	clone_35_peak_1962
chr1	155064053	155064158	106	155064082	20	12.3565	5.98476	8.5961	clone_35_peak_1963
chr1	155139431	155139540	110	155139463	21	6.58343	3.20975	3.13993	clone_35_peak_1964
chr1	155139929	155139987	59	155139968	9	7.0054	5.03312	3.54244	clone_35_peak_1965
chr1	155140154	155140343	190	155140230	15	13.4964	7.85785	9.67685	clone_35_peak_1966
chr1	155140415	155140562	148	155140517	76	96.6775	28.8108	90.9084	clone_35_peak_1967
chr1	155145771	155145914	144	155145863	56	35.3587	8.31616	30.8233	clone_35_peak_1968
chr1	155146742	155146803	62	155146773	6	7.06516	5.20294	3.59953	clone_35_peak_1969
chr1	155148496	155148599	104	155148546	7	9.43067	6.3665	5.81262	clone_35_peak_1970
chr1	155149231	155149307	77	155149269	10	14.1128	8.71969	10.2675	clone_35_peak_1971
chr1	155157521	155157638	118	155157585	5	5.13722	4.1549	1.85754	clone_35_peak_1972
chr1	155158073	155158174	102	155158119	29	21.4922	8.54966	17.3716	clone_35_peak_1973
chr1	155163360	155163530	171	155163438	19	35.0406	17.4212	30.5152	clone_35_peak_1974
chr1	155176772	155176922	151	155176803	12	7.56182	4.86416	4.06208	clone_35_peak_1975
chr1	155194696	155194754	59	155194712	4	4.63277	3.77172	1.41354	clone_35_peak_1976
chr1	155196449	155196631	183	155196581	124	115.864	18.2372	109.806	clone_35_peak_1977
chr1	155197165	155197324	160	155197219	28	20.4133	8.26467	16.3184	clone_35_peak_1978
[truncated: 31,081 more rows]

## Sheet: SEM clone_42_peaks
# This file is generated by MACS version 2.1.1.20160309
# Command line: callpeak -t JWH110-CutRun-42-minus-IAA-CTCF.bam -c JWH111-CutRun-42-plus48-IAA-CTCF.bam --keep-dup all -g hs -f BAM --outdir ./clone_42 -n clone_42 -B -p 1e-3
# ARGUMENTS LIST:
# name = clone_42
# format = BAM
# ChIP-seq file = ['JWH110-CutRun-42-minus-IAA-CTCF.bam']
# control file = ['JWH111-CutRun-42-plus48-IAA-CTCF.bam']
# effective genome size = 2.70e+09
# band width = 300
# model fold = [5, 50]
# pvalue cutoff = 1.00e-03
# qvalue will not be calculated and reported as -1 in the final output.
# Larger dataset will be scaled towards smaller dataset.
# Range for calculating regional lambda is: 1000 bps and 10000 bps
# Broad region calling is off
# Paired-End mode is off
# tag size is determined as 107 bps
# total tags in treatment: 3454346
# total tags in control: 3227984
# d = 57
# alternative fragment length(s) may be 57,539 bps
chr	start	end	length	abs_summit	pileup	#NAME?	fold_enrichment	#NAME?	name
chr1	11204	11387	184	11296	43.92	16.2502	4.49201	12.1178	clone_42_peak_1
chr1	29329	29422	94	29368	11.21	5.86499	4.07121	2.39773	clone_42_peak_2
chr1	237722	237778	57	237760	10.28	14.7546	9.18499	10.6976	clone_42_peak_3
chr1	369470	369638	169	369526	6.54	11.8942	7.06017	7.99102	clone_42_peak_4
chr1	416629	416690	62	416635	6.54	11.8942	7.06017	7.99102	clone_42_peak_5
chr1	461911	461991	81	461963	13.08	11.3449	7.04129	7.47017	clone_42_peak_6
chr1	521510	521614	105	521562	26.17	28.4555	13.5826	23.8399	clone_42_peak_7
chr1	540936	540992	57	540985	10.28	5.08049	3.75972	1.67294	clone_42_peak_8
chr1	544694	544768	75	544750	6.54	8.07001	6.05678	4.39992	clone_42_peak_9
chr1	546083	546169	87	546137	4.67	4.90775	4.41428	1.53235	clone_42_peak_10
chr1	620052	620171	120	620081	5.61	9.88203	6.18532	6.09632	clone_42_peak_11
chr1	713989	714323	335	714215	37.38	17.6823	5.48269	13.4923	clone_42_peak_12
chr1	805200	805329	130	805295	10.28	3.53412	2.81979	0.36049	clone_42_peak_13
chr1	840117	840193	77	840144	14.02	12.5229	7.50853	8.57413	clone_42_peak_14
chr1	840686	840859	174	840813	8.41	13.3884	8.27783	9.40308	clone_42_peak_15
chr1	856482	856626	145	856609	25.23	19.6141	8.74357	15.3431	clone_42_peak_16
chr1	911554	911646	93	911601	65.41	73.7233	22.1376	67.9143	clone_42_peak_17
chr1	919725	919781	57	919725	2.8	3.64446	3.41419	0.43502	clone_42_peak_18
chr1	968484	968604	121	968489	10.28	5.08049	3.75972	1.67294	clone_42_peak_19
chr1	999345	999401	57	999367	12.15	14.4114	9.0303	10.3657	clone_42_peak_20
chr1	1057572	1057680	109	1057655	13.08	11.3449	7.04129	7.47017	clone_42_peak_21
chr1	1167505	1167613	109	1167517	6.54	4.07966	3.77065	0.81263	clone_42_peak_22
chr1	1185664	1185799	136	1185699	33.64	38.8919	17.3205	33.9354	clone_42_peak_23
chr1	1243411	1243472	62	1243419	14.95	6.17367	3.98788	2.64928	clone_42_peak_24
chr1	1243790	1243846	57	1243841	21.49	6.40804	3.21326	2.8738	clone_42_peak_25
chr1	1306910	1307124	215	1307071	20.56	14.2141	7.18612	10.18	clone_42_peak_26
chr1	1307327	1307400	74	1307375	9.34	5.581	4.26586	2.1329	clone_42_peak_27
chr1	1307548	1307649	102	1307593	24.3	14.5125	6.32406	10.4613	clone_42_peak_28
chr1	1310677	1310776	100	1310727	31.77	17.8356	6.5544	13.6422	clone_42_peak_29
chr1	1334733	1334982	250	1334899	32.71	18.7537	6.74129	14.5159	clone_42_peak_30
chr1	1373570	1373699	130	1373656	6.54	4.07966	3.77065	0.81263	clone_42_peak_31
chr1	1376412	1376489	78	1376437	14.95	12.5229	7.97576	8.57413	clone_42_peak_32
chr1	1407054	1407119	66	1407073	12.15	10.1966	6.57406	6.38782	clone_42_peak_33
chr1	1440076	1440285	210	1440237	6.54	4.07966	3.77065	0.81263	clone_42_peak_34
chr1	1440436	1440580	145	1440457	21.49	25.7712	13.8247	21.2488	clone_42_peak_35
chr1	1440960	1441093	134	1441058	69.15	98.1181	33.6778	91.829	clone_42_peak_36
chr1	1447423	1447495	73	1447466	17.75	11.2084	6.25165	7.34894	clone_42_peak_37
chr1	1590785	1590893	109	1590843	13.08	11.3449	7.04129	7.47017	clone_42_peak_38
chr1	1609288	1609421	134	1609315	5.61	3.22608	3.30341	0.0752	clone_42_peak_39
chr1	1624786	1624912	127	1624806	37.38	15.5595	4.79735	11.4627	clone_42_peak_40
chr1	1655831	1655999	169	1655949	9.34	6.95301	5.17235	3.36254	clone_42_peak_41
chr1	1656113	1656182	70	1656164	13.08	11.3449	7.04129	7.47017	clone_42_peak_42
chr1	1678046	1678219	174	1678089	61.68	36.0908	7.83438	31.2089	clone_42_peak_43
chr1	1710444	1710559	116	1710533	7.48	4.98931	4.23788	1.59382	clone_42_peak_44
chr1	1823174	1823230	57	1823180	4.67	5.3718	4.61918	1.93481	clone_42_peak_45
chr1	1837833	1837894	62	1837846	19.62	13.1909	6.87463	9.20763	clone_42_peak_46
chr1	1840561	1840830	270	1840653	20.56	8.71601	4.31167	5.00142	clone_42_peak_47
chr1	2126510	2126586	77	2126537	14.95	10.6307	6.73629	6.79742	clone_42_peak_48
chr1	2126757	2126845	89	2126800	27.1	17.3804	7.02491	13.2126	clone_42_peak_49
chr1	2222180	2222292	113	2222255	8.41	3.62443	3.13674	0.43502	clone_42_peak_50
chr1	2232548	2232708	161	2232589	18.69	9.25272	4.92235	5.50217	clone_42_peak_51
chr1	2313320	2313451	132	2313375	25.23	7.54459	3.27884	3.92227	clone_42_peak_52
chr1	2323019	2323198	180	2323062	14.95	4.70046	3.19031	1.3419	clone_42_peak_53
chr1	2343993	2344066	74	2344012	7.48	4.98931	4.23788	1.59382	clone_42_peak_54
chr1	2345793	2346021	229	2346004	12.15	4.79185	3.28703	1.42435	clone_42_peak_55
chr1	2457688	2457767	80	2457688	4.67	4.53231	4.22679	1.18128	clone_42_peak_56
chr1	2477756	2477870	115	2477836	6.54	6.64682	5.39049	3.10218	clone_42_peak_57
chr1	2479596	2479652	57	2479637	12.15	10.1966	6.57406	6.38782	clone_42_peak_58
chr1	2480289	2480357	69	2480333	53.26	40.5565	10.853	35.5476	clone_42_peak_59
chr1	3369439	3369495	57	3369441	2.8	3.64446	3.41419	0.43502	clone_42_peak_60
chr1	3407946	3408039	94	3407950	5.61	4.53315	4.20817	1.18128	clone_42_peak_61
chr1	3432904	3433027	124	3432985	11.21	14.409	9.10108	10.364	clone_42_peak_62
chr1	3448082	3448169	88	3448116	7.48	4.98931	4.23788	1.59382	clone_42_peak_63
chr1	3482120	3482176	57	3482144	6.54	8.28339	6.14112	4.60492	clone_42_peak_64
chr1	3535682	3535937	256	3535740	53.26	31.8989	7.75212	27.1547	clone_42_peak_65
chr1	3537838	3537951	114	3537891	14.95	6.17367	3.98788	2.64928	clone_42_peak_66
chr1	3541314	3541487	174	3541472	13.08	5.46828	3.52065	2.02315	clone_42_peak_67
chr1	3566616	3566777	162	3566670	11.21	13.6284	8.73027	9.63194	clone_42_peak_68
chr1	3641127	3641184	58	3641156	14.95	8.41215	5.31718	4.7165	clone_42_peak_69
chr1	3713090	3713183	94	3713151	11.21	4.14638	3.05341	0.86983	clone_42_peak_70
chr1	3718141	3718251	111	3718225	8.41	5.94877	4.70512	2.459	clone_42_peak_71
chr1	4093455	4093557	103	4093486	3.74	4.50747	4.04601	1.16133	clone_42_peak_72
chr1	5574771	5574835	65	5574805	11.21	15.3364	9.50478	11.2467	clone_42_peak_73
chr1	5805923	5806084	162	5806053	14.02	8.41215	5.00569	4.7165	clone_42_peak_74
chr1	5888482	5888559	78	5888507	3.74	4.50747	4.04601	1.16133	clone_42_peak_75
chr1	6035358	6035503	146	6035410	16.82	15.1804	9.05052	11.1015	clone_42_peak_76
chr1	6035654	6035851	198	6035772	13.08	3.15615	2.3471	0.02929	clone_42_peak_77
chr1	6040645	6040707	63	6040660	7.48	8.46508	6.31577	4.76305	clone_42_peak_78
chr1	6086281	6086366	86	6086360	14.02	12.5229	7.50853	8.57413	clone_42_peak_79
chr1	6088272	6088383	112	6088361	7.48	4.98931	4.23788	1.59382	clone_42_peak_80
chr1	6101254	6101310	57	6101282	6.54	4.07966	3.77065	0.81263	clone_42_peak_81
chr1	6101614	6101698	85	6101614	4.67	3.94847	3.89585	0.71337	clone_42_peak_82
chr1	6183237	6183293	57	6183254	4.67	7.92864	5.3092	4.28705	clone_42_peak_83
chr1	6259667	6259819	153	6259704	15.89	6.9063	4.2215	3.33245	clone_42_peak_84
chr1	6305216	6305316	101	6305287	8.41	5.94877	4.70512	2.459	clone_42_peak_85
chr1	6306866	6306981	116	6306952	32.71	37.36	16.8532	32.4414	clone_42_peak_86
chr1	6403651	6403761	111	6403705	39.25	48.3352	20.1239	43.107	clone_42_peak_87
chr1	6423247	6423378	132	6423279	9.34	16.0357	9.28609	11.9271	clone_42_peak_88
chr1	6425311	6425367	57	6425329	3.74	5.57187	4.3419	2.12408	clone_42_peak_89
chr1	6535713	6535793	81	6535749	39.25	69.8386	31.3212	64.1108	clone_42_peak_90
chr1	6546679	6546779	101	6546724	22.43	12.6839	5.85682	8.72108	clone_42_peak_91
chr1	6580186	6580247	62	6580192	4.67	6.83586	5.09188	3.26676	clone_42_peak_92
chr1	6614582	6614695	114	6614676	15.89	9.31879	5.62867	5.55918	clone_42_peak_93
chr1	6641042	6641236	195	6641139	7.48	4.98931	4.23788	1.59382	clone_42_peak_94
chr1	6662965	6663021	57	6662985	10.28	7.88559	5.56721	4.24884	clone_42_peak_95
chr1	6706740	6706796	57	6706770	6.54	9.13636	6.44004	5.39124	clone_42_peak_96
chr1	6761955	6762106	152	6762006	25.23	15.4524	6.55767	11.3577	clone_42_peak_97
chr1	6780198	6780265	68	6780242	28.97	23.0554	9.98953	18.637	clone_42_peak_98
chr1	6787671	6787727	57	6787683	20.56	10.9285	5.38959	7.08121	clone_42_peak_99
chr1	6845083	6845438	356	6845123	14.95	8.26594	5.22658	4.59145	clone_42_peak_100
chr1	6950089	6950173	85	6950139	7.48	13.9643	7.93502	9.94371	clone_42_peak_101
chr1	7027585	7027698	114	7027687	14.02	6.17367	3.75426	2.64928	clone_42_peak_102
chr1	7029240	7029343	104	7029288	7.48	9.82995	6.90209	6.05461	clone_42_peak_103
chr1	7130604	7130660	57	7130626	6.54	4.07966	3.77065	0.81263	clone_42_peak_104
chr1	7168494	7168550	57	7168522	2.8	4.29998	3.56076	0.97859	clone_42_peak_105
chr1	7268103	7268189	87	7268144	16.82	34.4105	16.6835	29.5839	clone_42_peak_106
chr1	7707518	7707663	146	7707518	7.48	4.98931	4.23788	1.59382	clone_42_peak_107
chr1	7727730	7727857	128	7727771	41.12	51.5718	21.0584	46.2583	clone_42_peak_108
chr1	7729622	7729731	110	7729677	13.08	11.3449	7.04129	7.47017	clone_42_peak_109
chr1	7813037	7813093	57	7813071	6.54	11.8942	7.06017	7.99102	clone_42_peak_110
chr1	7843950	7844018	69	7843966	6.54	6.64682	5.39049	3.10218	clone_42_peak_111
chr1	7868465	7868523	59	7868489	14.02	23.6912	12.8241	19.2503	clone_42_peak_112
chr1	7916546	7916689	144	7916559	3.74	3.114	3.38662	0.00805	clone_42_peak_113
chr1	7962969	7963030	62	7962991	13.08	11.3449	7.04129	7.47017	clone_42_peak_114
chr1	8002477	8002633	157	8002541	10.28	5.08049	3.75972	1.67294	clone_42_peak_115
chr1	8021487	8021691	205	8021490	14.02	4.70046	3.00341	1.3419	clone_42_peak_116
chr1	8042459	8042617	159	8042515	42.05	24.8447	7.17519	20.3605	clone_42_peak_117
chr1	8076765	8076823	59	8076787	4.67	7.93661	5.31046	4.28705	clone_42_peak_118
chr1	8402567	8402623	57	8402567	3.74	4.74818	4.12636	1.38738	clone_42_peak_119
chr1	8731534	8731590	57	8731554	8.41	14.0922	8.44725	10.0655	clone_42_peak_120
chr1	8919634	8919693	60	8919656	6.54	9.56275	6.56793	5.79616	clone_42_peak_121
chr1	8978294	8978391	98	8978343	6.54	10.3474	6.76956	6.5218	clone_42_peak_122
chr1	9048265	9048321	57	9048275	15.89	6.9063	4.2215	3.33245	clone_42_peak_123
chr1	9065314	9065395	82	9065351	28.97	31.3661	14.9843	26.6429	clone_42_peak_124
chr1	9071276	9071332	57	9071284	3.74	5.46853	4.31934	2.02315	clone_42_peak_125
chr1	9129812	9129870	59	9129845	13.08	7.53305	4.6942	3.91161	clone_42_peak_126
chr1	9170963	9171067	105	9171013	35.51	21.584	7.30197	17.2329	clone_42_peak_127
chr1	9241477	9241550	74	9241506	7.48	13.1828	7.80817	9.20586	clone_42_peak_128
chr1	9256661	9256720	60	9256681	21.49	21.4658	11.2464	17.1188	clone_42_peak_129
chr1	9327217	9327377	161	9327347	35.51	25.6604	9.12747	21.1427	clone_42_peak_130
chr1	9339362	9339418	57	9339408	5.61	6.79442	5.38015	3.23451	clone_42_peak_131
chr1	9349216	9349285	70	9349255	40.18	49.9483	20.5911	44.6766	clone_42_peak_132
chr1	9352607	9352663	57	9352628	3.74	4.50747	4.04601	1.16133	clone_42_peak_133
chr1	9486623	9486679	57	9486673	8.41	3.62443	3.13674	0.43502	clone_42_peak_134
chr1	9551268	9551483	216	9551295	43.92	34.7042	11.23	29.8724	clone_42_peak_135
chr1	9555439	9555748	310	9555471	12.15	6.6833	4.3827	3.13057	clone_42_peak_136
chr1	9599354	9599492	139	9599359	10.28	7.99793	5.63959	4.3282	clone_42_peak_137
chr1	9648551	9648804	254	9648675	50.46	60.7512	22.268	55.2132	clone_42_peak_138
chr1	9651893	9652032	140	9651904	4.67	4.90775	4.41428	1.53235	clone_42_peak_139
chr1	9653580	9653651	72	9653599	7.48	8.46508	6.31577	4.76305	clone_42_peak_140
chr1	9687142	9687338	197	9687171	51.4	53.105	17.4653	47.7523	clone_42_peak_141
chr1	9762467	9762524	58	9762481	13.08	20.0217	11.4679	15.7382	clone_42_peak_142
chr1	9777823	9778010	188	9777835	7.48	4.98931	4.23788	1.59382	clone_42_peak_143
chr1	9781992	9782048	57	9782006	6.54	7.6266	5.86871	3.9986	clone_42_peak_144
chr1	9785237	9785315	79	9785276	24.3	35.3329	18.0816	30.4816	clone_42_peak_145
chr1	9844749	9844827	79	9844779	26.17	28.4555	13.5826	23.8399	clone_42_peak_146
chr1	9883956	9884092	137	9884075	5.61	8.5583	5.93072	4.84795	clone_42_peak_147
chr1	9927662	9927757	96	9927718	83.17	43.7606	7.01399	38.6556	clone_42_peak_148
chr1	9935067	9935134	68	9935112	23.36	13.5895	6.09044	9.59412	clone_42_peak_149
chr1	9970600	9970775	176	9970631	29.9	24.2325	10.301	19.7681	clone_42_peak_150
chr1	10010524	10010584	61	10010544	24.3	35.3329	18.0816	30.4816	clone_42_peak_151
chr1	10092696	10092852	157	10092802	31.77	26.6287	10.924	22.0796	clone_42_peak_152
chr1	10134600	10134675	76	10134642	11.21	5.86499	4.07121	2.39773	clone_42_peak_153
chr1	10270389	10270549	161	10270429	32.71	22.4566	8.42662	18.0736	clone_42_peak_154
chr1	10398273	10398332	60	10398303	7.48	12.1943	7.60841	8.27205	clone_42_peak_155
chr1	10437551	10437672	122	10437638	18.69	12.1886	6.56314	8.27191	clone_42_peak_156
chr1	10458881	10458967	87	10458964	9.34	5.15548	3.98486	1.74575	clone_42_peak_157
chr1	10488210	10488343	134	10488287	41.12	23.9089	7.01945	19.4638	clone_42_peak_158
chr1	10490420	10490521	102	10490491	14.02	8.41215	5.00569	4.7165	clone_42_peak_159
chr1	10490708	10490850	143	10490717	19.62	7.99138	4.12478	4.3282	clone_42_peak_160
chr1	10554852	10554931	80	10554887	16.82	14.9606	8.91023	10.8905	clone_42_peak_161
chr1	10567634	10567737	104	10567684	14.95	23.6912	13.6221	19.2503	clone_42_peak_162
chr1	10571066	10571180	115	10571109	13.08	11.3449	7.04129	7.47017	clone_42_peak_163
chr1	10752587	10752643	57	10752619	5.61	7.52291	5.64203	3.90916	clone_42_peak_164
chr1	10927279	10927385	107	10927377	3.74	4.50747	4.04601	1.16133	clone_42_peak_165
chr1	10970122	10970189	68	10970172	11.21	13.6284	8.73027	9.63194	clone_42_peak_166
chr1	10978762	10978931	170	10978897	8.41	3.62443	3.13674	0.43502	clone_42_peak_167
chr1	11000190	11000461	272	11000301	8.41	3.62443	3.13674	0.43502	clone_42_peak_168
chr1	11002180	11002236	57	11002198	4.67	5.97596	4.84402	2.47797	clone_42_peak_169
chr1	11021216	11021278	63	11021236	42.05	28.5885	8.61023	23.9641	clone_42_peak_170
chr1	11097764	11097910	147	11097847	29.9	10.0007	3.86288	6.21223	clone_42_peak_171
chr1	11120198	11120263	66	11120208	20.56	8.71601	4.31167	5.00142	clone_42_peak_172
chr1	11301901	11301965	65	11301928	9.34	6.95301	5.17235	3.36254	clone_42_peak_173
chr1	11322597	11322653	57	11322653	9.34	4.33257	3.44823	1.00084	clone_42_peak_174
chr1	11322773	11322910	138	11322884	10.28	7.99793	5.63959	4.3282	clone_42_peak_175
chr1	11334109	11334165	57	11334135	4.67	7.45026	5.22557	3.84411	clone_42_peak_176
chr1	11424362	11424418	57	11424390	3.74	5.19212	4.25304	1.76941	clone_42_peak_177
chr1	11538857	11538913	57	11538859	5.61	3.22608	3.30341	0.0752	clone_42_peak_178
chr1	11702632	11702706	75	11702661	44.85	56.5026	22.9273	51.0565	clone_42_peak_179
chr1	11705841	11705952	112	11705907	51.4	20.1592	4.76326	15.8612	clone_42_peak_180
chr1	11779633	11779808	176	11779720	8.41	5.94877	4.70512	2.459	clone_42_peak_181
chr1	11779954	11780067	114	11780025	16.82	17.0678	10.2358	12.9068	clone_42_peak_182
chr1	11863679	11863796	118	11863702	9.34	6.95301	5.17235	3.36254	clone_42_peak_183
chr1	11898846	11898977	132	11898899	26.17	20.7457	9.05506	16.4206	clone_42_peak_184
chr1	11911457	11911552	96	11911527	5.61	3.22608	3.30341	0.0752	clone_42_peak_185
chr1	11925708	11925764	57	11925730	13.08	5.46828	3.52065	2.02315	clone_42_peak_186
chr1	11954137	11954219	83	11954176	16.82	30.6304	15.9968	25.9385	clone_42_peak_187
chr1	11967881	11967976	96	11967900	26.17	9.529	3.88074	5.76281	clone_42_peak_188
chr1	11969634	11969726	93	11969634	4.67	4.21802	4.05458	0.93288	clone_42_peak_189
chr1	11994579	11994733	155	11994596	5.61	6.79442	5.38015	3.23451	clone_42_peak_190
chr1	12040182	12040332	151	12040213	9.34	6.95301	5.17235	3.36254	clone_42_peak_191
chr1	12100738	12100922	185	12100874	12.15	12.2139	7.80767	8.29129	clone_42_peak_192
chr1	12184972	12185091	120	12185017	26.17	11.2515	4.52753	7.39018	clone_42_peak_193
chr1	12209460	12209525	66	12209497	3.74	4.50747	4.04601	1.16133	clone_42_peak_194
chr1	12256778	12256925	148	12256828	8.41	3.62443	3.13674	0.43502	clone_42_peak_195
chr1	12269061	12269193	133	12269095	37.38	34.1251	12.7929	29.3098	clone_42_peak_196
chr1	12269354	12269425	72	12269404	7.48	4.98931	4.23788	1.59382	clone_42_peak_197
chr1	12374539	12374595	57	12374570	4.67	6.83586	5.09188	3.26676	clone_42_peak_198
chr1	12556527	12556583	57	12556561	4.67	7.93661	5.31046	4.28705	clone_42_peak_199
chr1	12679965	12680105	141	12680051	24.3	25.6079	12.6481	21.0942	clone_42_peak_200
chr1	12680590	12680741	152	12680688	10.28	12.8629	8.40475	8.89409	clone_42_peak_201
chr1	12719139	12719357	219	12719166	17.75	16.2172	9.37747	12.0854	clone_42_peak_202
chr1	13106591	13106647	57	13106619	4.67	7.93661	5.31046	4.28705	clone_42_peak_203
chr1	14287049	14287109	61	14287086	14.02	12.5229	7.50853	8.57413	clone_42_peak_204
chr1	15427028	15427084	57	15427040	6.54	4.07966	3.77065	0.81263	clone_42_peak_205
chr1	15455157	15455229	73	15455189	41.12	27.556	8.42334	22.9743	clone_42_peak_206
chr1	15575668	15575738	71	15575718	8.41	5.94877	4.70512	2.459	clone_42_peak_207
chr1	15599201	15599262	62	15599223	22.43	12.6839	5.85682	8.72108	clone_42_peak_208
chr1	15650183	15650244	62	15650188	26.17	11.2515	4.52753	7.39018	clone_42_peak_209
chr1	15738242	15738330	89	15738265	6.54	6.64682	5.39049	3.10218	clone_42_peak_210
chr1	15757794	15757852	59	15757821	16.82	14.9606	8.91023	10.8905	clone_42_peak_211
chr1	15898458	15898546	89	15898465	2.8	3.64446	3.41419	0.43502	clone_42_peak_212
chr1	15943736	15943792	57	15943747	8.41	5.49077	4.39731	2.04429	clone_42_peak_213
chr1	16162555	16162611	57	16162568	6.54	4.07966	3.77065	0.81263	clone_42_peak_214
chr1	16302587	16302643	57	16302602	16.82	7.66459	4.45512	4.03195	clone_42_peak_215
chr1	16335590	16335713	124	16335680	36.44	26.7525	9.36109	22.1964	clone_42_peak_216
chr1	16341384	16341502	119	16341498	4.67	4.21802	4.05458	0.93288	clone_42_peak_217
chr1	16344067	16344240	174	16344190	31.77	26.6287	10.924	22.0796	clone_42_peak_218
chr1	16359481	16359554	74	16359517	27.1	21.8929	9.36655	17.5249	clone_42_peak_219
chr1	16382742	16382840	99	16382787	36.44	32.8458	12.4815	28.0684	clone_42_peak_220
chr1	16405514	16405749	236	16405552	33.64	29.0782	11.547	24.4371	clone_42_peak_221
chr1	16408983	16409039	57	16408997	11.21	5.86499	4.07121	2.39773	clone_42_peak_222
chr1	16449546	16449656	111	16449636	6.54	4.07966	3.77065	0.81263	clone_42_peak_223
chr1	16477827	16477915	89	16477834	3.74	4.50747	4.04601	1.16133	clone_42_peak_224
chr1	16514261	16514515	255	16514418	47.66	29.6682	8.10966	25.0068	clone_42_peak_225
chr1	16562796	16562855	60	16562804	9.34	12.1237	8.05035	8.21508	clone_42_peak_226
chr1	16563645	16563773	129	16563733	7.48	12.1943	7.60841	8.27205	clone_42_peak_227
chr1	16571040	16571110	71	16571058	22.43	22.8283	11.7136	18.424	clone_42_peak_228
chr1	16679018	16679151	134	16679072	17.75	11.2084	6.25165	7.34894	clone_42_peak_229
chr1	16690015	16690139	125	16690050	14.95	12.5229	7.97576	8.57413	clone_42_peak_230
chr1	16747292	16747506	215	16747416	11.21	5.86499	4.07121	2.39773	clone_42_peak_231
chr1	16767034	16767196	163	16767108	20.56	14.2141	7.18612	10.18	clone_42_peak_232
chr1	16825596	16825682	87	16825640	9.34	6.95301	5.17235	3.36254	clone_42_peak_233
chr1	16835717	16835802	86	16835772	13.08	17.8041	10.5836	13.6132	clone_42_peak_234
chr1	16840047	16840111	65	16840079	12.15	4.79185	3.28703	1.42435	clone_42_peak_235
chr1	16860169	16860265	97	16860209	6.54	4.07966	3.77065	0.81263	clone_42_peak_236
chr1	16918390	16918464	75	16918442	8.41	5.94877	4.70512	2.459	clone_42_peak_237
chr1	16947665	16947883	219	16947699	48.59	30.6604	8.26541	25.9666	clone_42_peak_238
chr1	16951543	16951637	95	16951583	10.28	5.08049	3.75972	1.67294	clone_42_peak_239
chr1	16993098	16993164	67	16993121	11.21	3.03847	2.44273	0	clone_42_peak_240
chr1	16993694	16993810	117	16993713	15.89	5.31046	3.3772	1.88268	clone_42_peak_241
chr1	17001755	17001827	73	17001791	18.69	3.18684	2.18771	0.05814	clone_42_peak_242
chr1	17011412	17011482	71	17011437	42.05	28.5885	8.61023	23.9641	clone_42_peak_243
chr1	17029793	17029870	78	17029831	16.82	15.6047	9.32033	11.5076	clone_42_peak_244
chr1	17036189	17036524	336	17036434	56.07	26.0516	5.70682	21.5237	clone_42_peak_245
chr1	17058915	17059097	183	17058962	26.17	13.452	5.43303	9.46347	clone_42_peak_246
chr1	17067495	17067628	134	17067520	10.28	6.64629	4.76316	3.10218	clone_42_peak_247
chr1	17200622	17200831	210	17200744	5.61	6.44291	5.23437	2.90772	clone_42_peak_248
chr1	17222750	17222813	64	17222775	14.02	3.6454	2.50284	0.43502	clone_42_peak_249
chr1	17223077	17223136	60	17223101	14.95	8.41215	5.31718	4.7165	clone_42_peak_250
chr1	17230572	17230675	104	17230642	8.41	8.36874	6.21959	4.68885	clone_42_peak_251
chr1	17231359	17231490	132	17231437	23.36	7.60524	3.48025	3.98058	clone_42_peak_252
chr1	17232088	17232171	84	17232104	6.54	4.89379	4.33159	1.52398	clone_42_peak_253
chr1	17272499	17272555	57	17272537	13.08	7.53305	4.6942	3.91161	clone_42_peak_254
chr1	17274939	17275175	237	17275076	26.17	13.452	5.43303	9.46347	clone_42_peak_255
chr1	17278148	17278389	242	17278189	10.28	7.99793	5.63959	4.3282	clone_42_peak_256
chr1	17287215	17287348	134	17287316	4.67	6.83586	5.09188	3.26676	clone_42_peak_257
chr1	17372745	17372818	74	17372765	9.34	18.2522	9.68472	14.0396	clone_42_peak_258
chr1	17380561	17380686	126	17380675	14.02	11.1514	6.6624	7.29858	clone_42_peak_259
chr1	17386287	17386371	85	17386339	21.49	21.4658	11.2464	17.1188	clone_42_peak_260
chr1	17452412	17452479	68	17452425	23.36	9.09299	4.06029	5.35369	clone_42_peak_261
chr1	17563693	17563900	208	17563720	15.89	19.868	12.0701	15.5873	clone_42_peak_262
chr1	17565993	17566059	67	17566013	4.67	5.97596	4.84402	2.47797	clone_42_peak_263
chr1	17732815	17732875	61	17732832	7.48	4.98931	4.23788	1.59382	clone_42_peak_264
chr1	17746488	17746559	72	17746531	15.89	23.6868	13.7508	19.2503	clone_42_peak_265
chr1	17820812	17821007	196	17820951	9.34	14.2973	8.83408	10.2586	clone_42_peak_266
chr1	17828950	17829021	72	17829003	14.95	8.41215	5.31718	4.7165	clone_42_peak_267
chr1	17933502	17933568	67	17933538	13.08	24.1899	12.6415	19.7383	clone_42_peak_268
chr1	17962382	17962660	279	17962465	14.02	4.70046	3.00341	1.3419	clone_42_peak_269
chr1	17980376	17980493	118	17980428	7.48	4.98931	4.23788	1.59382	clone_42_peak_270
chr1	17998468	17998590	123	17998548	8.41	9.88699	7.0121	6.09965	clone_42_peak_271
chr1	18311151	18311216	66	18311186	3.74	5.57187	4.3419	2.12408	clone_42_peak_272
chr1	19147417	19147473	57	19147448	14.95	12.5229	7.97576	8.57413	clone_42_peak_273
chr1	19210713	19210827	115	19210802	19.62	18.7993	10.3119	14.552	clone_42_peak_274
chr1	19233574	19233635	62	19233623	16.82	7.66459	4.45512	4.03195	clone_42_peak_275
chr1	19253133	19253386	254	19253232	17.75	8.44714	4.68873	4.74742	clone_42_peak_276
chr1	19254285	19254341	57	19254300	4.67	5.03596	4.47382	1.63932	clone_42_peak_277
chr1	19567906	19567964	59	19567938	18.69	27.5606	15.3225	22.977	clone_42_peak_278
chr1	19642241	19642321	81	19642260	5.61	6.79442	5.38015	3.23451	clone_42_peak_279
chr1	19652685	19652804	120	19652786	9.34	10.1498	7.10488	6.35533	clone_42_peak_280
chr1	19668092	19668150	59	19668142	11.21	17.9529	10.4301	13.7547	clone_42_peak_281
chr1	19670993	19671063	71	19671016	6.54	10.2012	6.7351	6.39196	clone_42_peak_282
chr1	19717953	19718018	66	19717977	10.28	11.5338	7.74669	7.65073	clone_42_peak_283
chr1	19980338	19980464	127	19980386	27.1	17.3804	7.02491	13.2126	clone_42_peak_284
chr1	19986383	19986545	163	19986495	17.75	11.2084	6.25165	7.34894	clone_42_peak_285
chr1	20042189	20042307	119	20042264	106.53	55.4729	7.16864	50.056	clone_42_peak_286
chr1	20137844	20137954	111	20137899	7.48	13.4203	7.84938	9.4344	clone_42_peak_287
chr1	20208704	20209000	297	20208749	75.69	42.6077	7.66921	37.5377	clone_42_peak_288
chr1	20238699	20238800	102	20238734	9.34	6.95301	5.17235	3.36254	clone_42_peak_289
chr1	20244653	20244721	69	20244686	21.49	37.9959	19.2082	33.0666	clone_42_peak_290
chr1	20301425	20301498	74	20301466	7.48	12.1943	7.60841	8.27205	clone_42_peak_291
chr1	20479751	20479903	153	20479829	8.41	5.94877	4.70512	2.459	clone_42_peak_292
chr1	20521787	20521883	97	20521876	3.74	5.19212	4.25304	1.76941	clone_42_peak_293
chr1	20539491	20539631	141	20539533	15.89	9.31879	5.62867	5.55918	clone_42_peak_294
chr1	20543279	20543336	58	20543299	6.54	10.835	6.8751	6.99374	clone_42_peak_295
chr1	20820437	20820542	106	20820489	134.56	74.768	7.97434	68.945	clone_42_peak_296
chr1	20848913	20849023	111	20848969	10.28	7.99793	5.63959	4.3282	clone_42_peak_297
chr1	20877229	20877459	231	20877371	2.8	3.64446	3.41419	0.43502	clone_42_peak_298
chr1	20959860	20959925	66	20959916	39.25	30.0967	10.0619	25.4186	clone_42_peak_299
chr1	20966772	20966844	73	20966818	8.41	16.0854	8.80987	11.9673	clone_42_peak_300
chr1	20987984	20988157	174	20988026	27.1	21.8929	9.36655	17.5249	clone_42_peak_301
chr1	21023051	21023111	61	21023083	30.84	12.3086	4.54822	8.38417	clone_42_peak_302
chr1	21023304	21023519	216	21023485	32.71	22.4566	8.42662	18.0736	clone_42_peak_303
chr1	21059649	21059755	107	21059705	5.61	9.475	6.11856	5.71056	clone_42_peak_304
chr1	21558606	21558671	66	21558647	6.54	9.13636	6.44004	5.39124	clone_42_peak_305
chr1	21581850	21581969	120	21581875	23.36	17.4005	8.12059	13.226	clone_42_peak_306
chr1	21651138	21651230	93	21651210	7.48	7.50938	5.82127	3.90166	clone_42_peak_307
chr1	21660736	21660989	254	21660976	15.89	9.31879	5.62867	5.55918	clone_42_peak_308
chr1	21861423	21861529	107	21861512	8.41	3.62443	3.13674	0.43502	clone_42_peak_309
chr1	21895478	21895597	120	21895584	2.8	3.4679	3.36258	0.3019	clone_42_peak_310
chr1	21901272	21901429	158	21901377	15.89	15.706	9.69902	11.6081	clone_42_peak_311
chr1	21922182	21922252	71	21922214	14.02	12.5229	7.50853	8.57413	clone_42_peak_312
chr1	21955873	21955929	57	21955877	2.8	3.13462	3.248	0.00998	clone_42_peak_313
chr1	21985754	21985900	147	21985762	9.34	6.95301	5.17235	3.36254	clone_42_peak_314
chr1	22209374	22209430	57	22209385	4.67	6.53854	5.0149	2.99946	clone_42_peak_315
chr1	22290625	22290696	72	22290652	19.62	18.7993	10.3119	14.552	clone_42_peak_316
chr1	22331822	22331886	65	22331860	5.61	7.52291	5.64203	3.90916	clone_42_peak_317
chr1	22747076	22747169	94	22747129	14.02	29.0994	13.9811	24.458	clone_42_peak_318
chr1	22778287	22778380	94	22778313	8.41	5.94877	4.70512	2.459	clone_42_peak_319
chr1	22968655	22968733	79	22968692	7.48	13.1828	7.80817	9.20586	clone_42_peak_320
chr1	23031096	23031182	87	23031135	18.69	12.1886	6.56314	8.27191	clone_42_peak_321
chr1	23256971	23257029	59	23256992	4.67	6.83586	5.09188	3.26676	clone_42_peak_322
chr1	23303055	23303119	65	23303092	48.59	21.9316	5.51027	17.5629	clone_42_peak_323
chr1	23359435	23359512	78	23359473	6.54	10.3474	6.76956	6.5218	clone_42_peak_324
chr1	23426881	23427035	155	23426944	25.23	10.5157	4.37178	6.68594	clone_42_peak_325
chr1	23437572	23437646	75	23437627	5.61	8.5583	5.93072	4.84795	clone_42_peak_326
chr1	23504076	23504154	79	23504113	11.21	9.08008	6.10682	5.34224	clone_42_peak_327
chr1	23505603	23505668	66	23505619	7.48	11.7153	7.49338	7.82962	clone_42_peak_328
chr1	23511312	23511368	57	23511344	5.61	7.52291	5.64203	3.90916	clone_42_peak_329
chr1	23528770	23528892	123	23528856	9.34	6.95301	5.17235	3.36254	clone_42_peak_330
chr1	23694834	23695000	167	23694921	29.9	13.5501	5.15051	9.5592	clone_42_peak_331
chr1	23695468	23695610	143	23695495	7.48	4.98931	4.23788	1.59382	clone_42_peak_332
chr1	23696064	23696169	106	23696116	9.34	11.3544	7.70842	7.47799	clone_42_peak_333
chr1	23811078	23811175	98	23811120	4.67	4.53231	4.22679	1.18128	clone_42_peak_334
chr1	23823559	23823788	230	23823740	14.95	4.70046	3.19031	1.3419	clone_42_peak_335
chr1	23855303	23855359	57	23855319	8.41	5.94877	4.70512	2.459	clone_42_peak_336
chr1	23857912	23857984	73	23857937	13.08	11.3449	7.04129	7.47017	clone_42_peak_337
chr1	23866414	23866615	202	23866477	99.99	99.4836	20.1977	93.1781	clone_42_peak_338
chr1	23871324	23871396	73	23871353	24.3	25.6079	12.6481	21.0942	clone_42_peak_339
chr1	23875431	23875574	144	23875514	12.15	10.1966	6.57406	6.38782	clone_42_peak_340
chr1	23961600	23961712	113	23961656	20.56	8.71601	4.31167	5.00142	clone_42_peak_341
chr1	23964011	23964133	123	23964102	32.71	27.847	11.2355	23.2497	clone_42_peak_342
chr1	23965994	23966060	67	23966010	6.54	4.07966	3.77065	0.81263	clone_42_peak_343
chr1	23984333	23984405	73	23984367	8.41	14.7207	8.57893	10.6668	clone_42_peak_344
chr1	24018138	24018259	122	24018222	16.82	10.2513	5.94016	6.43233	clone_42_peak_345
chr1	24069901	24069976	76	24069931	5.61	8.5583	5.93072	4.84795	clone_42_peak_346
chr1	24077949	24078023	75	24077967	7.48	13.9515	7.93314	9.9383	clone_42_peak_347
chr1	24098772	24098834	63	24098806	62.61	58.5206	15.9024	53.0305	clone_42_peak_348
chr1	24127231	24127423	193	24127279	13.08	4.11731	2.81652	0.84477	clone_42_peak_349
chr1	24136296	24136462	167	24136391	33.64	29.0782	11.547	24.4371	clone_42_peak_350
chr1	24137414	24137540	127	24137445	19.62	18.7993	10.3119	14.552	clone_42_peak_351
chr1	24151844	24151900	57	24151876	4.67	5.3718	4.61918	1.93481	clone_42_peak_352
chr1	24165067	24165131	65	24165131	7.48	4.98931	4.23788	1.59382	clone_42_peak_353
chr1	24194804	24194958	155	24194935	11.21	9.08008	6.10682	5.34224	clone_42_peak_354
chr1	24239921	24240029	109	24239954	9.34	4.33257	3.44823	1.00084	clone_42_peak_355
chr1	24243464	24243524	61	24243482	26.17	13.452	5.43303	9.46347	clone_42_peak_356
chr1	24269650	24269806	157	24269741	12.15	6.6833	4.3827	3.13057	clone_42_peak_357
chr1	24330066	24330161	96	24330074	2.8	3.13462	3.248	0.00998	clone_42_peak_358
chr1	24397468	24397537	70	24397492	14.95	12.5229	7.97576	8.57413	clone_42_peak_359
chr1	24476755	24476811	57	24476803	5.61	5.78009	4.92312	2.32453	clone_42_peak_360
chr1	24477061	24477165	105	24477132	30.84	34.3355	15.9188	29.5125	clone_42_peak_361
chr1	24516752	24516870	119	24516765	10.28	10.513	7.18419	6.68486	clone_42_peak_362
chr1	24517476	24517762	287	24517628	12.15	3.5627	2.62962	0.38723	clone_42_peak_363
chr1	24525848	24526020	173	24525953	22.43	16.3197	7.8091	12.1804	clone_42_peak_364
chr1	24528495	24528555	61	24528531	16.82	14.9606	8.91023	10.8905	clone_42_peak_365
chr1	24648378	24648434	57	24648388	11.21	5.86499	4.07121	2.39773	clone_42_peak_366
chr1	24717891	24717992	102	24717946	56.07	50.6917	14.2671	45.4016	clone_42_peak_367
chr1	24718959	24719018	60	24718981	9.34	12.1237	8.05035	8.21508	clone_42_peak_368
chr1	24745944	24746072	129	24745949	14.95	8.41215	5.31718	4.7165	clone_42_peak_369
chr1	24863181	24863281	101	24863182	11.21	3.03847	2.44273	0	clone_42_peak_370
chr1	24913867	24913940	74	24913890	14.02	8.41215	5.00569	4.7165	clone_42_peak_371
chr1	24969433	24969706	274	24969629	41.12	27.556	8.42334	22.9743	clone_42_peak_372
chr1	25015205	25015261	57	25015240	9.34	12.1237	8.05035	8.21508	clone_42_peak_373
chr1	25020928	25021025	98	25020933	5.61	3.22608	3.30341	0.0752	clone_42_peak_374
chr1	25032031	25032139	109	25032039	6.54	4.07966	3.77065	0.81263	clone_42_peak_375
chr1	25035511	25035597	87	25035518	5.61	6.79442	5.38015	3.23451	clone_42_peak_376
chr1	25071485	25071656	172	25071614	13.08	3.15615	2.3471	0.02929	clone_42_peak_377
chr1	25157331	25157389	59	25157346	14.02	21.8403	12.2289	17.4804	clone_42_peak_378
chr1	25174537	25174859	323	25174578	45.79	27.7107	7.79817	23.1214	clone_42_peak_379
chr1	25224773	25224848	76	25224822	12.15	22.3878	11.8633	18.0088	clone_42_peak_380
chr1	25258870	25259013	144	25258908	7.48	7.95142	6.05844	4.3002	clone_42_peak_381
chr1	25260939	25261106	168	25260951	5.61	3.22608	3.30341	0.0752	clone_42_peak_382
chr1	25360567	25360767	201	25360654	14.95	12.5229	7.97576	8.57413	clone_42_peak_383
chr1	25364351	25364407	57	25364364	8.41	8.80694	6.46307	5.09018	clone_42_peak_384
chr1	25425965	25426115	151	25425974	5.61	3.22608	3.30341	0.0752	clone_42_peak_385
chr1	25428087	25428149	63	25428095	42.99	19.4071	5.4982	15.1446	clone_42_peak_386
chr1	25494092	25494203	112	25494154	9.34	6.95301	5.17235	3.36254	clone_42_peak_387
chr1	25525356	25525545	190	25525412	66.35	34.4748	6.73474	29.6472	clone_42_peak_388
chr1	25531511	25531571	61	25531529	15.89	13.7287	8.443	9.71943	clone_42_peak_389
chr1	25559004	25559072	69	25559009	4.67	4.90775	4.41428	1.53235	clone_42_peak_390
chr1	25566493	25566597	105	25566546	50.46	37.188	10.2923	32.2788	clone_42_peak_391
chr1	25574083	25574145	63	25574110	15.89	13.7287	8.443	9.71943	clone_42_peak_392
chr1	25830413	25830469	57	25830464	5.61	3.22608	3.30341	0.0752	clone_42_peak_393
chr1	25847111	25847173	63	25847157	12.15	6.6833	4.3827	3.13057	clone_42_peak_394
chr1	25876281	25876374	94	25876293	10.28	7.99793	5.63959	4.3282	clone_42_peak_395
chr1	25886629	25886730	102	25886651	5.61	3.22608	3.30341	0.0752	clone_42_peak_396
chr1	25935142	25935301	160	25935264	39.25	25.522	8.04955	21.0183	clone_42_peak_397
chr1	25945707	25945769	63	25945756	9.34	14.2973	8.83408	10.2586	clone_42_peak_398
chr1	25948489	25948593	105	25948503	2.8	4.09808	3.52233	0.82861	clone_42_peak_399
chr1	25950778	25950901	124	25950829	7.48	12.1943	7.60841	8.27205	clone_42_peak_400
chr1	26063834	26063890	57	26063839	5.61	3.22608	3.30341	0.0752	clone_42_peak_401
chr1	26123473	26123568	96	26123517	31.77	17.8356	6.5544	13.6422	clone_42_peak_402
chr1	26137433	26137716	284	26137517	14.02	14.8688	8.91749	10.8101	clone_42_peak_403
chr1	26221975	26222101	127	26222073	40.18	38.0296	13.7274	33.0944	clone_42_peak_404
chr1	26324655	26324906	252	26324828	30.84	16.9306	6.3675	12.7732	clone_42_peak_405
chr1	26361938	26361997	60	26361967	29.9	11.5922	4.41472	7.70806	clone_42_peak_406
chr1	26362595	26362655	61	26362614	18.69	12.1886	6.56314	8.27191	clone_42_peak_407
chr1	26431594	26431658	65	26431640	28.97	23.0554	9.98953	18.637	clone_42_peak_408
chr1	26471717	26471823	107	26471799	27.1	21.8929	9.36655	17.5249	clone_42_peak_409
chr1	26560420	26560674	255	26560468	102.79	61.4611	8.64931	55.9131	clone_42_peak_410
chr1	26602165	26602305	141	26602195	41.12	39.3523	14.0389	34.379	clone_42_peak_411
chr1	26602822	26602908	87	26602827	6.54	4.07966	3.77065	0.81263	clone_42_peak_412
chr1	26611353	26611542	190	26611439	36.44	26.7525	9.36109	22.1964	clone_42_peak_413
chr1	26613974	26614196	223	26614142	28.97	18.3673	7.49215	14.145	clone_42_peak_414
chr1	26615606	26615909	304	26615730	19.62	7.99138	4.12478	4.3282	clone_42_peak_415
chr1	26633164	26633275	112	26633196	7.48	4.98931	4.23788	1.59382	clone_42_peak_416
chr1	26648121	26648261	141	26648234	43.92	54.8491	22.46	49.4385	clone_42_peak_417
chr1	26688152	26688262	111	26688239	4.67	6.19858	4.91581	2.67312	clone_42_peak_418
chr1	26690403	26690541	139	26690507	13.08	16.6884	10.0662	12.5377	clone_42_peak_419
chr1	26718084	26718262	179	26718139	12.15	4.79185	3.28703	1.42435	clone_42_peak_420
chr1	26743675	26743736	62	26743706	53.26	26.0028	6.02942	21.4759	clone_42_peak_421
chr1	26826626	26826882	257	26826831	24.3	18.4988	8.43208	14.269	clone_42_peak_422
chr1	26868386	26868611	226	26868485	140.17	112.61	14.1171	106.149	clone_42_peak_423
chr1	26868847	26868905	59	26868849	19.62	5.28566	2.94627	1.86005	clone_42_peak_424
chr1	26872177	26872366	190	26872213	12.15	10.1966	6.57406	6.38782	clone_42_peak_425
chr1	26882078	26882310	233	26882235	14.95	8.41215	5.31718	4.7165	clone_42_peak_426
chr1	26924192	26924251	60	26924222	21.49	21.4658	11.2464	17.1188	clone_42_peak_427
chr1	26929004	26929068	65	26929025	8.41	15.7604	8.76104	11.662	clone_42_peak_428
chr1	26946889	26947002	114	26946918	24.3	11.8043	5.05925	7.91103	clone_42_peak_429
chr1	26947944	26948012	69	26948008	5.61	3.22608	3.30341	0.0752	clone_42_peak_430
chr1	27004077	27004240	164	27004123	6.54	10.3474	6.76956	6.5218	clone_42_peak_431
chr1	27018812	27018946	135	27018833	10.28	7.99793	5.63959	4.3282	clone_42_peak_432
chr1	27050042	27050128	87	27050096	7.48	4.98931	4.23788	1.59382	clone_42_peak_433
chr1	27114665	27114740	76	27114685	8.41	8.36874	6.21959	4.68885	clone_42_peak_434
chr1	27115763	27115887	125	27115828	32.71	13.7817	4.81521	9.77045	clone_42_peak_435
chr1	27136681	27136737	57	27136708	7.48	10.8075	7.23806	6.96657	clone_42_peak_436
chr1	27147365	27147426	62	27147387	13.08	11.3449	7.04129	7.47017	clone_42_peak_437
chr1	27179670	27179782	113	27179761	11.21	19.7912	10.908	15.516	clone_42_peak_438
chr1	27191650	27191747	98	27191692	15.89	5.31046	3.3772	1.88268	clone_42_peak_439
chr1	27248057	27248216	160	27248139	14.02	12.5229	7.50853	8.57413	clone_42_peak_440
chr1	27324288	27324344	57	27324329	20.56	14.2141	7.18612	10.18	clone_42_peak_441
chr1	27328441	27328557	117	27328524	24.3	9.79599	4.21604	6.02475	clone_42_peak_442
chr1	27371164	27371232	69	27371202	99.99	36.4573	4.80897	31.5735	clone_42_peak_443
chr1	27424020	27424163	144	27424075	80.36	36.1048	5.81175	31.2227	clone_42_peak_444
chr1	27426048	27426271	224	27426168	14.02	17.4175	10.3139	13.242	clone_42_peak_445
chr1	27429319	27429387	69	27429356	13.08	11.3449	7.04129	7.47017	clone_42_peak_446
chr1	27438581	27438864	284	27438711	33.64	19.6848	6.92819	15.4109	clone_42_peak_447
chr1	27445612	27445725	114	27445698	5.61	5.78009	4.92312	2.32453	clone_42_peak_448
chr1	27524578	27524634	57	27524617	14.95	12.5229	7.97576	8.57413	clone_42_peak_449
chr1	27611319	27611390	72	27611358	52.33	45.6216	13.3326	40.4637	clone_42_peak_450
chr1	27623321	27623382	62	27623349	36.44	19.3873	6.24072	15.1265	clone_42_peak_451
chr1	27627357	27627500	144	27627459	45.79	49.7815	18.4281	44.5194	clone_42_peak_452
chr1	27648539	27648828	290	27648666	42.99	43.4878	16.2309	38.392	clone_42_peak_453
chr1	27659427	27659500	74	27659468	17.75	11.2084	6.25165	7.34894	clone_42_peak_454
chr1	27668119	27668175	57	27668146	8.41	5.94877	4.70512	2.459	clone_42_peak_455
chr1	27684145	27684222	78	27684172	26.17	45.4682	22.1215	40.3161	clone_42_peak_456
chr1	27693467	27693523	57	27693474	8.41	5.94877	4.70512	2.459	clone_42_peak_457
chr1	27715016	27715114	99	27715068	12.15	16.9962	10.232	12.8361	clone_42_peak_458
chr1	27718905	27719129	225	27718988	14.02	18.2642	10.7341	14.0492	clone_42_peak_459
chr1	27722049	27722105	57	27722068	34.58	17.6571	5.92923	13.4684	clone_42_peak_460
chr1	27730033	27730089	57	27730083	11.21	5.86499	4.07121	2.39773	clone_42_peak_461
chr1	27743001	27743240	240	27743192	29.9	16.0393	6.18061	11.9281	clone_42_peak_462
chr1	27745065	27745121	57	27745066	2.8	3.3137	3.3125	0.15964	clone_42_peak_463
chr1	27816657	27816717	61	27816701	7.48	4.98931	4.23788	1.59382	clone_42_peak_464
chr1	27882617	27882673	57	27882648	5.61	6.23408	5.1415	2.70403	clone_42_peak_465
chr1	27883390	27883450	61	27883413	32.71	10.4957	3.74516	6.66843	clone_42_peak_466
chr1	27895019	27895188	170	27895075	26.17	16.4086	6.79129	12.2649	clone_42_peak_467
chr1	27899366	27899507	142	27899398	10.28	16.6028	9.77483	12.4547	clone_42_peak_468
chr1	27927089	27927152	64	27927101	7.48	9.07661	6.59592	5.34224	clone_42_peak_469
chr1	27930594	27930728	135	27930655	11.21	9.08008	6.10682	5.34224	clone_42_peak_470
chr1	27933073	27933129	57	27933075	5.61	3.22608	3.30341	0.0752	clone_42_peak_471
chr1	27933273	27933329	57	27933296	5.61	6.23408	5.1415	2.70403	clone_42_peak_472
chr1	27933872	27933988	117	27933905	14.02	6.17367	3.75426	2.64928	clone_42_peak_473
chr1	27936268	27936364	97	27936313	5.61	3.22608	3.30341	0.0752	clone_42_peak_474
chr1	27959436	27959503	68	27959487	9.34	4.33257	3.44823	1.00084	clone_42_peak_475
chr1	27970497	27970600	104	27970575	9.34	4.33257	3.44823	1.00084	clone_42_peak_476
chr1	27985486	27985690	205	27985609	10.28	5.08049	3.75972	1.67294	clone_42_peak_477
chr1	27989731	27989890	160	27989857	55.13	49.4125	14.0334	44.1556	clone_42_peak_478
chr1	27990480	27990560	81	27990528	7.48	9.35753	6.71507	5.59736	clone_42_peak_479
chr1	27990925	27991005	81	27990969	7.48	9.07661	6.59592	5.34224	clone_42_peak_480
chr1	27995795	27995853	59	27995822	46.72	38.2629	11.9309	33.3232	clone_42_peak_481
chr1	27998708	27998932	225	27998736	12.15	6.6833	4.3827	3.13057	clone_42_peak_482
chr1	28052176	28052397	222	28052285	33.64	9.80686	3.46409	6.03516	clone_42_peak_483
chr1	28099555	28099664	110	28099638	15.89	13.7287	8.443	9.71943	clone_42_peak_484
chr1	28184695	28184779	85	28184726	54.2	18.8561	4.2461	14.6079	clone_42_peak_485
chr1	28189791	28189868	78	28189847	10.28	7.99793	5.63959	4.3282	clone_42_peak_486
chr1	28201867	28201947	81	28201906	11.21	9.08008	6.10682	5.34224	clone_42_peak_487
chr1	28306289	28306410	122	28306319	11.21	9.08008	6.10682	5.34224	clone_42_peak_488
chr1	28415238	28415360	123	28415255	17.75	8.44714	4.68873	4.74742	clone_42_peak_489
chr1	28417852	28417961	110	28417889	7.48	9.50758	6.77627	5.74302	clone_42_peak_490
chr1	28441918	28441981	64	28441939	4.67	6.53854	5.0149	2.99946	clone_42_peak_491
chr1	28499257	28499367	111	28499269	6.54	4.07966	3.77065	0.81263	clone_42_peak_492
chr1	28503178	28503357	180	28503308	28.03	18.3673	7.25853	14.145	clone_42_peak_493
chr1	28535526	28535582	57	28535552	12.15	6.6833	4.3827	3.13057	clone_42_peak_494
chr1	28562532	28562605	74	28562534	10.28	7.99793	5.63959	4.3282	clone_42_peak_495
chr1	28573774	28573989	216	28573935	16.82	4.70182	2.97008	1.34229	clone_42_peak_496
chr1	28585789	28585936	148	28585799	5.61	3.22608	3.30341	0.0752	clone_42_peak_497
chr1	28844649	28844771	123	28844679	14.95	8.41215	5.31718	4.7165	clone_42_peak_498
chr1	28929529	28929585	57	28929567	3.74	6.06372	4.43456	2.55462	clone_42_peak_499
chr1	28967452	28967509	58	28967486	5.61	7.98742	5.78278	4.3282	clone_42_peak_500
chr1	28969567	28969779	213	28969696	15.89	5.31046	3.3772	1.88268	clone_42_peak_501
chr1	28975427	28975501	75	28975466	10.28	9.32743	6.47856	5.56752	clone_42_peak_502
chr1	28975698	28975965	268	28975759	12.15	10.1966	6.57406	6.38782	clone_42_peak_503
chr1	29063234	29063391	158	29063355	9.34	7.31859	5.41041	3.71413	clone_42_peak_504
chr1	29208528	29208791	264	29208745	34.58	40.4363	17.7877	35.4316	clone_42_peak_505
chr1	29508465	29508667	203	29508544	72.89	63.413	14.7777	57.8213	clone_42_peak_506
chr1	29529470	29529600	131	29529551	32.71	37.36	16.8532	32.4414	clone_42_peak_507
chr1	29557357	29557530	174	29557484	15.89	13.7287	8.443	9.71943	clone_42_peak_508
chr1	29562822	29562906	85	29562871	5.61	8.5583	5.93072	4.84795	clone_42_peak_509
chr1	30266001	30266107	107	30266050	28.97	49.6621	24.4044	44.4006	clone_42_peak_510
chr1	30851879	30851993	115	30851979	11.21	4.14638	3.05341	0.86983	clone_42_peak_511
chr1	30853395	30853456	62	30853409	19.62	10.0802	5.15597	6.28697	clone_42_peak_512
chr1	31168272	31168328	57	31168283	2.8	4.29998	3.56076	0.97859	clone_42_peak_513
chr1	31181101	31181166	66	31181134	13.08	11.3449	7.04129	7.47017	clone_42_peak_514
chr1	31192160	31192306	147	31192254	24.3	18.4988	8.43208	14.269	clone_42_peak_515
chr1	31203221	31203365	145	31203269	5.61	3.22608	3.30341	0.0752	clone_42_peak_516
chr1	31227556	31227805	250	31227646	13.08	4.11731	2.81652	0.84477	clone_42_peak_517
chr1	31229483	31229683	201	31229530	12.15	6.6833	4.3827	3.13057	clone_42_peak_518
chr1	31251350	31251420	71	31251367	7.48	4.98931	4.23788	1.59382	clone_42_peak_519
chr1	31252540	31252721	182	31252625	47.66	39.4676	12.1645	34.4864	clone_42_peak_520
chr1	31255303	31255375	73	31255351	20.56	28.2533	15.4098	23.6481	clone_42_peak_521
chr1	31255884	31255944	61	31255912	20.56	14.2141	7.18612	10.18	clone_42_peak_522
chr1	31274588	31274964	377	31274922	3.74	5.19212	4.25304	1.76941	clone_42_peak_523
chr1	31341998	31342099	102	31342072	6.54	4.07966	3.77065	0.81263	clone_42_peak_524
chr1	31358563	31358619	57	31358582	3.74	5.79989	4.38774	2.34332	clone_42_peak_525
chr1	31384375	31384489	115	31384377	6.54	4.07966	3.77065	0.81263	clone_42_peak_526
chr1	31402417	31402537	121	31402436	14.02	12.5229	7.50853	8.57413	clone_42_peak_527
chr1	31538597	31538675	79	31538644	14.02	14.8688	8.91749	10.8101	clone_42_peak_528
chr1	31628182	31628331	150	31628234	20.56	14.2141	7.18612	10.18	clone_42_peak_529
chr1	31635669	31635728	60	31635703	46.72	32.8153	9.5447	28.0499	clone_42_peak_530
chr1	31769605	31769815	211	31769643	16.82	10.2513	5.94016	6.43233	clone_42_peak_531
chr1	31867594	31867828	235	31867634	26.17	20.7457	9.05506	16.4206	clone_42_peak_532
chr1	31869892	31869948	57	31869911	3.74	4.50747	4.04601	1.16133	clone_42_peak_533
chr1	31894412	31894481	70	31894461	14.95	12.5229	7.97576	8.57413	clone_42_peak_534
chr1	31895681	31895855	175	31895774	29.9	24.2325	10.301	19.7681	clone_42_peak_535
chr1	31896309	31896625	317	31896418	36.44	19.3873	6.24072	15.1265	clone_42_peak_536
chr1	31956315	31956371	57	31956318	5.61	3.22608	3.30341	0.0752	clone_42_peak_537
chr1	31971673	31971817	145	31971752	13.08	13.0628	8.08879	9.09104	clone_42_peak_538
chr1	32014633	32014750	118	32014677	45.79	17.6623	4.6789	13.4733	clone_42_peak_539
chr1	32029821	32029883	63	32029842	10.28	7.99793	5.63959	4.3282	clone_42_peak_540
chr1	32083906	32084085	180	32083909	7.48	4.98931	4.23788	1.59382	clone_42_peak_541
chr1	32092579	32092635	57	32092601	7.48	4.98931	4.23788	1.59382	clone_42_peak_542
chr1	32149788	32149846	59	32149804	5.61	8.43328	5.90053	4.73718	clone_42_peak_543
chr1	32170944	32171055	112	32171000	5.61	8.31418	5.87064	4.63533	clone_42_peak_544
chr1	32211381	32211437	57	32211411	16.82	14.9606	8.91023	10.8905	clone_42_peak_545
chr1	32244614	32244670	57	32244659	3.74	5.46853	4.31934	2.02315	clone_42_peak_546
chr1	32250645	32250754	110	32250669	13.08	11.3449	7.04129	7.47017	clone_42_peak_547
chr1	32254930	32255021	92	32254976	44.85	18.8305	5.09495	14.5825	clone_42_peak_548
chr1	32282725	32282825	101	32282772	4.67	7.93661	5.31046	4.28705	clone_42_peak_549
chr1	32405493	32405699	207	32405587	35.51	21.584	7.30197	17.2329	clone_42_peak_550
chr1	32429828	32429918	91	32429880	52.33	45.6216	13.3326	40.4637	clone_42_peak_551
chr1	32529172	32529228	57	32529177	3.74	5.10934	4.23139	1.70062	clone_42_peak_552
chr1	32538433	32538539	107	32538451	12.15	3.5627	2.62962	0.38723	clone_42_peak_553
chr1	32538903	32538960	58	32538916	8.41	5.49077	4.39731	2.04429	clone_42_peak_554
chr1	32645235	32645337	103	32645288	6.54	4.07966	3.77065	0.81263	clone_42_peak_555
chr1	32825676	32825760	85	32825681	2.8	3.9278	3.48553	0.69569	clone_42_peak_556
chr1	32837946	32838010	65	32837970	14.02	12.5229	7.50853	8.57413	clone_42_peak_557
chr1	32860072	32860178	107	32860099	20.56	7.09102	3.59306	3.49574	clone_42_peak_558
chr1	32866582	32866667	86	32866611	21.49	9.46042	4.49856	5.69654	clone_42_peak_559
chr1	32879647	32879780	134	32879703	11.21	9.08008	6.10682	5.34224	clone_42_peak_560
chr1	32914050	32914149	100	32914060	4.67	5.97596	4.84402	2.47797	clone_42_peak_561
chr1	32966462	32966635	174	32966487	4.67	6.83586	5.09188	3.26676	clone_42_peak_562
chr1	32986170	32986235	66	32986199	87.84	28.3534	4.23049	23.7478	clone_42_peak_563
chr1	33116772	33116874	103	33116791	18.69	5.85335	3.28157	2.39483	clone_42_peak_564
chr1	33177910	33178037	128	33177926	6.54	6.2624	5.17946	2.73011	clone_42_peak_565
chr1	33238741	33238820	80	33238778	11.21	15.3364	9.50478	11.2467	clone_42_peak_566
chr1	33283077	33283202	126	33283148	22.43	16.3197	7.8091	12.1804	clone_42_peak_567
chr1	33338384	33338453	70	33338422	16.82	14.9606	8.91023	10.8905	clone_42_peak_568
chr1	33342250	33342394	145	33342380	2.8	3.52397	3.37961	0.35417	clone_42_peak_569
chr1	33399166	33399231	66	33399191	18.69	12.1886	6.56314	8.27191	clone_42_peak_570
chr1	33426557	33426613	57	33426585	6.54	4.07966	3.77065	0.81263	clone_42_peak_571
chr1	33430432	33430677	246	33430572	31.77	15.1537	5.462	11.0806	clone_42_peak_572
chr1	33458160	33458366	207	33458297	9.34	6.63922	4.96625	3.09676	clone_42_peak_573
chr1	33502573	33502682	110	33502628	21.49	20.2719	10.5107	15.9707	clone_42_peak_574
chr1	33565024	33565254	231	33565148	31.77	26.2938	10.7379	21.7603	clone_42_peak_575
chr1	33565392	33565453	62	33565411	15.89	9.16153	5.53276	5.41619	clone_42_peak_576
chr1	33592881	33593129	249	33592977	165.4	113.739	11.0934	107.259	clone_42_peak_577
chr1	33721210	33721306	97	33721256	10.28	5.08049	3.75972	1.67294	clone_42_peak_578
chr1	33761232	33761289	58	33761244	39.25	13.5438	4.02478	9.55424	clone_42_peak_579
chr1	33764436	33764495	60	33764483	15.89	13.7287	8.443	9.71943	clone_42_peak_580
chr1	33815560	33815672	113	33815637	16.82	14.0505	8.32732	10.0288	clone_42_peak_581
chr1	33833528	33833586	59	33833553	15.89	6.9063	4.2215	3.33245	clone_42_peak_582
chr1	33896623	33896802	180	33896756	21.49	4.47616	2.4992	1.14205	clone_42_peak_583
chr1	33926756	33926824	69	33926796	14.02	8.41215	5.00569	4.7165	clone_42_peak_584
chr1	33936233	33936351	119	33936267	88.77	76.156	14.9625	70.3017	clone_42_peak_585
chr1	33937940	33938188	249	33938056	37.38	34.1251	12.7929	29.3098	clone_42_peak_586
chr1	34078639	34078739	101	34078658	17.75	16.2172	9.37747	12.0854	clone_42_peak_587
chr1	34098751	34098879	129	34098790	18.69	12.1886	6.56314	8.27191	clone_42_peak_588
chr1	34925951	34926063	113	34926007	2.8	3.64446	3.41419	0.43502	clone_42_peak_589
chr1	35147249	35147316	68	35147271	12.15	22.1005	11.8026	17.725	clone_42_peak_590
chr1	35208428	35208493	66	35208448	12.15	10.1966	6.57406	6.38782	clone_42_peak_591
chr1	35252209	35252321	113	35252234	20.56	14.2141	7.18612	10.18	clone_42_peak_592
chr1	35318336	35318528	193	35318391	106.53	78.899	11.9477	72.982	clone_42_peak_593
chr1	35325382	35325544	163	35325499	30.84	34.3355	15.9188	29.5125	clone_42_peak_594
chr1	35332067	35332157	91	35332143	3.74	4.50747	4.04601	1.16133	clone_42_peak_595
chr1	35563034	35563113	80	35563060	6.54	7.6266	5.86871	3.9986	clone_42_peak_596
chr1	35667838	35667956	119	35667876	16.82	30.6304	15.9968	25.9385	clone_42_peak_597
chr1	35734169	35734272	104	35734192	14.95	3.6454	2.65859	0.43502	clone_42_peak_598
chr1	35764275	35764360	86	35764313	5.61	9.88203	6.18532	6.09632	clone_42_peak_599
chr1	35916805	35916888	84	35916838	37.38	27.8561	9.5947	23.2553	clone_42_peak_600
chr1	35971643	35971739	97	35971725	7.48	4.98931	4.23788	1.59382	clone_42_peak_601
chr1	36010800	36010867	68	36010823	17.75	11.2084	6.25165	7.34894	clone_42_peak_602
chr1	36023256	36023389	134	36023355	9.34	4.33257	3.44823	1.00084	clone_42_peak_603
chr1	36030401	36030460	60	36030431	27.1	21.8929	9.36655	17.5249	clone_42_peak_604
chr1	36034678	36034734	57	36034685	17.75	11.2084	6.25165	7.34894	clone_42_peak_605
chr1	36181235	36181302	68	36181276	29.9	44.5621	22.0894	39.4395	clone_42_peak_606
chr1	36192556	36192677	122	36192628	15.89	5.31046	3.3772	1.88268	clone_42_peak_607
chr1	36240438	36240496	59	36240453	14.95	8.41215	5.31718	4.7165	clone_42_peak_608
chr1	36270274	36270330	57	36270302	5.61	6.79442	5.38015	3.23451	clone_42_peak_609
chr1	36348647	36348740	94	36348695	39.25	30.0967	10.0619	25.4186	clone_42_peak_610
chr1	36554308	36554456	149	36554388	26.17	20.7457	9.05506	16.4206	clone_42_peak_611
chr1	36565323	36565409	87	36565364	34.58	24.5802	8.89385	20.1025	clone_42_peak_612
chr1	36600343	36600514	172	36600503	7.48	10.8075	7.23806	6.96657	clone_42_peak_613
chr1	36615073	36615323	251	36615229	67.28	28.139	5.25245	23.5348	clone_42_peak_614
chr1	36653865	36653982	118	36653955	8.41	3.62443	3.13674	0.43502	clone_42_peak_615
chr1	36720818	36720909	92	36720893	2.8	3.13462	3.248	0.00998	clone_42_peak_616
chr1	36751218	36751274	57	36751243	18.69	3.88655	2.46118	0.6577	clone_42_peak_617
chr1	36753373	36753446	74	36753442	5.61	3.22608	3.30341	0.0752	clone_42_peak_618
chr1	36772598	36772684	87	36772637	18.69	5.85335	3.28157	2.39483	clone_42_peak_619
chr1	36832102	36832197	96	36832138	4.67	5.97596	4.84402	2.47797	clone_42_peak_620
chr1	36834692	36834892	201	36834804	26.17	37.4358	18.6574	32.5164	clone_42_peak_621
chr1	36839497	36839633	137	36839543	13.08	11.3449	7.04129	7.47017	clone_42_peak_622
chr1	36851469	36851734	266	36851708	14.95	12.5229	7.97576	8.57413	clone_42_peak_623
chr1	36886515	36886633	119	36886593	66.35	40.9333	8.41842	35.9076	clone_42_peak_624
chr1	37041823	37041879	57	37041857	7.48	4.98931	4.23788	1.59382	clone_42_peak_625
chr1	37754666	37754788	123	37754681	5.61	7.52291	5.64203	3.90916	clone_42_peak_626
chr1	37900053	37900161	109	37900107	7.48	4.98931	4.23788	1.59382	clone_42_peak_627
chr1	37920590	37920653	64	37920628	78.5	49.0362	8.83283	43.788	clone_42_peak_628
chr1	37953127	37953193	67	37953159	36.44	22.5515	7.48887	18.1655	clone_42_peak_629
chr1	37974962	37975035	74	37975004	7.48	10.8075	7.23806	6.96657	clone_42_peak_630
chr1	37980276	37980533	258	37980387	34.58	30.322	11.8585	25.6351	clone_42_peak_631
chr1	38061554	38061646	93	38061637	8.41	3.62443	3.13674	0.43502	clone_42_peak_632
chr1	38148211	38148273	63	38148233	41.12	23.9089	7.01945	19.4638	clone_42_peak_633
chr1	38157884	38158187	304	38158053	44.85	18.8305	5.09495	14.5825	clone_42_peak_634
chr1	38273894	38273952	59	38273915	4.67	4.21802	4.05458	0.93288	clone_42_peak_635
chr1	38276882	38276991	110	38276935	10.28	7.99793	5.63959	4.3282	clone_42_peak_636
chr1	38325303	38325435	133	38325337	19.62	13.1909	6.87463	9.20763	clone_42_peak_637
chr1	38325837	38325982	146	38325950	42.99	33.5372	10.9964	28.7401	clone_42_peak_638
chr1	38388611	38388768	158	38388667	20.56	5.83711	3.07976	2.37988	clone_42_peak_639
chr1	38397433	38397608	176	38397539	23.36	13.5895	6.09044	9.59412	clone_42_peak_640
chr1	38420157	38420213	57	38420161	2.8	3.9278	3.48553	0.69569	clone_42_peak_641
chr1	38455663	38455897	235	38455852	201.85	160.106	14.489	153.169	clone_42_peak_642
chr1	38966150	38966206	57	38966175	4.67	7.93661	5.31046	4.28705	clone_42_peak_643
chr1	39301065	39301135	71	39301097	18.69	9.25272	4.92235	5.50217	clone_42_peak_644
chr1	39325516	39325625	110	39325523	5.61	4.53315	4.20817	1.18128	clone_42_peak_645
chr1	39338980	39339180	201	39339025	21.49	9.46042	4.49856	5.69654	clone_42_peak_646
chr1	39564477	39564533	57	39564517	8.41	5.94877	4.70512	2.459	clone_42_peak_647
chr1	39568364	39568439	76	39568383	10.28	7.99793	5.63959	4.3282	clone_42_peak_648
chr1	39568564	39568620	57	39568608	8.41	5.94877	4.70512	2.459	clone_42_peak_649
chr1	39649525	39649582	58	39649556	30.84	20.3845	7.95938	16.079	clone_42_peak_650
chr1	39657909	39658037	129	39657929	14.95	4.70046	3.19031	1.3419	clone_42_peak_651
chr1	39658323	39658379	57	39658353	12.15	12.6823	8.0812	8.72108	clone_42_peak_652
chr1	39732091	39732147	57	39732107	3.74	4.95525	4.18874	1.57823	clone_42_peak_653
chr1	39864440	39864516	77	39864457	10.28	12.1491	8.06231	8.23908	clone_42_peak_654
chr1	39974658	39974844	187	39974794	17.75	6.60524	3.75099	3.06376	clone_42_peak_655
chr1	40005042	40005208	167	40005059	9.34	12.1237	8.05035	8.21508	clone_42_peak_656
chr1	40071962	40072093	132	40072043	42.05	28.5885	8.61023	23.9641	clone_42_peak_657
chr1	40112046	40112229	184	40112155	13.08	11.3449	7.04129	7.47017	clone_42_peak_658
chr1	40119348	40119425	78	40119387	13.08	20.6531	11.6849	16.3348	clone_42_peak_659
chr1	40123083	40123248	166	40123216	15.89	9.31879	5.62867	5.55918	clone_42_peak_660
chr1	40167673	40167755	83	40167709	55.13	42.8421	11.2267	37.7665	clone_42_peak_661
chr1	40185856	40185972	117	40185870	2.8	4.29522	3.55991	0.97859	clone_42_peak_662
chr1	40204430	40204527	98	40204448	5.61	5.78009	4.92312	2.32453	clone_42_peak_663
chr1	40242186	40242242	57	40242193	3.74	3.114	3.38662	0.00805	clone_42_peak_664
chr1	40243110	40243264	155	40243129	9.34	6.95301	5.17235	3.36254	clone_42_peak_665
chr1	40265010	40265286	277	40265095	48.59	24.3491	6.19906	19.8819	clone_42_peak_666
chr1	40265674	40265769	96	40265677	3.74	3.65937	3.68707	0.44138	clone_42_peak_667
chr1	40282625	40282705	81	40282665	9.34	6.95301	5.17235	3.36254	clone_42_peak_668
chr1	40283020	40283153	134	40283097	25.23	19.6141	8.74357	15.3431	clone_42_peak_669
chr1	40291090	40291222	133	40291195	9.34	6.95301	5.17235	3.36254	clone_42_peak_670
chr1	40385323	40385450	128	40385368	10.28	18.0206	10.1249	13.8183	clone_42_peak_671
chr1	40420677	40420848	172	40420826	14.95	6.17367	3.98788	2.64928	clone_42_peak_672
chr1	40439338	40439394	57	40439366	19.62	13.1909	6.87463	9.20763	clone_42_peak_673
chr1	40498110	40498177	68	40498147	7.48	13.6756	7.89104	9.67853	clone_42_peak_674
chr1	40500645	40500801	157	40500674	4.67	6.53854	5.0149	2.99946	clone_42_peak_675
chr1	40506182	40506374	193	40506282	24.3	18.4988	8.43208	14.269	clone_42_peak_676
chr1	40544355	40544411	57	40544369	9.34	4.33257	3.44823	1.00084	clone_42_peak_677
chr1	40609818	40609892	75	40609860	22.43	44.1511	21.0299	39.0374	clone_42_peak_678
chr1	40618840	40618896	57	40618875	12.15	14.4114	9.0303	10.3657	clone_42_peak_679
chr1	40723721	40723881	161	40723723	10.28	3.53412	2.81979	0.36049	clone_42_peak_680
chr1	40781061	40781175	115	40781109	14.02	14.8688	8.91749	10.8101	clone_42_peak_681
chr1	40782369	40782469	101	40782433	18.69	9.25272	4.92235	5.50217	clone_42_peak_682
chr1	40804533	40804602	70	40804557	23.36	17.4005	8.12059	13.226	clone_42_peak_683
chr1	40870666	40870722	57	40870691	13.08	11.3449	7.04129	7.47017	clone_42_peak_684
chr1	40974334	40974425	92	40974418	5.61	5.39948	4.72253	1.95988	clone_42_peak_685
chr1	40997177	40997296	120	40997233	14.02	6.17367	3.75426	2.64928	clone_42_peak_686
chr1	40998646	40998727	82	40998699	13.08	11.3449	7.04129	7.47017	clone_42_peak_687
chr1	41078097	41078166	70	41078133	13.08	11.3449	7.04129	7.47017	clone_42_peak_688
chr1	41134662	41134772	111	41134732	32.71	18.7537	6.74129	14.5159	clone_42_peak_689
chr1	41315781	41315893	113	41315846	36.44	32.8458	12.4815	28.0684	clone_42_peak_690
chr1	41326610	41326666	57	41326638	2.8	3.64446	3.41419	0.43502	clone_42_peak_691
chr1	41391925	41391981	57	41391959	4.67	6.83586	5.09188	3.26676	clone_42_peak_692
chr1	41445595	41445661	67	41445635	10.28	5.08049	3.75972	1.67294	clone_42_peak_693
chr1	41469440	41469651	212	41469555	3.74	4.50747	4.04601	1.16133	clone_42_peak_694
chr1	41583049	41583110	62	41583061	9.34	6.95301	5.17235	3.36254	clone_42_peak_695
chr1	41733991	41734048	58	41734006	12.15	10.1966	6.57406	6.38782	clone_42_peak_696
chr1	41748480	41748575	96	41748519	9.34	4.33257	3.44823	1.00084	clone_42_peak_697
chr1	41826834	41826920	87	41826893	17.75	17.3823	10.1105	13.2144	clone_42_peak_698
chr1	41958096	41958152	57	41958109	3.74	5.68201	4.3647	2.23069	clone_42_peak_699
chr1	41971789	41971879	91	41971827	4.67	6.19858	4.91581	2.67312	clone_42_peak_700
chr1	41975122	41975207	86	41975164	13.08	7.53305	4.6942	3.91161	clone_42_peak_701
chr1	41981905	41982048	144	41981947	23.36	24.2093	12.1809	19.7499	clone_42_peak_702
chr1	42039737	42039995	259	42039863	53.26	46.8773	13.5662	41.6843	clone_42_peak_703
chr1	42128080	42128136	57	42128121	6.54	7.0939	5.61944	3.49591	clone_42_peak_704
chr1	42501626	42501731	106	42501731	6.54	4.07966	3.77065	0.81263	clone_42_peak_705
chr1	42612670	42612726	57	42612699	3.74	4.50747	4.04601	1.16133	clone_42_peak_706
chr1	43043746	43043813	68	43043751	2.8	3.64446	3.41419	0.43502	clone_42_peak_707
chr1	43123703	43123769	67	43123738	9.34	6.95301	5.17235	3.36254	clone_42_peak_708
chr1	43123960	43124068	109	43123994	10.28	7.99793	5.63959	4.3282	clone_42_peak_709
chr1	43147825	43148105	281	43147928	6.54	4.07966	3.77065	0.81263	clone_42_peak_710
chr1	43243687	43243743	57	43243724	7.48	12.1943	7.60841	8.27205	clone_42_peak_711
chr1	43312148	43312223	76	43312195	14.95	8.41215	5.31718	4.7165	clone_42_peak_712
chr1	43388779	43388858	80	43388794	12.15	10.1966	6.57406	6.38782	clone_42_peak_713
chr1	43389981	43390130	150	43390014	12.15	6.6833	4.3827	3.13057	clone_42_peak_714
chr1	43396869	43396960	92	43396873	5.61	6.92385	5.43056	3.34991	clone_42_peak_715
chr1	43424613	43424682	70	43424668	8.41	3.62443	3.13674	0.43502	clone_42_peak_716
chr1	43539458	43539684	227	43539481	20.56	14.2141	7.18612	10.18	clone_42_peak_717
chr1	43693080	43693147	68	43693097	40.18	31.2332	10.2956	26.5269	clone_42_peak_718
chr1	43834041	43834231	191	43834070	10.28	7.99793	5.63959	4.3282	clone_42_peak_719
chr1	44115629	44115794	166	44115655	52.33	30.9436	7.61862	26.2452	clone_42_peak_720
chr1	44229238	44229367	130	44229280	38.31	59.803	27.0009	54.2907	clone_42_peak_721
chr1	44300384	44300480	97	44300450	10.28	5.08049	3.75972	1.67294	clone_42_peak_722
chr1	44300937	44301018	82	44300971	6.54	4.07966	3.77065	0.81263	clone_42_peak_723
chr1	44400565	44400769	205	44400608	13.08	17.6026	10.4937	13.4161	clone_42_peak_724
chr1	44412190	44412431	242	44412236	57	39.964	9.66712	34.9705	clone_42_peak_725
chr1	44435544	44435601	58	44435571	12.15	4.79185	3.28703	1.42435	clone_42_peak_726
chr1	44460610	44460666	57	44460649	6.54	8.67853	6.28703	4.96697	clone_42_peak_727
chr1	44471479	44471543	65	44471504	19.62	7.99138	4.12478	4.3282	clone_42_peak_728
chr1	44495676	44495771	96	44495728	11.21	5.86499	4.07121	2.39773	clone_42_peak_729
chr1	44538018	44538074	57	44538048	4.67	7.45026	5.22557	3.84411	clone_42_peak_730
chr1	44683489	44683592	104	44683566	16.82	14.9606	8.91023	10.8905	clone_42_peak_731
chr1	44703957	44704013	57	44703988	11.21	15.3364	9.50478	11.2467	clone_42_peak_732
chr1	44821018	44821089	72	44821065	12.15	10.1966	6.57406	6.38782	clone_42_peak_733
chr1	45075265	45075321	57	45075293	2.8	3.64446	3.41419	0.43502	clone_42_peak_734
chr1	45138106	45138234	129	45138144	9.34	8.83403	6.35815	5.11623	clone_42_peak_735
chr1	45173705	45173766	62	45173734	16.82	10.2513	5.94016	6.43233	clone_42_peak_736
chr1	45180748	45180853	106	45180803	32.71	27.847	11.2355	23.2497	clone_42_peak_737
chr1	45187325	45187431	107	45187363	8.41	9.88699	7.0121	6.09965	clone_42_peak_738
chr1	45195050	45195151	102	45195098	35.51	21.584	7.30197	17.2329	clone_42_peak_739
chr1	45197010	45197174	165	45197135	28.03	31.3661	14.5171	26.6429	clone_42_peak_740
chr1	45205336	45205465	130	45205432	12.15	4.79185	3.28703	1.42435	clone_42_peak_741
chr1	45251913	45251983	71	45251958	16.82	16.0579	9.60672	11.9466	clone_42_peak_742
chr1	45259493	45259557	65	45259513	38.31	24.5208	7.86266	20.047	clone_42_peak_743
chr1	45262555	45262611	57	45262587	7.48	9.285	6.68488	5.53384	clone_42_peak_744
chr1	45265475	45265634	160	45265525	22.43	17.4603	8.46667	13.2844	clone_42_peak_745
chr1	45285255	45285471	217	45285354	15.89	19.868	12.0701	15.5873	clone_42_peak_746
chr1	45301675	45301734	60	45301708	16.82	7.66459	4.45512	4.03195	clone_42_peak_747
chr1	45480129	45480368	240	45480328	38.31	35.4158	13.1044	30.5596	clone_42_peak_748
chr1	45484473	45484529	57	45484478	3.74	5.19212	4.25304	1.76941	clone_42_peak_749
chr1	45766098	45766154	57	45766129	14.95	12.5229	7.97576	8.57413	clone_42_peak_750
chr1	45769300	45769543	244	45769340	28.03	9.3646	3.62926	5.60334	clone_42_peak_751
chr1	45769766	45769827	62	45769792	16.82	10.083	5.83895	6.28964	clone_42_peak_752
chr1	45805676	45805849	174	45805711	16.82	7.66459	4.45512	4.03195	clone_42_peak_753
chr1	45957010	45957141	132	45957020	14.02	6.17367	3.75426	2.64928	clone_42_peak_754
chr1	45965699	45965876	178	45965835	12.15	4.79185	3.28703	1.42435	clone_42_peak_755
chr1	45983363	45983419	57	45983387	4.67	6.44818	4.98975	2.91275	clone_42_peak_756
chr1	46009630	46009773	144	46009718	17.75	11.2084	6.25165	7.34894	clone_42_peak_757
chr1	46035885	46035948	64	46035903	51.4	26.9403	6.54948	22.3805	clone_42_peak_758
chr1	46502815	46502934	120	46502888	27.1	14.2995	5.61993	10.2586	clone_42_peak_759
chr1	46508017	46508212	196	46508157	15.89	9.31879	5.62867	5.55918	clone_42_peak_760
chr1	46645333	46645434	102	46645387	48.59	34.9842	9.91849	30.1441	clone_42_peak_761
chr1	46664189	46664245	57	46664221	14.02	6.17367	3.75426	2.64928	clone_42_peak_762
chr1	46689295	46689351	57	46689320	14.95	8.41215	5.31718	4.7165	clone_42_peak_763
chr1	46713297	46713368	72	46713347	13.08	11.3449	7.04129	7.47017	clone_42_peak_764
chr1	46806335	46806445	111	46806433	7.48	4.98931	4.23788	1.59382	clone_42_peak_765
chr1	46813916	46813977	62	46813951	14.02	8.41215	5.00569	4.7165	clone_42_peak_766
chr1	46872104	46872209	106	46872175	6.54	4.07966	3.77065	0.81263	clone_42_peak_767
chr1	46912661	46912720	60	46912704	8.41	13.3884	8.27783	9.40308	clone_42_peak_768
chr1	46943223	46943293	71	46943269	27.1	17.3804	7.02491	13.2126	clone_42_peak_769
chr1	47069967	47070079	113	47070057	6.54	4.07966	3.77065	0.81263	clone_42_peak_770
chr1	47184731	47184893	163	47184846	11.21	4.14638	3.05341	0.86983	clone_42_peak_771
chr1	47191068	47191127	60	47191082	14.02	12.5229	7.50853	8.57413	clone_42_peak_772
chr1	47555188	47555244	57	47555206	18.69	9.25272	4.92235	5.50217	clone_42_peak_773
chr1	47640998	47641263	266	47641211	14.02	12.5229	7.50853	8.57413	clone_42_peak_774
chr1	47644958	47645101	144	47644998	14.95	12.5229	7.97576	8.57413	clone_42_peak_775
chr1	47779796	47780003	208	47779851	14.02	4.70046	3.00341	1.3419	clone_42_peak_776
chr1	47898202	47898316	115	47898223	26.17	8.13604	3.39565	4.4641	clone_42_peak_777
chr1	47902268	47902385	118	47902283	15.89	13.7287	8.443	9.71943	clone_42_peak_778
chr1	47903344	47903687	344	47903469	88.77	37.981	5.61092	33.0545	clone_42_peak_779
chr1	47993481	47993564	84	47993526	7.48	10.8075	7.23806	6.96657	clone_42_peak_780
chr1	48029178	48029243	66	48029195	4.67	7.92864	5.3092	4.28705	clone_42_peak_781
chr1	48192087	48192157	71	48192121	56.07	43.9965	11.4136	38.8854	clone_42_peak_782
chr1	48463422	48463478	57	48463447	4.67	7.93661	5.31046	4.28705	clone_42_peak_783
chr1	48575235	48575291	57	48575278	9.34	4.33257	3.44823	1.00084	clone_42_peak_784
chr1	48667995	48668051	57	48668017	20.56	25.0711	13.7314	20.5818	clone_42_peak_785
chr1	48669102	48669206	105	48669155	4.67	6.83586	5.09188	3.26676	clone_42_peak_786
chr1	48702697	48702753	57	48702719	5.61	8.5583	5.93072	4.84795	clone_42_peak_787
chr1	48963921	48964010	90	48963957	28.03	12.7692	4.83902	8.80244	clone_42_peak_788
chr1	49038436	49038584	149	49038522	50.46	51.6897	17.1538	46.3706	clone_42_peak_789
chr1	49146239	49146326	88	49146281	9.34	18.2522	9.68472	14.0396	clone_42_peak_790
chr1	49162932	49162988	57	49162963	20.56	14.2141	7.18612	10.18	clone_42_peak_791
chr1	49242467	49242538	72	49242487	2.8	4.29998	3.56076	0.97859	clone_42_peak_792
chr1	49259634	49259777	144	49259690	10.28	3.53412	2.81979	0.36049	clone_42_peak_793
chr1	49381946	49382111	166	49382061	14.95	19.2453	11.8864	14.9918	clone_42_peak_794
chr1	50737797	50737854	58	50737824	9.34	16.0357	9.28609	11.9271	clone_42_peak_795
chr1	50812579	50812678	100	50812659	9.34	6.95301	5.17235	3.36254	clone_42_peak_796
chr1	50814539	50814596	58	50814556	23.36	24.2093	12.1809	19.7499	clone_42_peak_797
chr1	51071313	51071378	66	51071351	8.41	16.0854	8.80987	11.9673	clone_42_peak_798
chr1	51169874	51169930	57	51169892	4.67	7.93661	5.31046	4.28705	clone_42_peak_799
chr1	51240586	51240653	68	51240620	12.15	24.987	12.3093	20.4981	clone_42_peak_800
chr1	51339204	51339260	57	51339221	6.54	4.07966	3.77065	0.81263	clone_42_peak_801
chr1	51395204	51395260	57	51395240	7.48	13.9643	7.93502	9.94371	clone_42_peak_802
chr1	51433881	51433952	72	51433906	14.02	12.5229	7.50853	8.57413	clone_42_peak_803
chr1	51655260	51655326	67	51655284	39.25	25.522	8.04955	21.0183	clone_42_peak_804
chr1	51762630	51762755	126	51762670	21.49	21.4658	11.2464	17.1188	clone_42_peak_805
chr1	52234809	52234877	69	52234834	7.48	13.9643	7.93502	9.94371	clone_42_peak_806
chr1	52362685	52362741	57	52362733	10.28	7.99793	5.63959	4.3282	clone_42_peak_807
chr1	52468103	52468189	87	52468142	33.64	38.8919	17.3205	33.9354	clone_42_peak_808
chr1	52607650	52607797	148	52607699	14.95	12.5229	7.97576	8.57413	clone_42_peak_809
chr1	53370680	53370736	57	53370710	3.74	4.02738	3.85821	0.78018	clone_42_peak_810
chr1	53647854	53647951	98	53647858	2.8	3.13462	3.248	0.00998	clone_42_peak_811
chr1	53662339	53662439	101	53662386	17.75	11.2084	6.25165	7.34894	clone_42_peak_812
chr1	53784013	53784069	57	53784054	7.48	7.50938	5.82127	3.90166	clone_42_peak_813
chr1	53787193	53787249	57	53787205	4.67	5.03596	4.47382	1.63932	clone_42_peak_814
chr1	53791892	53792059	168	53792043	11.21	9.08008	6.10682	5.34224	clone_42_peak_815
chr1	53841870	53841940	71	53841897	3.74	6.07009	4.43561	2.55462	clone_42_peak_816
chr1	53856190	53856284	95	53856283	4.67	3.94847	3.89585	0.71337	clone_42_peak_817
chr1	53859113	53859201	89	53859156	15.89	22.1595	13.1409	17.7819	clone_42_peak_818
chr1	53875932	53876004	73	53875971	5.61	8.68984	5.96122	4.97781	clone_42_peak_819
chr1	53910392	53910489	98	53910446	6.54	11.8942	7.06017	7.99102	clone_42_peak_820
chr1	53951271	53951345	75	53951321	18.69	17.4972	9.8447	13.3129	clone_42_peak_821
chr1	54411524	54411682	159	54411659	17.75	10.1288	5.6203	6.33533	clone_42_peak_822
chr1	54518943	54519095	153	54518999	16.82	12.7975	7.52554	8.83054	clone_42_peak_823
chr1	54535865	54535999	135	54535964	6.54	4.07966	3.77065	0.81263	clone_42_peak_824
chr1	54738707	54738971	265	54738759	21.49	15.2574	7.49761	11.1713	clone_42_peak_825
chr1	54955272	54955359	88	54955304	5.61	3.22608	3.30341	0.0752	clone_42_peak_826
chr1	54959337	54959429	93	54959388	2.8	3.64446	3.41419	0.43502	clone_42_peak_827
[truncated: 20,842 more rows]

## Sheet: CTSes peaks
Gene	CutRun.35.minus.IAA.CTCF	CutRun.42.minus.IAA.CTCF	JWH121_CR_27minus	CutRun.35.plus48.IAA.CTCF	CutRun.42.plus48.IAA.CTCF	JWH124_CR_27plus48	ave_minus	ave_plus	ave_minusorplus	log2fc	ifCTS
[truncated: 13,287 more rows]
