# Supplementary material for: Acute depletion of CTCF directly affects MYC regulation through loss of enhancer–promoter looping
Source: Nucleic Acids Res. 2019 May 25;47(13):6699–713. doi: 10.1093/nar/gkz462 (PMC6648894; doi:10.1093/nar/gkz462)
Supplement: gkz462_Supplemental_Files [file gkz462_supplemental_files.zip › Supplementary Table S1.xlsx]

## Sheet: Sheet1
Table S1. Primers and oligos
miniAID-mClover3 knock-in	5'>3'
CTCF-C-terminus gRNA	GCACAAGGCTCCGCCATCAC
CHASE-knock-in CTCF 5' HA infusion cloning F	GGGAACAAAAGCTGGCCGGTGATGGCGGAGC
CHASE-knock-in CTCF 5' HA infusion cloning R	CCGCTTCCgttaattaaCCGGTCCATCATGCT
CHASE-knock-in CTCF 3' HA infusion cloning F	CAAGTAATGATGGCGGAGCCTTGTGCG
CHASE-knock-in CTCF 3' HA infusion cloning R	TATAGGGCGAATTGGCCGGTGATGGCGGAGC
pMK290-CTCF-C-KI infusion F (miniAID-mClover3 cloning)	AGCATGATGGACCGGAAGGAGAAGAGTGCTTGTCCTAAAGATCC
pMK290-CTCF-C-KI infusion R (miniAID-mClover3 cloning)	CATCATTACTTGTACttacttgtacagctcgtccatgcca
guide RNA sequence	5'>3'
CTCF-C-terminus gRNA for knockin	GCACAAGGCTCCGCCATCAC
AAVS1-gRNA	GGGGCCACTAGGGACAGGAT
genomic PCR primers	5'>3'
CTCF-inside-F	GCCAGCAACAGCTATCATTCAGGT
CTCF-inside-R	GAAGACCATAGAACTCTGGGAAGCC
CTCF-outside-F	TAAGTTGTTCATCTCTGCTCTGGA
CTCF-outside-R	TTAAACATGTGACAGTTCATGTGC
mClover F1	CAACCACTACCTGAGCCATCAGTCC
mClover R2	GTCCTTGAAAGAGATGGTGCGCTCC
Q-PCR primers	5'>3'
CTCF-F	TTTGTCTGTTCTAAGTGTGGGAAA
CTCF-R	TTAGAGCGCATCTTTCTTTTTCTT
GAPDH-F	AGGGCTGCTTTTAACTCTGGT
GAPDH-R	CCCCACTTGATTTTGGAGGGA
MYC-F	TCAAGAGGTGCCACGTCTCC
MYC-R	TCTTGGCAGCAGGATAGTCCTT
Capture-C oligo for MYC locus
	chr8:128747052 - 128747172
Oligo1	GATCAGAATCGATGCATTTTTTGTGCATGACCGCATTTCCAATAATAAAAGGGGAAAGAGGACCTGGAAAGGAATTAAACGTCCGGTTTGTCCGGGGAGGAAAGAGTTAACGGTTTTTTTC
	chr8: 128747746 – 128747866
Oligo2	CTAGGCATCGTTTTCCTCCTTATGCCTCTATCATTCCTCCCTATCTACACTAACATCCCACGCTCTGAACGCGCGCCCATTAATACCCTTCTTTCCTCCACTCTCCCTGGGACTCTTGATC
